# Supplementary material for: Development of Non-Invasive miRNA Markers for Assessing the Quality of Human Induced Pluripotent Stem Cell-Derived Retinal Organoids
Source: Int J Mol Sci. 2024 Jul 23;25(15):8011. doi: 10.3390/ijms25158011 (PMC11312389; doi:10.3390/ijms25158011)
Supplement: Supplementary file 1 [file ijms-25-08011-s001.zip]

Archive with 2 entries (2 files):
- Supplementary FigureS1.pdf
- Supplementary Tables.xlsx
