# Supplementary material for: Development of Non-Invasive miRNA Markers for Assessing the Quality of Human Induced Pluripotent Stem Cell-Derived Retinal Organoids
Source: Int J Mol Sci. 2024 Jul 23;25(15):8011. doi: 10.3390/ijms25158011 (PMC11312389; doi:10.3390/ijms25158011)
Supplement: Supplementary file 1 [file ijms-25-08011-s001.zip › Supplementary Tables.xlsx]

## Sheet: TableS1
Supplementary Table S1: Differentially expressed exosomal miRNAs in conditioned media of superior retinal organoids (ROs) compared to inferior ROs identified by ExactTest in the EdgeR package.
miRNA	logFC	logCPM	PValue	FDR
hsa-miR-95-3p	11.5985	8.6648	2.84024e-08	1.12426e-05
hsa-miR-206	-9.78263	15.6503	3.64428e-08	1.12426e-05
hsa-miR-105-5p	7.60063	6.7987	6.9528e-06	0.00142996
hsa-miR-1-3p	-7.21588	14.0308	9.93046e-06	0.00153177
hsa-miR-216a-5p	8.95823	6.12604	2.02302e-05	0.0024964
hsa-miR-7641	-6.83202	13.1024	3.94588e-05	0.00348478
hsa-miR-6085	-10.085	12.1958	3.95356e-05	0.00348478
hsa-miR-184	-6.03291	13.9748	5.7262e-05	0.00404991
hsa-miR-4787-5p	-8.85215	11.5912	5.90749e-05	0.00404991
hsa-miR-4451	-10.9063	12.3337	9.2375e-05	0.00525884
hsa-miR-654-3p	7.68583	6.26544	9.37556e-05	0.00525884
hsa-miR-486-5p	-4.78195	15.2787	0.000127192	0.00653981
hsa-miR-193b-5p	-6.8333	11.753	0.000140884	0.00668658
hsa-miR-3652	-10.2458	9.20648	0.000180317	0.00754436
hsa-miR-6087	-8.19384	12.1232	0.000183412	0.00754436
hsa-miR-1290	-4.84818	16.1089	0.000334435	0.0128966
hsa-miR-217	6.93172	5.3052	0.000461435	0.0167474
hsa-miR-6760-3p	-10.4095	9.70679	0.000559458	0.019177
hsa-miR-1246	-4.58599	16.3018	0.000611212	0.0198483
hsa-miR-451a	-4.17752	14.3398	0.000662431	0.020436
hsa-miR-448	8.42678	5.64371	0.000708624	0.02082
hsa-miR-182-5p	-4.2119	11.8169	0.000766549	0.0214982
hsa-miR-216b-5p	5.30834	9.46909	0.00104121	0.02734
hsa-miR-6805-3p	-7.30762	7.48785	0.00109616	0.02734
hsa-miR-375	-4.51184	13.5737	0.00110778	0.02734
hsa-miR-1827	-4.53471	7.04686	0.00126025	0.0296871
hsa-miR-7110-5p	-8.87177	7.60832	0.00129911	0.0296871
hsa-miR-483-5p	-5.97473	13.0131	0.00134763	0.029696
hsa-miR-378e	-5.24907	9.29272	0.00141398	0.0300836
hsa-miR-5010-5p	-5.8608	9.09704	0.00154347	0.031744
hsa-miR-6849-5p	-9.05045	6.48311	0.00167839	0.0330795
hsa-miR-22-3p	-3.73805	14.1841	0.00175278	0.0330795
hsa-miR-374a-5p	7.74685	5.055	0.00179799	0.0330795
hsa-miR-200a-3p	-5.25165	12.0981	0.00182286	0.0330795
hsa-miR-486-3p	-3.8205	11.3421	0.00204222	0.0360014
hsa-miR-511-5p	-7.31606	10.5193	0.00212481	0.0364168
hsa-miR-151a-5p	-5.53276	7.82149	0.00222024	0.037024
hsa-miR-3605-3p	4.81227	5.22957	0.00228401	0.0370851
hsa-miR-3147	-8.50257	7.49036	0.00237958	0.0376461
hsa-miR-708-3p	-5.91842	13.6416	0.00255908	0.0394738
hsa-miR-191-5p	-3.81346	13.1437	0.00268501	0.0404061
hsa-miR-378d	-4.47656	10.3029	0.00299991	0.0440701
hsa-let-7b-5p	-3.44631	16.7476	0.00323361	0.0463985
hsa-miR-8085	-9.36065	6.81431	0.00336233	0.047149
hsa-miR-197-3p	-5.9763	9.97622	0.0035603	0.0472605
hsa-miR-3960	-4.6831	9.11526	0.0036004	0.0472605
hsa-miR-19b-3p	5.43255	3.95245	0.00365415	0.0472605
hsa-miR-30a-3p	-3.91996	13.4066	0.00375178	0.0472605
hsa-miR-378f	-5.40648	7.98978	0.00375326	0.0472605
hsa-miR-320b	-3.14968	14.2395	0.00385535	0.047575

## Sheet: TableS2
Supplementary Table S2: Differentially expressed exosomal miRNAs in conditioned media of superior retinal organoids (ROs) compared to inferior ROs identified by non-parametric Mann-Whitney's U test.
miRNA	Mann-Whitney U	Wilcoxon W	Z	Asymp. Sig. (2-tailed)	Exact Sig. [2*(1-tailed Sig.)]
hsa-miR-105-5p	0	45	-3.481	0.001	0
hsa-miR-216a-5p	0	45	-3.674	0	0
hsa-miR-421	1	46	-3.277	0.001	0
hsa-miR-1827	0	28	-3.334	0.001	0
hsa-miR-19b-3p	0	45	-3.562	0	0
hsa-miR-95-3p	0	45	-3.674	0	0
hsa-miR-340-3p	1.5	46.5	-3.318	0.001	0
hsa-miR-502-3p	0	45	-3.424	0.001	0
hsa-miR-3605-3p	1	46	-3.37	0.001	0
hsa-miR-182-5p	2	30	-3.123	0.002	0.001
hsa-miR-206	2	30	-3.123	0.002	0.001
hsa-miR-451a	3	31	-3.017	0.003	0.001
hsa-miR-432-5p	2	47	-3.146	0.002	0.001
hsa-miR-29b-3p	3	48	-3.098	0.002	0.001
hsa-miR-433-3p	3	48	-3.062	0.002	0.001
hsa-miR-22-5p	4	49	-2.989	0.003	0.002
hsa-miR-139-5p	4	49	-2.989	0.003	0.002
hsa-miR-126-5p	4.5	49.5	-3.284	0.001	0.002
hsa-miR-486-5p	4	32	-2.911	0.004	0.002
hsa-miR-216b-5p	4	49	-3.039	0.002	0.002
hsa-miR-548g-5p	4.5	49.5	-3.284	0.001	0.002
hsa-miR-548x-5p	4.5	49.5	-3.284	0.001	0.002
hsa-miR-548aj-5p	4.5	49.5	-3.284	0.001	0.002
hsa-miR-122-3p	4	49	-3.109	0.002	0.002
hsa-miR-493-3p	4	49	-3.109	0.002	0.002
hsa-miR-217	5	50	-3.091	0.002	0.003
hsa-miR-769-5p	5	50	-2.996	0.003	0.003
hsa-miR-409-3p	5	50	-2.847	0.004	0.003
hsa-miR-486-3p	5	33	-2.805	0.005	0.003
hsa-miR-654-3p	5	50	-3.091	0.002	0.003
hsa-miR-4429	6	34	-2.701	0.007	0.005
hsa-miR-3135b	6	51	-2.818	0.005	0.005
hsa-miR-130b-3p	6	51	-2.974	0.003	0.005
hsa-miR-1301-3p	6	51	-2.818	0.005	0.005
hsa-miR-183-5p	7	35	-2.593	0.01	0.008
hsa-miR-412-5p	7	52	-2.663	0.008	0.008
hsa-miR-320b	7	35	-2.593	0.01	0.008
hsa-miR-877-3p	7	35	-2.595	0.009	0.008
hsa-miR-363-3p	8.5	53.5	-2.455	0.014	0.012
hsa-miR-152-5p	9.5	37.5	-2.346	0.019	0.016
hsa-miR-374a-5p	9	54	-2.896	0.004	0.016
hsa-miR-340-5p	9	54	-2.383	0.017	0.016
hsa-miR-448	9	54	-2.896	0.004	0.016
hsa-miR-493-5p	9	54	-2.445	0.014	0.016
hsa-miR-651-5p	9	54	-2.896	0.004	0.016
hsa-miR-1303	9	54	-2.896	0.004	0.016
hsa-miR-3609	9	54	-2.896	0.004	0.016
hsa-miR-216a-3p	9	54	-2.896	0.004	0.016
hsa-miR-15b-3p	9	54	-2.896	0.004	0.016
hsa-miR-144-3p	9	54	-2.896	0.004	0.016
hsa-miR-339-3p	9	54	-2.624	0.009	0.016
hsa-miR-625-3p	9	54	-2.445	0.014	0.016
hsa-let-7b-5p	10	38	-2.276	0.023	0.023
hsa-miR-135a-5p	10	55	-2.508	0.012	0.023
hsa-miR-382-5p	10	55	-2.283	0.022	0.023
hsa-miR-20b-5p	10	55	-2.615	0.009	0.023
hsa-miR-450b-5p	10	55	-2.615	0.009	0.023
hsa-miR-1251-5p	10	55	-2.615	0.009	0.023
hsa-miR-6126	10.5	55.5	-2.239	0.025	0.023
hsa-miR-22-3p	10	38	-2.276	0.023	0.023
hsa-miR-3529-3p	10	38	-2.276	0.023	0.023
hsa-let-7c-5p	11	39	-2.17	0.03	0.031
hsa-let-7f-5p	11	39	-2.17	0.03	0.031
hsa-miR-1-3p	11	39	-2.17	0.03	0.031
hsa-miR-505-5p	11	56	-2.391	0.017	0.031
hsa-miR-543	11	56	-2.186	0.029	0.031
hsa-miR-1908-5p	11	56	-2.265	0.023	0.031
hsa-miR-2110	11	56	-2.391	0.017	0.031
hsa-miR-3120-5p	11	56	-2.391	0.017	0.031
hsa-miR-6134	11	39	-2.176	0.03	0.031
hsa-miR-892c-5p	11	56	-2.391	0.017	0.031
hsa-miR-214-3p	11	56	-2.391	0.017	0.031
hsa-miR-323a-3p	11	56	-2.493	0.013	0.031
hsa-miR-485-3p	11	56	-2.391	0.017	0.031
hsa-miR-889-3p	11	56	-2.493	0.013	0.031
hsa-miR-6790-3p	11	56	-2.493	0.013	0.031
hsa-let-7a-5p	12	40	-2.064	0.039	0.042
hsa-miR-184	12	40	-2.064	0.039	0.042
hsa-miR-338-5p	12.5	57.5	-2.026	0.043	0.042
hsa-miR-514a-5p	12.5	57.5	-2.065	0.039	0.042
hsa-miR-4448	12	40	-2.064	0.039	0.042
hsa-miR-296-3p	12.5	57.5	-2.043	0.041	0.042
hsa-miR-495-3p	12	57	-2.155	0.031	0.042
hsa-miR-1273g-3p	12	57	-2.07	0.038	0.042

## Sheet: TableS3
Supplementary Table S3: Common differentially expressed miRNAs identified by both ExactTest and Mann-Whitney U test.
	ExactTest					Mann-Whitney U
miRNA	logFC	logCPM	PValue	FDR		Mann-Whitney test	Wilcoxon W	Z	Asymp. Sig. (2-tailed)	Exact Sig. [2*(1-tailed Sig.)]
hsa-miR-95-3p	11.5985	8.6648	2.84024e-08	1.12426e-05		0	45	-3.674	0	0
hsa-miR-206	-9.78263	15.6503	3.64428e-08	1.12426e-05		2	30	-3.123	0.002	0.001
hsa-miR-105-5p	7.60063	6.7987	6.9528e-06	0.00142996		0	45	-3.481	0.001	0
hsa-miR-1-3p	-7.21588	14.0308	9.93046e-06	0.00153177		11	39	-2.17	0.03	0.031
hsa-miR-216a-5p	8.95823	6.12604	2.02302e-05	0.0024964		0	45	-3.674	0	0
hsa-miR-184	-6.03291	13.9748	5.7262e-05	0.00404991		12	40	-2.064	0.039	0.042
hsa-miR-654-3p	7.68583	6.26544	9.37556e-05	0.00525884		5	50	-3.091	0.002	0.003
hsa-miR-486-5p	-4.78195	15.2787	0.000127192	0.00653981		4	32	-2.911	0.004	0.002
hsa-miR-217	6.93172	5.3052	0.000461435	0.0167474		5	50	-3.091	0.002	0.003
hsa-miR-451a	-4.17752	14.3398	0.000662431	0.020436		3	31	-3.017	0.003	0.001
hsa-miR-448	8.42678	5.64371	0.000708624	0.02082		9	54	-2.896	0.004	0.016
hsa-miR-182-5p	-4.2119	11.8169	0.000766549	0.0214982		2	30	-3.123	0.002	0.001
hsa-miR-216b-5p	5.30834	9.46909	0.00104121	0.02734		4	49	-3.039	0.002	0.002
hsa-miR-1827	-4.53471	7.04686	0.00126025	0.0296871		0	28	-3.334	0.001	0
hsa-miR-22-3p	-3.73805	14.1841	0.00175278	0.0330795		10	38	-2.276	0.023	0.023
hsa-miR-374a-5p	7.74685	5.055	0.00179799	0.0330795		9	54	-2.896	0.004	0.016
hsa-miR-486-3p	-3.8205	11.3421	0.00204222	0.0360014		5	33	-2.805	0.005	0.003
hsa-miR-3605-3p	4.81227	5.22957	0.00228401	0.0370851		1	46	-3.37	0.001	0
hsa-let-7b-5p	-3.44631	16.7476	0.00323361	0.0463985		10	38	-2.276	0.023	0.023
hsa-miR-19b-3p	5.43255	3.95245	0.00365415	0.0472605		0	45	-3.562	0	0
hsa-miR-320b	-3.14968	14.2395	0.00385535	0.047575		7	35	-2.593	0.01	0.008

## Sheet: TableS4
Supplementary Table S4. Target genes of 10 upregulated exosomal miRNAs in superior ROs.
ID	Accession	Target	TargetID	Experiment	Literature	Detected in single cell RNA-seq of ROs (GSE181737)
hsa-mir-105-5p	MIMAT0000102	ACVR2B	93	HITS-CLIP	tarbase	Yes
hsa-mir-105-5p	MIMAT0000102	AKT1	207	Luciferase reporter assay//Western blot	25280563	Yes
hsa-mir-105-5p	MIMAT0000102	APLP2	334	HITS-CLIP	tarbase	Yes
hsa-mir-105-5p	MIMAT0000102	ARF6	382	HITS-CLIP	tarbase	Yes
hsa-mir-105-5p	MIMAT0000102	ZFHX3	463	HITS-CLIP	tarbase	Yes
hsa-mir-105-5p	MIMAT0000102	BNIP2	663	HITS-CLIP	tarbase	Yes
hsa-mir-105-5p	MIMAT0000102	KLF9	687	PAR-CLIP	tarbase	Yes
hsa-mir-105-5p	MIMAT0000102	CALD1	800	HITS-CLIP	tarbase	Yes
hsa-mir-105-5p	MIMAT0000102	CDK6	1021	PAR-CLIP//qRT-PCR//Western blot	23446348|21572407|20371350|23950948	Yes
hsa-mir-105-5p	MIMAT0000102	CDKN1B	1027	HITS-CLIP	tarbase	Yes
hsa-mir-105-5p	MIMAT0000102	CEBPD	1052	HITS-CLIP	tarbase	Yes
hsa-mir-105-5p	MIMAT0000102	COX8A	1351	PAR-CLIP	27292025	Yes
hsa-mir-105-5p	MIMAT0000102	CPS1	1373	HITS-CLIP	tarbase	Yes
hsa-mir-105-5p	MIMAT0000102	CREBL2	1389	PAR-CLIP	23592263	Yes
hsa-mir-105-5p	MIMAT0000102	DCC	1630	HITS-CLIP	19536157	Yes
hsa-mir-105-5p	MIMAT0000102	DFFA	1676	PAR-CLIP	20371350	Yes
hsa-mir-105-5p	MIMAT0000102	EIF2S1	1965	HITS-CLIP	tarbase	Yes
hsa-mir-105-5p	MIMAT0000102	FGF2	2247	PAR-CLIP	tarbase	Yes
hsa-mir-105-5p	MIMAT0000102	FRK	2444	PAR-CLIP	22012620	No
hsa-mir-105-5p	MIMAT0000102	FUT4	2526	HITS-CLIP	tarbase	Yes
hsa-mir-105-5p	MIMAT0000102	GATA6	2627	HITS-CLIP	tarbase	No
hsa-mir-105-5p	MIMAT0000102	GLS	2744	PAR-CLIP	tarbase	Yes
hsa-mir-105-5p	MIMAT0000102	GRB2	2885	PAR-CLIP	24398324|21572407	Yes
hsa-mir-105-5p	MIMAT0000102	H3F3B	3021	PAR-CLIP	26701625	Yes
hsa-mir-105-5p	MIMAT0000102	HSPA8	3312	PAR-CLIP	26701625	Yes
hsa-mir-105-5p	MIMAT0000102	IRS1	3667	Luciferase reporter assay//Western blot	25280563	Yes
hsa-mir-105-5p	MIMAT0000102	JAG2	3714	HITS-CLIP	tarbase	Yes
hsa-mir-105-5p	MIMAT0000102	KRAS	3845	PAR-CLIP	tarbase	Yes
hsa-mir-105-5p	MIMAT0000102	LMAN1	3998	HITS-CLIP	tarbase	Yes
hsa-mir-105-5p	MIMAT0000102	LPL	4023	HITS-CLIP	tarbase	No
hsa-mir-105-5p	MIMAT0000102	MCL1	4170	PAR-CLIP	tarbase	Yes
hsa-mir-105-5p	MIMAT0000102	MDM2	4193	HITS-CLIP	tarbase	Yes
hsa-mir-105-5p	MIMAT0000102	MDM4	4194	PAR-CLIP	tarbase	Yes
hsa-mir-105-5p	MIMAT0000102	MYB	4602	Luciferase reporter assay//qRT-PCR//Western blot	24446170	Yes
hsa-mir-105-5p	MIMAT0000102	NCL	4691	PAR-CLIP	27292025	Yes
hsa-mir-105-5p	MIMAT0000102	NDUFC1	4717	PAR-CLIP, HITS-CLIP	tarbase	Yes
hsa-mir-105-5p	MIMAT0000102	NPTX1	4884	HITS-CLIP	23824327	Yes
hsa-mir-105-5p	MIMAT0000102	SLC11A2	4891	HITS-CLIP	tarbase	Yes
hsa-mir-105-5p	MIMAT0000102	NUP98	4928	HITS-CLIP	tarbase	Yes
hsa-mir-105-5p	MIMAT0000102	PAFAH1B1	5048	HITS-CLIP	23824327	Yes
hsa-mir-105-5p	MIMAT0000102	PDGFRA	5156	HITS-CLIP	23824327	Yes
hsa-mir-105-5p	MIMAT0000102	PDK1	5163	Luciferase reporter assay//Western blot	25280563	Yes
hsa-mir-105-5p	MIMAT0000102	PDK4	5166	HITS-CLIP	tarbase	Yes
hsa-mir-105-5p	MIMAT0000102	POU5F1B	5462	PAR-CLIP	22012620	No
hsa-mir-105-5p	MIMAT0000102	PPAT	5471	HITS-CLIP	tarbase	Yes
hsa-mir-105-5p	MIMAT0000102	MAPK1	5594	HITS-CLIP	tarbase	Yes
hsa-mir-105-5p	MIMAT0000102	PRKX	5613	HITS-CLIP	23824327	Yes
hsa-mir-105-5p	MIMAT0000102	PTEN	5728	PAR-CLIP	23592263	Yes
hsa-mir-105-5p	MIMAT0000102	PTPN14	5784	PAR-CLIP	22012620	Yes
hsa-mir-105-5p	MIMAT0000102	RAD1	5810	HITS-CLIP	tarbase	Yes
hsa-mir-105-5p	MIMAT0000102	RAG1	5896	PAR-CLIP	21572407	No
hsa-mir-105-5p	MIMAT0000102	REST	5978	PAR-CLIP	20371350	Yes
hsa-mir-105-5p	MIMAT0000102	CLIP1	6249	HITS-CLIP	tarbase	Yes
hsa-mir-105-5p	MIMAT0000102	VPS52	6293	HITS-CLIP	23824327	Yes
hsa-mir-105-5p	MIMAT0000102	SCD	6319	PAR-CLIP	23446348|21572407	Yes
hsa-mir-105-5p	MIMAT0000102	SDF2	6388	HITS-CLIP	tarbase	Yes
hsa-mir-105-5p	MIMAT0000102	SET	6418	HITS-CLIP	tarbase	Yes
hsa-mir-105-5p	MIMAT0000102	SRSF3	6428	HITS-CLIP	tarbase	Yes
hsa-mir-105-5p	MIMAT0000102	SLC4A1	6521	HITS-CLIP	23824327	No
hsa-mir-105-5p	MIMAT0000102	SLC6A6	6533	HITS-CLIP	23824327	Yes
hsa-mir-105-5p	MIMAT0000102	SOAT1	6646	HITS-CLIP	tarbase	Yes
hsa-mir-105-5p	MIMAT0000102	SOX9	6662	Luciferase reporter assay//qRT-PCR//Western blot	27736002	Yes
hsa-mir-105-5p	MIMAT0000102	SP1	6667	HITS-CLIP	tarbase	Yes
hsa-mir-105-5p	MIMAT0000102	TCF7L2	6934	HITS-CLIP	tarbase	Yes
hsa-mir-105-5p	MIMAT0000102	TFCP2	7024	HITS-CLIP	27418678	Yes
hsa-mir-105-5p	MIMAT0000102	TFDP1	7027	HITS-CLIP	tarbase	Yes
hsa-mir-105-5p	MIMAT0000102	THBS2	7058	PAR-CLIP	22012620	Yes
hsa-mir-105-5p	MIMAT0000102	TIMP2	7077	HITS-CLIP	tarbase	Yes
hsa-mir-105-5p	MIMAT0000102	TJP1	7082	In situ hybridization//Luciferase reporter assay//Microarray//qRT-PCR//Western blot	24735924	Yes
hsa-mir-105-5p	MIMAT0000102	TK1	7083	HITS-CLIP	23313552	Yes
hsa-mir-105-5p	MIMAT0000102	TLR2	7097	Luciferase reporter assay//qRT-PCR//Western blot	19509287	No
hsa-mir-105-5p	MIMAT0000102	TMF1	7110	HITS-CLIP	tarbase	Yes
hsa-mir-105-5p	MIMAT0000102	TUBB2A	7280	PAR-CLIP	20371350	Yes
hsa-mir-105-5p	MIMAT0000102	UBE2D1	7321	PAR-CLIP	tarbase	Yes
hsa-mir-105-5p	MIMAT0000102	UBE2D2	7322	PAR-CLIP	21572407	Yes
hsa-mir-105-5p	MIMAT0000102	ZNF121	7675	PAR-CLIP	23446348|21572407	Yes
hsa-mir-105-5p	MIMAT0000102	ZNF225	7768	HITS-CLIP	23824327	Yes
hsa-mir-105-5p	MIMAT0000102	SLC30A1	7779	HITS-CLIP	tarbase	Yes
hsa-mir-105-5p	MIMAT0000102	SLBP	7884	HITS-CLIP	28735896	Yes
hsa-mir-105-5p	MIMAT0000102	CDK2AP1	8099	HITS-CLIP	tarbase	Yes
hsa-mir-105-5p	MIMAT0000102	FZD1	8321	PAR-CLIP	20371350	Yes
hsa-mir-105-5p	MIMAT0000102	TTF2	8458	PAR-CLIP	23446348	Yes
hsa-mir-105-5p	MIMAT0000102	LMO4	8543	PAR-CLIP	tarbase	Yes
hsa-mir-105-5p	MIMAT0000102	NCOA1	8648	HITS-CLIP//Immunohistochemistry//Luciferase reporter assay//qRT-PCR//Western blot	28060733|27418678|28735896	Yes
hsa-mir-105-5p	MIMAT0000102	TNKS	8658	PAR-CLIP	tarbase	Yes
hsa-mir-105-5p	MIMAT0000102	WISP3	8838	HITS-CLIP	23824327	No
hsa-mir-105-5p	MIMAT0000102	KSR1	8844	PAR-CLIP	tarbase	Yes
hsa-mir-105-5p	MIMAT0000102	SYNJ1	8867	PAR-CLIP	tarbase	Yes
hsa-mir-105-5p	MIMAT0000102	DDX18	8886	HITS-CLIP	tarbase	Yes
hsa-mir-105-5p	MIMAT0000102	GPRC5A	9052	PAR-CLIP	26701625	No
hsa-mir-105-5p	MIMAT0000102	USP10	9100	PAR-CLIP	tarbase	Yes
hsa-mir-105-5p	MIMAT0000102	SCAF11	9169	PAR-CLIP	tarbase	Yes
hsa-mir-105-5p	MIMAT0000102	BUB3	9184	PAR-CLIP	tarbase	Yes
hsa-mir-105-5p	MIMAT0000102	KIF3B	9371	PAR-CLIP	tarbase	Yes
hsa-mir-105-5p	MIMAT0000102	ZNF254	9534	HITS-CLIP	tarbase	Yes
hsa-mir-105-5p	MIMAT0000102	BCAR1	9564	HITS-CLIP	23313552	Yes
hsa-mir-105-5p	MIMAT0000102	CREB5	9586	HITS-CLIP	23824327	Yes
hsa-mir-105-5p	MIMAT0000102	MORF4L2	9643	HITS-CLIP	tarbase	Yes
hsa-mir-105-5p	MIMAT0000102	MATR3	9782	HITS-CLIP	tarbase	Yes
hsa-mir-105-5p	MIMAT0000102	USP15	9958	PAR-CLIP	20371350	Yes
hsa-mir-105-5p	MIMAT0000102	BCL2L11	10018	PAR-CLIP	23446348|20371350	Yes
hsa-mir-105-5p	MIMAT0000102	TSPAN1	10103	PAR-CLIP	23592263	No
hsa-mir-105-5p	MIMAT0000102	PDIA6	10130	PAR-CLIP	23592263	Yes
hsa-mir-105-5p	MIMAT0000102	AKAP9	10142	HITS-CLIP	tarbase	Yes
hsa-mir-105-5p	MIMAT0000102	G3BP1	10146	HITS-CLIP	tarbase	Yes
hsa-mir-105-5p	MIMAT0000102	ABI2	10152	HITS-CLIP	23824327	Yes
hsa-mir-105-5p	MIMAT0000102	PLXNC1	10154	HITS-CLIP	23824327	Yes
hsa-mir-105-5p	MIMAT0000102	ABCC4	10257	PAR-CLIP	22012620	Yes
hsa-mir-105-5p	MIMAT0000102	SMNDC1	10285	HITS-CLIP	tarbase	Yes
hsa-mir-105-5p	MIMAT0000102	SEMA4D	10507	HITS-CLIP	tarbase	Yes
hsa-mir-105-5p	MIMAT0000102	CCT2	10576	PAR-CLIP	tarbase	Yes
hsa-mir-105-5p	MIMAT0000102	GIPC1	10755	PAR-CLIP	27292025	Yes
hsa-mir-105-5p	MIMAT0000102	ARPP19	10776	PAR-CLIP	23446348	Yes
hsa-mir-105-5p	MIMAT0000102	NCKAP1	10787	PAR-CLIP	tarbase	Yes
hsa-mir-105-5p	MIMAT0000102	SEC24A	10802	HITS-CLIP	tarbase	Yes
hsa-mir-105-5p	MIMAT0000102	SPINT3	10816	HITS-CLIP	23824327	No
hsa-mir-105-5p	MIMAT0000102	PAPOLA	10914	HITS-CLIP	tarbase	Yes
hsa-mir-105-5p	MIMAT0000102	COPS8	10920	PAR-CLIP	23446348	Yes
hsa-mir-105-5p	MIMAT0000102	TMED10	10972	HITS-CLIP	tarbase	Yes
hsa-mir-105-5p	MIMAT0000102	DNAJB4	11080	PAR-CLIP	23592263	Yes
hsa-mir-105-5p	MIMAT0000102	BAZ2A	11176	HITS-CLIP	tarbase	Yes
hsa-mir-105-5p	MIMAT0000102	RNF44	22838	HITS-CLIP	tarbase	Yes
hsa-mir-105-5p	MIMAT0000102	KIN	22944	PAR-CLIP	tarbase	Yes
hsa-mir-105-5p	MIMAT0000102	TPX2	22974	HITS-CLIP	tarbase	Yes
hsa-mir-105-5p	MIMAT0000102	STK38L	23012	PAR-CLIP	tarbase	Yes
hsa-mir-105-5p	MIMAT0000102	MAST3	23031	HITS-CLIP	23313552	Yes
hsa-mir-105-5p	MIMAT0000102	MON2	23041	PAR-CLIP	26701625	Yes
hsa-mir-105-5p	MIMAT0000102	AVL9	23080	PAR-CLIP	tarbase	Yes
hsa-mir-105-5p	MIMAT0000102	PEG10	23089	PAR-CLIP	20371350	Yes
hsa-mir-105-5p	MIMAT0000102	LPIN1	23175	HITS-CLIP	tarbase	Yes
hsa-mir-105-5p	MIMAT0000102	RPRD2	23248	HITS-CLIP	tarbase	Yes
hsa-mir-105-5p	MIMAT0000102	KLHDC2	23588	PAR-CLIP	tarbase	Yes
hsa-mir-105-5p	MIMAT0000102	LEMD3	23592	HITS-CLIP	tarbase	Yes
hsa-mir-105-5p	MIMAT0000102	TMEM245	23731	HITS-CLIP	tarbase	Yes
hsa-mir-105-5p	MIMAT0000102	KIAA1549L	25758	HITS-CLIP	23824327	Yes
hsa-mir-105-5p	MIMAT0000102	TECPR1	25851	PAR-CLIP	22291592	Yes
hsa-mir-105-5p	MIMAT0000102	TSKU	25987	HITS-CLIP	tarbase	Yes
hsa-mir-105-5p	MIMAT0000102	WSB1	26118	HITS-CLIP	tarbase	Yes
hsa-mir-105-5p	MIMAT0000102	PHF19	26147	PAR-CLIP, HITS-CLIP	tarbase	Yes
hsa-mir-105-5p	MIMAT0000102	BLOC1S6	26258	HITS-CLIP	19536157	Yes
hsa-mir-105-5p	MIMAT0000102	HBP1	26959	HITS-CLIP	tarbase	Yes
hsa-mir-105-5p	MIMAT0000102	RNF11	26994	PAR-CLIP	23446348	Yes
hsa-mir-105-5p	MIMAT0000102	TRUB2	26995	HITS-CLIP	19536157	Yes
hsa-mir-105-5p	MIMAT0000102	FOXP1	27086	PAR-CLIP	21572407	Yes
hsa-mir-105-5p	MIMAT0000102	RBMX	27316	PAR-CLIP	tarbase	Yes
hsa-mir-105-5p	MIMAT0000102	TOR1B	27348	PAR-CLIP	23446348	Yes
hsa-mir-105-5p	MIMAT0000102	OSTM1	28962	PAR-CLIP	tarbase	Yes
hsa-mir-105-5p	MIMAT0000102	MYLIP	29116	HITS-CLIP	tarbase	Yes
hsa-mir-105-5p	MIMAT0000102	YPEL1	29799	PAR-CLIP	tarbase	Yes
hsa-mir-105-5p	MIMAT0000102	NRBF2	29982	PAR-CLIP	20371350	Yes
hsa-mir-105-5p	MIMAT0000102	DUOX2	50506	HITS-CLIP	23824327	No
hsa-mir-105-5p	MIMAT0000102	SAR1B	51128	PAR-CLIP	22012620	Yes
hsa-mir-105-5p	MIMAT0000102	RAB9B	51209	HITS-CLIP	23824327	Yes
hsa-mir-105-5p	MIMAT0000102	AMOTL2	51421	HITS-CLIP	tarbase	Yes
hsa-mir-105-5p	MIMAT0000102	JKAMP	51528	PAR-CLIP	tarbase	Yes
hsa-mir-105-5p	MIMAT0000102	PPHLN1	51535	PAR-CLIP	tarbase	Yes
hsa-mir-105-5p	MIMAT0000102	ESF1	51575	PAR-CLIP	23592263	Yes
hsa-mir-105-5p	MIMAT0000102	SARAF	51669	PAR-CLIP	tarbase	No
hsa-mir-105-5p	MIMAT0000102	CMPK1	51727	PAR-CLIP	tarbase	Yes
hsa-mir-105-5p	MIMAT0000102	CLIC5	53405	HITS-CLIP	23824327	No
hsa-mir-105-5p	MIMAT0000102	RC3H2	54542	HITS-CLIP	tarbase	Yes
hsa-mir-105-5p	MIMAT0000102	EPB41L4B	54566	PAR-CLIP	21572407	Yes
hsa-mir-105-5p	MIMAT0000102	GNB1L	54584	PAR-CLIP	tarbase	Yes
hsa-mir-105-5p	MIMAT0000102	KLHL28	54813	HITS-CLIP	23824327	Yes
hsa-mir-105-5p	MIMAT0000102	ANKRD49	54851	PAR-CLIP	22012620	Yes
hsa-mir-105-5p	MIMAT0000102	ALKBH5	54890	HITS-CLIP	tarbase	Yes
hsa-mir-105-5p	MIMAT0000102	PHIP	55023	PAR-CLIP	27292025	Yes
hsa-mir-105-5p	MIMAT0000102	USP47	55031	HITS-CLIP	tarbase	Yes
hsa-mir-105-5p	MIMAT0000102	PRPF38B	55119	PAR-CLIP	27292025	Yes
hsa-mir-105-5p	MIMAT0000102	LARP1B	55132	HITS-CLIP	tarbase	Yes
hsa-mir-105-5p	MIMAT0000102	SBNO1	55206	PAR-CLIP	tarbase	Yes
hsa-mir-105-5p	MIMAT0000102	SETD5	55209	HITS-CLIP	tarbase	Yes
hsa-mir-105-5p	MIMAT0000102	LGR4	55366	HITS-CLIP	tarbase	Yes
hsa-mir-105-5p	MIMAT0000102	YOD1	55432	HITS-CLIP	tarbase	Yes
hsa-mir-105-5p	MIMAT0000102	SYBU	55638	HITS-CLIP	tarbase	Yes
hsa-mir-105-5p	MIMAT0000102	PRPF40A	55660	PAR-CLIP	22012620|20371350	Yes
hsa-mir-105-5p	MIMAT0000102	INTS13	55726	PAR-CLIP	27292025	No
hsa-mir-105-5p	MIMAT0000102	BTBD7	55727	PAR-CLIP	tarbase	Yes
hsa-mir-105-5p	MIMAT0000102	EXOC2	55770	HITS-CLIP	21572407	Yes
hsa-mir-105-5p	MIMAT0000102	PLGRKT	55848	PAR-CLIP	22012620	Yes
hsa-mir-105-5p	MIMAT0000102	BBX	56987	PAR-CLIP	tarbase	Yes
hsa-mir-105-5p	MIMAT0000102	CIAPIN1	57019	PAR-CLIP	23592263	Yes
hsa-mir-105-5p	MIMAT0000102	THOC2	57187	HITS-CLIP	tarbase	Yes
hsa-mir-105-5p	MIMAT0000102	ODF2L	57489	PAR-CLIP	23446348	Yes
hsa-mir-105-5p	MIMAT0000102	SRGAP1	57522	PAR-CLIP	tarbase	Yes
hsa-mir-105-5p	MIMAT0000102	TAOK1	57551	HITS-CLIP	tarbase	Yes
hsa-mir-105-5p	MIMAT0000102	NCEH1	57552	HITS-CLIP	tarbase	Yes
hsa-mir-105-5p	MIMAT0000102	ZBED5	58486	HITS-CLIP	tarbase	Yes
hsa-mir-105-5p	MIMAT0000102	IRF2BPL	64207	HITS-CLIP	tarbase	Yes
hsa-mir-105-5p	MIMAT0000102	KLHL25	64410	HITS-CLIP	23824327	Yes
hsa-mir-105-5p	MIMAT0000102	CREB3L2	64764	HITS-CLIP	tarbase	Yes
hsa-mir-105-5p	MIMAT0000102	SLC30A5	64924	HITS-CLIP	23313552	Yes
hsa-mir-105-5p	MIMAT0000102	VPS33A	65082	HITS-CLIP	tarbase	Yes
hsa-mir-105-5p	MIMAT0000102	ZBTB10	65986	PAR-CLIP	21572407	Yes
hsa-mir-105-5p	MIMAT0000102	TTPAL	79183	HITS-CLIP	23824327	Yes
hsa-mir-105-5p	MIMAT0000102	BRCC3	79184	HITS-CLIP	tarbase	Yes
hsa-mir-105-5p	MIMAT0000102	PPP1R3B	79660	PAR-CLIP	21572407	Yes
hsa-mir-105-5p	MIMAT0000102	YRDC	79693	HITS-CLIP//PAR-CLIP	23592263|24398324|23446348|22012620|21572407|20371350|26701625|27292025	Yes
hsa-mir-105-5p	MIMAT0000102	ECHDC3	79746	PAR-CLIP	22100165	No
hsa-mir-105-5p	MIMAT0000102	L2HGDH	79944	PAR-CLIP	20371350	Yes
hsa-mir-105-5p	MIMAT0000102	JADE1	79960	PAR-CLIP	tarbase	Yes
hsa-mir-105-5p	MIMAT0000102	KLHL15	80311	HITS-CLIP	tarbase	Yes
hsa-mir-105-5p	MIMAT0000102	SLC25A32	81034	PAR-CLIP	tarbase	Yes
hsa-mir-105-5p	MIMAT0000102	CRISPLD2	83716	HITS-CLIP	23824327|27418678	No
hsa-mir-105-5p	MIMAT0000102	HDHD2	84064	HITS-CLIP	tarbase	Yes
hsa-mir-105-5p	MIMAT0000102	ZIC4	84107	PAR-CLIP	22100165	Yes
hsa-mir-105-5p	MIMAT0000102	MCRIP2	84331	PAR-CLIP	21572407	No
hsa-mir-105-5p	MIMAT0000102	MFSD9	84804	HITS-CLIP	tarbase	Yes
hsa-mir-105-5p	MIMAT0000102	TMEM87B	84910	HITS-CLIP	tarbase	Yes
hsa-mir-105-5p	MIMAT0000102	ZC3H12C	85463	HITS-CLIP	tarbase	Yes
hsa-mir-105-5p	MIMAT0000102	SSH2	85464	HITS-CLIP	tarbase	Yes
hsa-mir-105-5p	MIMAT0000102	MCFD2	90411	HITS-CLIP	tarbase	Yes
hsa-mir-105-5p	MIMAT0000102	ERI1	90459	HITS-CLIP	tarbase	Yes
hsa-mir-105-5p	MIMAT0000102	SLC25A46	91137	PAR-CLIP	tarbase	Yes
hsa-mir-105-5p	MIMAT0000102	BTF3L4	91408	PAR-CLIP	21572407|20371350	Yes
hsa-mir-105-5p	MIMAT0000102	MRFAP1	93621	PAR-CLIP	tarbase	Yes
hsa-mir-105-5p	MIMAT0000102	FBXO32	114907	PAR-CLIP	tarbase	Yes
hsa-mir-105-5p	MIMAT0000102	NUS1	116150	PAR-CLIP	23592263|21572407	Yes
hsa-mir-105-5p	MIMAT0000102	BTBD11	121551	PAR-CLIP	tarbase	Yes
hsa-mir-105-5p	MIMAT0000102	NAA30	122830	HITS-CLIP	tarbase	Yes
hsa-mir-105-5p	MIMAT0000102	TPRG1L	127262	PAR-CLIP	tarbase	Yes
hsa-mir-105-5p	MIMAT0000102	TANGO2	128989	PAR-CLIP	22012620	Yes
hsa-mir-105-5p	MIMAT0000102	ASZ1	136991	PAR-CLIP	tarbase	No
hsa-mir-105-5p	MIMAT0000102	BRI3BP	140707	HITS-CLIP//PAR-CLIP	22012620|23824327	Yes
hsa-mir-105-5p	MIMAT0000102	CACUL1	143384	HITS-CLIP	23313552	Yes
hsa-mir-105-5p	MIMAT0000102	TOM1L2	146691	PAR-CLIP	22100165	Yes
hsa-mir-105-5p	MIMAT0000102	C18orf25	147339	PAR-CLIP	20371350	Yes
hsa-mir-105-5p	MIMAT0000102	ANKRD46	157567	PAR-CLIP	23592263|24398324	Yes
hsa-mir-105-5p	MIMAT0000102	PPTC7	160760	HITS-CLIP	tarbase	Yes
hsa-mir-105-5p	MIMAT0000102	TOR1AIP2	163590	HITS-CLIP	tarbase	Yes
hsa-mir-105-5p	MIMAT0000102	MIER3	166968	HITS-CLIP	tarbase	Yes
hsa-mir-105-5p	MIMAT0000102	HNRNPA3	220988	PAR-CLIP	22291592	Yes
hsa-mir-105-5p	MIMAT0000102	TWISTNB	221830	PAR-CLIP	tarbase	Yes
hsa-mir-105-5p	MIMAT0000102	EOGT	285203	HITS-CLIP	tarbase	Yes
hsa-mir-105-5p	MIMAT0000102	FRYL	285527	HITS-CLIP	tarbase	Yes
hsa-mir-105-5p	MIMAT0000102	ABCB5	340273	HITS-CLIP	23824327	No
hsa-mir-105-5p	MIMAT0000102	SKA2	348235	PAR-CLIP	tarbase	Yes
hsa-mir-105-5p	MIMAT0000102	ARL5C	390790	HITS-CLIP//PAR-CLIP	23592263|24398324|23446348|21572407|20371350|23706177|26701625|27292025	No
hsa-mir-105-5p	MIMAT0000102	ATXN7L3B	552889	HITS-CLIP	tarbase	Yes
hsa-mir-105-5p	MIMAT0000102	TMED7-TICAM2	100302736	PAR-CLIP	26701625	No
hsa-mir-19b-3p	MIMAT0000074	ABAT	18	HITS-CLIP	tarbase	Yes
hsa-mir-19b-3p	MIMAT0000074	ABCA1	19	Luciferase Reporter Assay, qPCR, Western Blot	tarbase	Yes
hsa-mir-19b-3p	MIMAT0000074	ABCA2	20	Immunoprecipitaion	22382630	Yes
hsa-mir-19b-3p	MIMAT0000074	ABCB7	22	PAR-CLIP	tarbase	Yes
hsa-mir-19b-3p	MIMAT0000074	ABR	29	HITS-CLIP	tarbase	Yes
hsa-mir-19b-3p	MIMAT0000074	ACACA	31	HITS-CLIP	tarbase	Yes
hsa-mir-19b-3p	MIMAT0000074	ACP1	52	PAR-CLIP	tarbase	Yes
hsa-mir-19b-3p	MIMAT0000074	ACTB	60	PAR-CLIP	23592263|21572407	Yes
hsa-mir-19b-3p	MIMAT0000074	ACTL6A	86	Chimeric fragments	tarbase	Yes
hsa-mir-19b-3p	MIMAT0000074	ACVR1	90	Sequencing	20371350	Yes
hsa-mir-19b-3p	MIMAT0000074	ADAM10	102	HITS-CLIP	tarbase	Yes
hsa-mir-19b-3p	MIMAT0000074	ADAR	103	HITS-CLIP	tarbase	Yes
hsa-mir-19b-3p	MIMAT0000074	ADARB1	104	HITS-CLIP	tarbase	Yes
hsa-mir-19b-3p	MIMAT0000074	ADCY1	107	HITS-CLIP	tarbase	Yes
hsa-mir-19b-3p	MIMAT0000074	ADD3	120	HITS-CLIP, PAR-CLIP	tarbase	Yes
hsa-mir-19b-3p	MIMAT0000074	PARP4	143	HITS-CLIP	tarbase	Yes
hsa-mir-19b-3p	MIMAT0000074	ADRB1	153	PAR-CLIP	tarbase	Yes
hsa-mir-19b-3p	MIMAT0000074	ADSS	159	HITS-CLIP//PAR-CLIP	22473208|22012620|21572407|20371350	Yes
hsa-mir-19b-3p	MIMAT0000074	AP1B1	162	PAR-CLIP	tarbase	Yes
hsa-mir-19b-3p	MIMAT0000074	AP2B1	163	CLASH	23622248	Yes
hsa-mir-19b-3p	MIMAT0000074	AP1G1	164	HITS-CLIP	tarbase	Yes
hsa-mir-19b-3p	MIMAT0000074	ALAD	210	CLASH	23622248	Yes
hsa-mir-19b-3p	MIMAT0000074	ALCAM	214	HITS-CLIP	tarbase	Yes
hsa-mir-19b-3p	MIMAT0000074	ALDOA	226	PAR-CLIP	tarbase	Yes
hsa-mir-19b-3p	MIMAT0000074	SLC25A5	292	Chimeric fragments	tarbase	Yes
hsa-mir-19b-3p	MIMAT0000074	SLC25A6	293	HITS-CLIP	tarbase	Yes
hsa-mir-19b-3p	MIMAT0000074	XIAP	331	HITS-CLIP	22473208	Yes
hsa-mir-19b-3p	MIMAT0000074	APP	351	HITS-CLIP	tarbase	Yes
hsa-mir-19b-3p	MIMAT0000074	FAS	355	HITS-CLIP	22473208	Yes
hsa-mir-19b-3p	MIMAT0000074	TRIM23	373	PAR-CLIP, HITS-CLIP	tarbase	Yes
hsa-mir-19b-3p	MIMAT0000074	RHOB	388	HITS-CLIP//PAR-CLIP	23592263|23446348|21572407|20371350	Yes
hsa-mir-19b-3p	MIMAT0000074	ARHGAP1	392	HITS-CLIP//PAR-CLIP//Sequencing	20371350|22473208|23592263|21572407	Yes
hsa-mir-19b-3p	MIMAT0000074	ARHGAP5	394	HITS-CLIP	tarbase	Yes
hsa-mir-19b-3p	MIMAT0000074	STS	412	HITS-CLIP	tarbase	Yes
hsa-mir-19b-3p	MIMAT0000074	ASCL2	430	HITS-CLIP	tarbase	Yes
hsa-mir-19b-3p	MIMAT0000074	ASNA1	439	HITS-CLIP	22473208	Yes
hsa-mir-19b-3p	MIMAT0000074	ASNS	440	PAR-CLIP	tarbase	Yes
hsa-mir-19b-3p	MIMAT0000074	ZFHX3	463	PAR-CLIP, HITS-CLIP	tarbase	Yes
hsa-mir-19b-3p	MIMAT0000074	ATM	472	Sequencing	20371350	Yes
hsa-mir-19b-3p	MIMAT0000074	RERE	473	PAR-CLIP, HITS-CLIP, Chimeric fragments	tarbase	Yes
hsa-mir-19b-3p	MIMAT0000074	ATP1A2	477	HITS-CLIP	tarbase	Yes
hsa-mir-19b-3p	MIMAT0000074	ATP2A2	488	HITS-CLIP	tarbase	Yes
hsa-mir-19b-3p	MIMAT0000074	ATP2B2	491	HITS-CLIP	tarbase	Yes
hsa-mir-19b-3p	MIMAT0000074	ATP2B4	493	PAR-CLIP	tarbase	Yes
hsa-mir-19b-3p	MIMAT0000074	ATP6V1B2	526	HITS-CLIP//PAR-CLIP	22473208|23592263|23446348|22012620|21572407|20371350	Yes
hsa-mir-19b-3p	MIMAT0000074	ATP6V1C1	528	Sequencing	20371350	Yes
hsa-mir-19b-3p	MIMAT0000074	ATRX	546	HITS-CLIP	tarbase	Yes
hsa-mir-19b-3p	MIMAT0000074	AUH	549	PAR-CLIP, HITS-CLIP	tarbase	Yes
hsa-mir-19b-3p	MIMAT0000074	B2M	567	Chimeric fragments	tarbase	Yes
hsa-mir-19b-3p	MIMAT0000074	BACH1	571	Luciferase Reporter Assay	tarbase	Yes
hsa-mir-19b-3p	MIMAT0000074	BCAT1	586	HITS-CLIP	tarbase	Yes
hsa-mir-19b-3p	MIMAT0000074	CCND1	595	HITS-CLIP	tarbase	Yes
hsa-mir-19b-3p	MIMAT0000074	BCL3	602	HITS-CLIP//Immunohistochemistry//Luciferase reporter assay//qRT-PCR//Western blot	22473208|27572553	Yes
hsa-mir-19b-3p	MIMAT0000074	BCL7A	605	HITS-CLIP	22473208	Yes
hsa-mir-19b-3p	MIMAT0000074	BDKRB2	624	PAR-CLIP	tarbase	No
hsa-mir-19b-3p	MIMAT0000074	BMP2	650	HITS-CLIP	tarbase	Yes
hsa-mir-19b-3p	MIMAT0000074	BMP3	651	PAR-CLIP	21572407	No
hsa-mir-19b-3p	MIMAT0000074	BMPR2	659	HITS-CLIP//Luciferase reporter assay//qRT-PCR//Western blot	19390056|22473208|24145352	Yes
hsa-mir-19b-3p	MIMAT0000074	BNIP1	662	HITS-CLIP	tarbase	Yes
hsa-mir-19b-3p	MIMAT0000074	BRAF	673	PAR-CLIP	tarbase	Yes
hsa-mir-19b-3p	MIMAT0000074	ZFP36L2	678	Chimeric fragments	tarbase	Yes
hsa-mir-19b-3p	MIMAT0000074	KLF9	687	HITS-CLIP	tarbase	Yes
hsa-mir-19b-3p	MIMAT0000074	BTG1	694	HITS-CLIP	23313552	Yes
hsa-mir-19b-3p	MIMAT0000074	CACNA2D1	781	HITS-CLIP	tarbase	Yes
hsa-mir-19b-3p	MIMAT0000074	CALD1	800	HITS-CLIP	tarbase	Yes
hsa-mir-19b-3p	MIMAT0000074	CALM1	801	PAR-CLIP	21572407	Yes
hsa-mir-19b-3p	MIMAT0000074	CALM2	805	PAR-CLIP, HITS-CLIP, Chimeric fragments	tarbase	Yes
hsa-mir-19b-3p	MIMAT0000074	CALU	813	HITS-CLIP, PAR-CLIP	tarbase	Yes
hsa-mir-19b-3p	MIMAT0000074	CAPZA1	829	PAR-CLIP	tarbase	Yes
hsa-mir-19b-3p	MIMAT0000074	CAST	831	PAR-CLIP, HITS-CLIP	tarbase	Yes
hsa-mir-19b-3p	MIMAT0000074	CASP3	836	HITS-CLIP	tarbase	Yes
hsa-mir-19b-3p	MIMAT0000074	CASP10	843	PAR-CLIP	tarbase	No
hsa-mir-19b-3p	MIMAT0000074	CASQ1	844	Immunoprecipitaion	22382630	Yes
hsa-mir-19b-3p	MIMAT0000074	CAV1	857	PAR-CLIP	tarbase	Yes
hsa-mir-19b-3p	MIMAT0000074	RUNX2	860	PAR-CLIP	tarbase	No
hsa-mir-19b-3p	MIMAT0000074	CCNA2	890	HITS-CLIP//PAR-CLIP	22473208|23592263|21572407|20371350	Yes
hsa-mir-19b-3p	MIMAT0000074	CCNB1	891	PAR-CLIP	tarbase	Yes
hsa-mir-19b-3p	MIMAT0000074	CCND2	894	HITS-CLIP//PAR-CLIP//Sequencing	20371350|22473208|23592263|22012620|21572407	Yes
hsa-mir-19b-3p	MIMAT0000074	CCNG2	901	HITS-CLIP, Chimeric fragments	tarbase	Yes
hsa-mir-19b-3p	MIMAT0000074	CCNT2	905	HITS-CLIP	22473208	Yes
hsa-mir-19b-3p	MIMAT0000074	SCARB2	950	HITS-CLIP	tarbase	Yes
hsa-mir-19b-3p	MIMAT0000074	CD47	961	PAR-CLIP, HITS-CLIP	tarbase	Yes
hsa-mir-19b-3p	MIMAT0000074	LRBA	987	HITS-CLIP	tarbase	Yes
hsa-mir-19b-3p	MIMAT0000074	CDH11	1009	HITS-CLIP	tarbase	Yes
hsa-mir-19b-3p	MIMAT0000074	CDKN1A	1026	Luciferase Reporter Assay	tarbase	Yes
hsa-mir-19b-3p	MIMAT0000074	CDKN1B	1027	HITS-CLIP, Chimeric fragments	tarbase	Yes
hsa-mir-19b-3p	MIMAT0000074	CDS1	1040	HITS-CLIP, PAR-CLIP	tarbase	Yes
hsa-mir-19b-3p	MIMAT0000074	CEBPG	1054	Chimeric fragments	tarbase	Yes
hsa-mir-19b-3p	MIMAT0000074	CENPA	1058	Chimeric fragments	tarbase	Yes
hsa-mir-19b-3p	MIMAT0000074	CENPF	1063	HITS-CLIP, PAR-CLIP	tarbase	Yes
hsa-mir-19b-3p	MIMAT0000074	CETN3	1070	Chimeric fragments	tarbase	Yes
hsa-mir-19b-3p	MIMAT0000074	CFL2	1073	PAR-CLIP	21572407	Yes
hsa-mir-19b-3p	MIMAT0000074	CHD2	1106	HITS-CLIP, PAR-CLIP	tarbase	Yes
hsa-mir-19b-3p	MIMAT0000074	CHEK1	1111	HITS-CLIP	22473208	Yes
hsa-mir-19b-3p	MIMAT0000074	CHM	1121	PAR-CLIP	tarbase	Yes
hsa-mir-19b-3p	MIMAT0000074	AP2M1	1173	HITS-CLIP, PAR-CLIP	tarbase	Yes
hsa-mir-19b-3p	MIMAT0000074	CLK1	1195	HITS-CLIP	tarbase	Yes
hsa-mir-19b-3p	MIMAT0000074	TPP1	1200	HITS-CLIP	tarbase	Yes
hsa-mir-19b-3p	MIMAT0000074	CLTC	1213	HITS-CLIP, PAR-CLIP, Chimeric fragments	tarbase	Yes
hsa-mir-19b-3p	MIMAT0000074	COL1A2	1278	HITS-CLIP	tarbase	Yes
hsa-mir-19b-3p	MIMAT0000074	COL3A1	1281	HITS-CLIP	tarbase	Yes
hsa-mir-19b-3p	MIMAT0000074	COL6A2	1292	HITS-CLIP	tarbase	Yes
hsa-mir-19b-3p	MIMAT0000074	SLC31A2	1318	PAR-CLIP	tarbase	Yes
hsa-mir-19b-3p	MIMAT0000074	COX6A1	1337	PAR-CLIP	tarbase	Yes
hsa-mir-19b-3p	MIMAT0000074	COX10	1352	HITS-CLIP//PAR-CLIP//Sequencing	20371350|22473208|23592263|22012620|21572407	Yes
hsa-mir-19b-3p	MIMAT0000074	CPD	1362	Sequencing	20371350	Yes
hsa-mir-19b-3p	MIMAT0000074	CPOX	1371	HITS-CLIP	tarbase	Yes
hsa-mir-19b-3p	MIMAT0000074	CREB1	1385	qRT-PCR	23433743	Yes
hsa-mir-19b-3p	MIMAT0000074	ATF2	1386	Sequencing	20371350	Yes
hsa-mir-19b-3p	MIMAT0000074	CREBL2	1389	HITS-CLIP//PAR-CLIP//Sequencing	20371350|22473208|23446348|22012620|21572407	Yes
hsa-mir-19b-3p	MIMAT0000074	CRK	1398	Chimeric fragments	tarbase	Yes
hsa-mir-19b-3p	MIMAT0000074	CRKL	1399	Chimeric fragments	tarbase	Yes
hsa-mir-19b-3p	MIMAT0000074	MAPK14	1432	HITS-CLIP	22473208	Yes
hsa-mir-19b-3p	MIMAT0000074	CSF2RB	1439	PAR-CLIP	tarbase	No
hsa-mir-19b-3p	MIMAT0000074	CSNK2A1	1457	PAR-CLIP	26701625	Yes
hsa-mir-19b-3p	MIMAT0000074	CUX1	1523	PAR-CLIP	tarbase	Yes
hsa-mir-19b-3p	MIMAT0000074	CYLD	1540	PAR-CLIP	tarbase	Yes
hsa-mir-19b-3p	MIMAT0000074	CYP19A1	1588	Luciferase reporter assay	23438603	No
hsa-mir-19b-3p	MIMAT0000074	DAD1	1603	HITS-CLIP//PAR-CLIP	22473208|21572407|27292025	Yes
hsa-mir-19b-3p	MIMAT0000074	DBN1	1627	PAR-CLIP	21572407	Yes
hsa-mir-19b-3p	MIMAT0000074	DCC	1630	PAR-CLIP	23446348|22012620	Yes
hsa-mir-19b-3p	MIMAT0000074	DDB1	1642	HITS-CLIP	tarbase	Yes
hsa-mir-19b-3p	MIMAT0000074	DDX1	1653	PAR-CLIP	tarbase	Yes
hsa-mir-19b-3p	MIMAT0000074	DDX3X	1654	PAR-CLIP	23446348|21572407|20371350	Yes
hsa-mir-19b-3p	MIMAT0000074	DDX5	1655	HITS-CLIP, PAR-CLIP	tarbase	Yes
hsa-mir-19b-3p	MIMAT0000074	DDX6	1656	CLASH//HITS-CLIP//PAR-CLIP//Sequencing	20371350|23622248|22473208|23592263|26701625	Yes
hsa-mir-19b-3p	MIMAT0000074	DIAPH1	1729	Chimeric fragments	tarbase	Yes
hsa-mir-19b-3p	MIMAT0000074	DKC1	1736	HITS-CLIP	tarbase	Yes
hsa-mir-19b-3p	MIMAT0000074	DLG1	1739	HITS-CLIP	tarbase	Yes
hsa-mir-19b-3p	MIMAT0000074	DYNC1H1	1778	HITS-CLIP	tarbase	Yes
hsa-mir-19b-3p	MIMAT0000074	DYNC1LI2	1783	PAR-CLIP	21572407	Yes
hsa-mir-19b-3p	MIMAT0000074	DNMT1	1786	Luciferase reporter assay	23306545	Yes
hsa-mir-19b-3p	MIMAT0000074	DR1	1810	HITS-CLIP	tarbase	Yes
hsa-mir-19b-3p	MIMAT0000074	TSC22D3	1831	CLASH	23622248	Yes
hsa-mir-19b-3p	MIMAT0000074	DTNA	1837	HITS-CLIP	tarbase	Yes
hsa-mir-19b-3p	MIMAT0000074	DUSP5	1847	HITS-CLIP	tarbase	Yes
hsa-mir-19b-3p	MIMAT0000074	DUSP7	1849	HITS-CLIP, PAR-CLIP	tarbase	Yes
hsa-mir-19b-3p	MIMAT0000074	DUT	1854	HITS-CLIP	22473208	Yes
hsa-mir-19b-3p	MIMAT0000074	DYRK1A	1859	PAR-CLIP	tarbase	Yes
hsa-mir-19b-3p	MIMAT0000074	E2F1	1869	Luciferase Reporter Assay	tarbase	Yes
hsa-mir-19b-3p	MIMAT0000074	E2F2	1870	PAR-CLIP	tarbase	Yes
hsa-mir-19b-3p	MIMAT0000074	E2F3	1871	PAR-CLIP	tarbase	Yes
hsa-mir-19b-3p	MIMAT0000074	S1PR1	1901	PAR-CLIP	tarbase	Yes
hsa-mir-19b-3p	MIMAT0000074	EFNB2	1948	PAR-CLIP	tarbase	Yes
hsa-mir-19b-3p	MIMAT0000074	EIF1AX	1964	PAR-CLIP	tarbase	Yes
hsa-mir-19b-3p	MIMAT0000074	EIF4A2	1974	HITS-CLIP//PAR-CLIP	23446348|22012620|21572407|20371350	Yes
hsa-mir-19b-3p	MIMAT0000074	EIF4EBP2	1979	HITS-CLIP	tarbase	Yes
hsa-mir-19b-3p	MIMAT0000074	EIF4G2	1982	HITS-CLIP, PAR-CLIP	tarbase	Yes
hsa-mir-19b-3p	MIMAT0000074	ELAVL2	1993	HITS-CLIP	tarbase	Yes
hsa-mir-19b-3p	MIMAT0000074	ELAVL1	1994	PAR-CLIP	tarbase	Yes
hsa-mir-19b-3p	MIMAT0000074	ELF1	1997	HITS-CLIP	tarbase	Yes
hsa-mir-19b-3p	MIMAT0000074	ELF2	1998	HITS-CLIP	tarbase	Yes
hsa-mir-19b-3p	MIMAT0000074	ELK3	2004	HITS-CLIP	tarbase	Yes
hsa-mir-19b-3p	MIMAT0000074	ELK4	2005	PAR-CLIP	tarbase	Yes
hsa-mir-19b-3p	MIMAT0000074	EMP2	2013	HITS-CLIP	tarbase	Yes
hsa-mir-19b-3p	MIMAT0000074	EPS15	2060	HITS-CLIP	22473208	Yes
hsa-mir-19b-3p	MIMAT0000074	ERBB4	2066	HITS-CLIP	tarbase	Yes
hsa-mir-19b-3p	MIMAT0000074	EREG	2069	PAR-CLIP	26701625	No
hsa-mir-19b-3p	MIMAT0000074	ERCC4	2072	PAR-CLIP	23446348|21572407	Yes
hsa-mir-19b-3p	MIMAT0000074	FBL	2091	PAR-CLIP	tarbase	Yes
hsa-mir-19b-3p	MIMAT0000074	ESR1	2099	Luciferase reporter assay//qRT-PCR//Western blot	19706389	No
hsa-mir-19b-3p	MIMAT0000074	ESRRB	2103	Immunoprecipitaion	22382630	No
hsa-mir-19b-3p	MIMAT0000074	ETV3	2117	HITS-CLIP	23824327	Yes
hsa-mir-19b-3p	MIMAT0000074	EWSR1	2130	HITS-CLIP	tarbase	Yes
hsa-mir-19b-3p	MIMAT0000074	EXTL3	2137	PAR-CLIP	tarbase	Yes
hsa-mir-19b-3p	MIMAT0000074	F3	2152	PAR-CLIP, Chimeric fragments	tarbase	Yes
hsa-mir-19b-3p	MIMAT0000074	FANCC	2176	PAR-CLIP	tarbase	Yes
hsa-mir-19b-3p	MIMAT0000074	ACSL4	2182	HITS-CLIP//PAR-CLIP	22473208|21572407	Yes
hsa-mir-19b-3p	MIMAT0000074	FAT1	2195	HITS-CLIP	tarbase	Yes
hsa-mir-19b-3p	MIMAT0000074	FBN1	2200	HITS-CLIP	tarbase	Yes
hsa-mir-19b-3p	MIMAT0000074	FBN2	2201	HITS-CLIP	tarbase	Yes
hsa-mir-19b-3p	MIMAT0000074	FGF2	2247	PAR-CLIP	tarbase	Yes
hsa-mir-19b-3p	MIMAT0000074	FGF7	2252	HITS-CLIP	tarbase	No
hsa-mir-19b-3p	MIMAT0000074	FGFR2	2263	HITS-CLIP	tarbase	No
hsa-mir-19b-3p	MIMAT0000074	FOXF2	2295	PAR-CLIP	tarbase	No
hsa-mir-19b-3p	MIMAT0000074	FOXO3	2309	HITS-CLIP	tarbase	Yes
hsa-mir-19b-3p	MIMAT0000074	FLT1	2321	HITS-CLIP	tarbase	Yes
hsa-mir-19b-3p	MIMAT0000074	FMR1	2332	HITS-CLIP, PAR-CLIP	tarbase	Yes
hsa-mir-19b-3p	MIMAT0000074	FN1	2335	HITS-CLIP	tarbase	Yes
hsa-mir-19b-3p	MIMAT0000074	FOSL2	2355	HITS-CLIP	tarbase	Yes
hsa-mir-19b-3p	MIMAT0000074	FRZB	2487	HITS-CLIP	tarbase	Yes
hsa-mir-19b-3p	MIMAT0000074	FUT4	2526	PAR-CLIP	tarbase	Yes
hsa-mir-19b-3p	MIMAT0000074	FYN	2534	PAR-CLIP	tarbase	Yes
hsa-mir-19b-3p	MIMAT0000074	GAA	2548	PAR-CLIP	tarbase	Yes
hsa-mir-19b-3p	MIMAT0000074	GABBR1	2550	HITS-CLIP	tarbase	Yes
hsa-mir-19b-3p	MIMAT0000074	GABRA2	2555	HITS-CLIP	tarbase	Yes
hsa-mir-19b-3p	MIMAT0000074	GABRA4	2557	HITS-CLIP	tarbase	No
hsa-mir-19b-3p	MIMAT0000074	GABRB2	2561	HITS-CLIP	tarbase	Yes
hsa-mir-19b-3p	MIMAT0000074	GAD1	2571	HITS-CLIP	tarbase	Yes
hsa-mir-19b-3p	MIMAT0000074	GAK	2580	HITS-CLIP	22473208	Yes
hsa-mir-19b-3p	MIMAT0000074	GART	2618	PAR-CLIP	tarbase	Yes
hsa-mir-19b-3p	MIMAT0000074	GATA6	2627	Chimeric fragments	tarbase	No
hsa-mir-19b-3p	MIMAT0000074	KAT2A	2648	Immunoprecipitaion	22382630	Yes
hsa-mir-19b-3p	MIMAT0000074	GCNT2	2651	HITS-CLIP	tarbase	Yes
hsa-mir-19b-3p	MIMAT0000074	GCSH	2653	PAR-CLIP	tarbase	Yes
hsa-mir-19b-3p	MIMAT0000074	GDNF	2668	PAR-CLIP	21572407|20371350	No
hsa-mir-19b-3p	MIMAT0000074	GFPT1	2673	PAR-CLIP	21572407|20371350	Yes
hsa-mir-19b-3p	MIMAT0000074	B4GALT1	2683	HITS-CLIP	22473208	Yes
hsa-mir-19b-3p	MIMAT0000074	GJA1	2697	HITS-CLIP	tarbase	Yes
hsa-mir-19b-3p	MIMAT0000074	GCLC	2729	PAR-CLIP	tarbase	Yes
hsa-mir-19b-3p	MIMAT0000074	GLE1	2733	HITS-CLIP	tarbase	Yes
hsa-mir-19b-3p	MIMAT0000074	GLS	2744	PAR-CLIP	tarbase	Yes
hsa-mir-19b-3p	MIMAT0000074	GMFB	2764	HITS-CLIP//PAR-CLIP	22473208|23592263|24398324|23446348|21572407|20371350	Yes
hsa-mir-19b-3p	MIMAT0000074	GNAI3	2773	PAR-CLIP, Chimeric fragments	tarbase	Yes
hsa-mir-19b-3p	MIMAT0000074	GNAQ	2776	HITS-CLIP	tarbase	Yes
hsa-mir-19b-3p	MIMAT0000074	GPM6B	2824	HITS-CLIP	tarbase	Yes
hsa-mir-19b-3p	MIMAT0000074	GPR37	2861	HITS-CLIP	tarbase	Yes
hsa-mir-19b-3p	MIMAT0000074	GRK4	2868	Immunoprecipitaion	22382630	Yes
hsa-mir-19b-3p	MIMAT0000074	GRK6	2870	HITS-CLIP	tarbase	Yes
hsa-mir-19b-3p	MIMAT0000074	GRB10	2887	PAR-CLIP	23446348|21572407|20371350	Yes
hsa-mir-19b-3p	MIMAT0000074	GRIK3	2899	PAR-CLIP	tarbase	Yes
hsa-mir-19b-3p	MIMAT0000074	NR3C1	2908	Sequencing	20371350	Yes
hsa-mir-19b-3p	MIMAT0000074	ARHGAP35	2909	PAR-CLIP	tarbase	Yes
hsa-mir-19b-3p	MIMAT0000074	PDIA3	2923	HITS-CLIP	tarbase	Yes
hsa-mir-19b-3p	MIMAT0000074	GRSF1	2926	HITS-CLIP	22473208	Yes
hsa-mir-19b-3p	MIMAT0000074	GSK3B	2932	PAR-CLIP	tarbase	Yes
hsa-mir-19b-3p	MIMAT0000074	GSPT1	2935	PAR-CLIP, Chimeric fragments	tarbase	Yes
hsa-mir-19b-3p	MIMAT0000074	GTF2A1	2957	HITS-CLIP, PAR-CLIP, Chimeric fragments	tarbase	Yes
hsa-mir-19b-3p	MIMAT0000074	GTF2H1	2965	HITS-CLIP	tarbase	Yes
hsa-mir-19b-3p	MIMAT0000074	HADHB	3032	PAR-CLIP	22012620	Yes
hsa-mir-19b-3p	MIMAT0000074	HARS	3035	Sequencing	20371350	Yes
hsa-mir-19b-3p	MIMAT0000074	HCFC1	3054	PAR-CLIP	tarbase	Yes
hsa-mir-19b-3p	MIMAT0000074	HDLBP	3069	PAR-CLIP	tarbase	Yes
hsa-mir-19b-3p	MIMAT0000074	CFH	3075	HITS-CLIP	tarbase	No
hsa-mir-19b-3p	MIMAT0000074	HGFAC	3083	PAR-CLIP	tarbase	No
hsa-mir-19b-3p	MIMAT0000074	HHEX	3087	Sequencing	20371350	No
hsa-mir-19b-3p	MIMAT0000074	HIC1	3090	HITS-CLIP	22473208	Yes
hsa-mir-19b-3p	MIMAT0000074	HIF1A	3091	PAR-CLIP, Chimeric fragments	tarbase	Yes
hsa-mir-19b-3p	MIMAT0000074	UBE2K	3093	Chimeric fragments	tarbase	Yes
hsa-mir-19b-3p	MIMAT0000074	HLF	3131	HITS-CLIP	tarbase	Yes
hsa-mir-19b-3p	MIMAT0000074	HMGCR	3156	HITS-CLIP	tarbase	Yes
hsa-mir-19b-3p	MIMAT0000074	HMGCS1	3157	Sequencing	20371350	Yes
hsa-mir-19b-3p	MIMAT0000074	HNRNPA1	3178	Sequencing	20371350	Yes
hsa-mir-19b-3p	MIMAT0000074	HNRNPC	3183	PAR-CLIP	tarbase	Yes
hsa-mir-19b-3p	MIMAT0000074	HNRNPF	3185	PAR-CLIP	21572407|20371350	Yes
hsa-mir-19b-3p	MIMAT0000074	HNRNPU	3192	HITS-CLIP	22473208	Yes
hsa-mir-19b-3p	MIMAT0000074	HOXA5	3202	Sequencing	20371350	No
hsa-mir-19b-3p	MIMAT0000074	HOXB3	3213	PAR-CLIP, HITS-CLIP	tarbase	Yes
hsa-mir-19b-3p	MIMAT0000074	HOXB9	3219	PAR-CLIP	tarbase	Yes
hsa-mir-19b-3p	MIMAT0000074	HOXC8	3224	Sequencing	20371350	No
hsa-mir-19b-3p	MIMAT0000074	HPRT1	3251	PAR-CLIP	20371350	Yes
hsa-mir-19b-3p	MIMAT0000074	AGFG1	3267	PAR-CLIP, Chimeric fragments	tarbase	Yes
hsa-mir-19b-3p	MIMAT0000074	DNAJA1	3301	HITS-CLIP	tarbase	Yes
hsa-mir-19b-3p	MIMAT0000074	HSPA2	3306	HITS-CLIP	tarbase	No
hsa-mir-19b-3p	MIMAT0000074	IGSF3	3321	PAR-CLIP, Chimeric fragments	tarbase	Yes
hsa-mir-19b-3p	MIMAT0000074	ID4	3400	PAR-CLIP	tarbase	Yes
hsa-mir-19b-3p	MIMAT0000074	IDH1	3417	HITS-CLIP	tarbase	Yes
hsa-mir-19b-3p	MIMAT0000074	IGF1R	3480	PAR-CLIP, HITS-CLIP	tarbase	Yes
hsa-mir-19b-3p	MIMAT0000074	IGF2R	3482	HITS-CLIP	tarbase	Yes
hsa-mir-19b-3p	MIMAT0000074	IGFBP3	3486	HITS-CLIP	tarbase	Yes
hsa-mir-19b-3p	MIMAT0000074	RBPJ	3516	HITS-CLIP	tarbase	Yes
hsa-mir-19b-3p	MIMAT0000074	IL1R1	3554	HITS-CLIP	tarbase	No
hsa-mir-19b-3p	MIMAT0000074	IL1RAP	3556	HITS-CLIP	tarbase	Yes
hsa-mir-19b-3p	MIMAT0000074	IL2RB	3560	PAR-CLIP, HITS-CLIP	tarbase	No
hsa-mir-19b-3p	MIMAT0000074	IL6ST	3572	HITS-CLIP	tarbase	Yes
hsa-mir-19b-3p	MIMAT0000074	IMPDH1	3614	HITS-CLIP//Sequencing	20371350|22473208	Yes
hsa-mir-19b-3p	MIMAT0000074	INHBA	3624	PAR-CLIP	tarbase	No
hsa-mir-19b-3p	MIMAT0000074	INSIG1	3638	HITS-CLIP	tarbase	Yes
hsa-mir-19b-3p	MIMAT0000074	ITGA6	3655	HITS-CLIP	tarbase	Yes
hsa-mir-19b-3p	MIMAT0000074	IREB2	3658	HITS-CLIP	tarbase	Yes
hsa-mir-19b-3p	MIMAT0000074	IRF4	3662	HITS-CLIP, Chimeric fragments	tarbase	No
hsa-mir-19b-3p	MIMAT0000074	ITGA2	3673	PAR-CLIP	21572407	Yes
hsa-mir-19b-3p	MIMAT0000074	ITGB1	3688	HITS-CLIP	tarbase	Yes
hsa-mir-19b-3p	MIMAT0000074	ITGB8	3696	PAR-CLIP, HITS-CLIP	tarbase	Yes
hsa-mir-19b-3p	MIMAT0000074	ITPKB	3707	PAR-CLIP	tarbase	No
hsa-mir-19b-3p	MIMAT0000074	ITPR1	3708	HITS-CLIP	22473208	Yes
hsa-mir-19b-3p	MIMAT0000074	JARID2	3720	HITS-CLIP//Sequencing	20371350|22473208	Yes
hsa-mir-19b-3p	MIMAT0000074	JUND	3727	HITS-CLIP, PAR-CLIP	tarbase	Yes
hsa-mir-19b-3p	MIMAT0000074	KCNC2	3747	HITS-CLIP	tarbase	Yes
hsa-mir-19b-3p	MIMAT0000074	KCNJ2	3759	PAR-CLIP	20371350	No
hsa-mir-19b-3p	MIMAT0000074	KIF2A	3796	PAR-CLIP	tarbase	Yes
hsa-mir-19b-3p	MIMAT0000074	KIF11	3832	Chimeric fragments	tarbase	Yes
hsa-mir-19b-3p	MIMAT0000074	KPNA2	3838	Chimeric fragments	tarbase	Yes
hsa-mir-19b-3p	MIMAT0000074	KPNA3	3839	Chimeric fragments	tarbase	Yes
hsa-mir-19b-3p	MIMAT0000074	TNPO1	3842	HITS-CLIP, Chimeric fragments	tarbase	Yes
hsa-mir-19b-3p	MIMAT0000074	KRAS	3845	HITS-CLIP	tarbase	Yes
hsa-mir-19b-3p	MIMAT0000074	LAMC1	3915	HITS-CLIP	tarbase	Yes
hsa-mir-19b-3p	MIMAT0000074	LAMP1	3916	HITS-CLIP	tarbase	Yes
hsa-mir-19b-3p	MIMAT0000074	STMN1	3925	HITS-CLIP	tarbase	Yes
hsa-mir-19b-3p	MIMAT0000074	LBR	3930	Sequencing	20371350	Yes
hsa-mir-19b-3p	MIMAT0000074	LDLR	3949	HITS-CLIP//PAR-CLIP//Sequencing	20371350|22473208|22012620|21572407	Yes
hsa-mir-19b-3p	MIMAT0000074	LIF	3976	HITS-CLIP, PAR-CLIP	tarbase	Yes
hsa-mir-19b-3p	MIMAT0000074	LIFR	3977	HITS-CLIP	tarbase	Yes
hsa-mir-19b-3p	MIMAT0000074	LPP	4026	HITS-CLIP	tarbase	Yes
hsa-mir-19b-3p	MIMAT0000074	LY75	4065	PAR-CLIP, Luciferase Reporter Assay	tarbase	No
hsa-mir-19b-3p	MIMAT0000074	NBR1	4077	HITS-CLIP	tarbase	Yes
hsa-mir-19b-3p	MIMAT0000074	MXD1	4084	Luciferase reporter assay//qRT-PCR//Western blot	24675462	Yes
hsa-mir-19b-3p	MIMAT0000074	SMAD4	4089	Luciferase reporter assay//PAR-CLIP//Sequencing	20371350|23446348|21572407|23998804	Yes
hsa-mir-19b-3p	MIMAT0000074	SMAD5	4090	HITS-CLIP	22473208	Yes
hsa-mir-19b-3p	MIMAT0000074	MAF	4094	HITS-CLIP	tarbase	Yes
hsa-mir-19b-3p	MIMAT0000074	MAFG	4097	Chimeric fragments	tarbase	Yes
hsa-mir-19b-3p	MIMAT0000074	MAP4	4134	PAR-CLIP, Chimeric fragments	tarbase	Yes
hsa-mir-19b-3p	MIMAT0000074	MARK1	4139	PAR-CLIP	tarbase	Yes
hsa-mir-19b-3p	MIMAT0000074	MAT2A	4144	HITS-CLIP, PAR-CLIP	tarbase	Yes
hsa-mir-19b-3p	MIMAT0000074	MATN3	4148	PAR-CLIP	tarbase	No
hsa-mir-19b-3p	MIMAT0000074	MAZ	4150	HITS-CLIP	tarbase	Yes
hsa-mir-19b-3p	MIMAT0000074	MBNL1	4154	HITS-CLIP//PAR-CLIP//Sequencing	20371350|22473208|21572407	Yes
hsa-mir-19b-3p	MIMAT0000074	MCC	4163	PAR-CLIP	21572407	Yes
hsa-mir-19b-3p	MIMAT0000074	CD46	4179	Sequencing	20371350	Yes
hsa-mir-19b-3p	MIMAT0000074	MDM2	4193	PAR-CLIP, Chimeric fragments	tarbase	Yes
hsa-mir-19b-3p	MIMAT0000074	MDM4	4194	PAR-CLIP	tarbase	Yes
hsa-mir-19b-3p	MIMAT0000074	MECP2	4204	HITS-CLIP//PAR-CLIP	22473208|21572407	Yes
hsa-mir-19b-3p	MIMAT0000074	MEF2A	4205	HITS-CLIP	22473208	Yes
hsa-mir-19b-3p	MIMAT0000074	MEF2D	4209	Sequencing	20371350	Yes
hsa-mir-19b-3p	MIMAT0000074	MAP3K1	4214	HITS-CLIP	22473208	Yes
hsa-mir-19b-3p	MIMAT0000074	KITLG	4254	HITS-CLIP	23313552	Yes
hsa-mir-19b-3p	MIMAT0000074	MID1	4281	PAR-CLIP	tarbase	Yes
hsa-mir-19b-3p	MIMAT0000074	MAP3K9	4293	PAR-CLIP	23592263	Yes
hsa-mir-19b-3p	MIMAT0000074	KMT2A	4297	PAR-CLIP, Chimeric fragments	tarbase	Yes
hsa-mir-19b-3p	MIMAT0000074	AFF1	4299	HITS-CLIP	22473208	Yes
hsa-mir-19b-3p	MIMAT0000074	NR3C2	4306	Sequencing	20371350	Yes
hsa-mir-19b-3p	MIMAT0000074	MN1	4330	HITS-CLIP	tarbase	Yes
hsa-mir-19b-3p	MIMAT0000074	MNT	4335	HITS-CLIP	tarbase	Yes
hsa-mir-19b-3p	MIMAT0000074	MTF1	4520	PAR-CLIP, Chimeric fragments	tarbase	Yes
hsa-mir-19b-3p	MIMAT0000074	MTHFD1	4522	HITS-CLIP	23706177	Yes
hsa-mir-19b-3p	MIMAT0000074	MTRR	4552	Sequencing	20371350	Yes
hsa-mir-19b-3p	MIMAT0000074	TRIM37	4591	PAR-CLIP	24398324	Yes
hsa-mir-19b-3p	MIMAT0000074	MYBL2	4605	Immunoprecipitaion	22382630	Yes
hsa-mir-19b-3p	MIMAT0000074	MYCN	4613	Reporter assay	21654684	Yes
hsa-mir-19b-3p	MIMAT0000074	MYO5A	4644	HITS-CLIP	tarbase	Yes
hsa-mir-19b-3p	MIMAT0000074	PPP1R12A	4659	HITS-CLIP	tarbase	Yes
hsa-mir-19b-3p	MIMAT0000074	NAP1L1	4673	HITS-CLIP	tarbase	Yes
hsa-mir-19b-3p	MIMAT0000074	NAP1L2	4674	HITS-CLIP	tarbase	Yes
hsa-mir-19b-3p	MIMAT0000074	NDUFB2	4708	Sequencing	20371350	Yes
hsa-mir-19b-3p	MIMAT0000074	NDUFS3	4722	PAR-CLIP	tarbase	Yes
hsa-mir-19b-3p	MIMAT0000074	NF1	4763	HITS-CLIP	22473208	Yes
hsa-mir-19b-3p	MIMAT0000074	NFIA	4774	HITS-CLIP	23824327	Yes
hsa-mir-19b-3p	MIMAT0000074	NFIB	4781	PAR-CLIP//Sequencing	20371350|23592263|21572407	Yes
hsa-mir-19b-3p	MIMAT0000074	NFIC	4782	PAR-CLIP, HITS-CLIP	tarbase	Yes
hsa-mir-19b-3p	MIMAT0000074	NFX1	4799	HITS-CLIP	tarbase	Yes
hsa-mir-19b-3p	MIMAT0000074	NFYA	4800	HITS-CLIP	tarbase	Yes
hsa-mir-19b-3p	MIMAT0000074	NKTR	4820	HITS-CLIP	tarbase	Yes
hsa-mir-19b-3p	MIMAT0000074	NME4	4833	Chimeric fragments	tarbase	Yes
hsa-mir-19b-3p	MIMAT0000074	CNOT4	4850	PAR-CLIP//Sequencing	20371350|23592263|21572407	Yes
hsa-mir-19b-3p	MIMAT0000074	NPTX1	4884	HITS-CLIP	tarbase	Yes
hsa-mir-19b-3p	MIMAT0000074	YBX1	4904	HITS-CLIP	tarbase	Yes
hsa-mir-19b-3p	MIMAT0000074	NTRK2	4915	HITS-CLIP	tarbase	Yes
hsa-mir-19b-3p	MIMAT0000074	ROR1	4919	Sequencing	20371350	Yes
hsa-mir-19b-3p	MIMAT0000074	TBC1D25	4943	Sequencing	20371350	Yes
hsa-mir-19b-3p	MIMAT0000074	OCRL	4952	HITS-CLIP	22473208	Yes
hsa-mir-19b-3p	MIMAT0000074	OGG1	4968	PAR-CLIP	tarbase	Yes
hsa-mir-19b-3p	MIMAT0000074	OMG	4974	HITS-CLIP	tarbase	No
hsa-mir-19b-3p	MIMAT0000074	PAFAH1B1	5048	HITS-CLIP, Chimeric fragments	tarbase	Yes
hsa-mir-19b-3p	MIMAT0000074	PAFAH1B2	5049	PAR-CLIP	22012620|21572407|20371350	Yes
hsa-mir-19b-3p	MIMAT0000074	PRKN	5071	HITS-CLIP	22473208	No
hsa-mir-19b-3p	MIMAT0000074	PBX1	5087	HITS-CLIP	tarbase	Yes
hsa-mir-19b-3p	MIMAT0000074	PCDH7	5099	PAR-CLIP, HITS-CLIP	tarbase	Yes
hsa-mir-19b-3p	MIMAT0000074	PCDH9	5101	HITS-CLIP	tarbase	Yes
hsa-mir-19b-3p	MIMAT0000074	PCM1	5108	HITS-CLIP	tarbase	Yes
hsa-mir-19b-3p	MIMAT0000074	PCNA	5111	PAR-CLIP	tarbase	Yes
hsa-mir-19b-3p	MIMAT0000074	PDE3B	5140	Chimeric fragments	tarbase	Yes
hsa-mir-19b-3p	MIMAT0000074	PDE4A	5141	HITS-CLIP	22473208	Yes
hsa-mir-19b-3p	MIMAT0000074	PDE4D	5144	Sequencing	20371350	Yes
hsa-mir-19b-3p	MIMAT0000074	PDE7A	5150	HITS-CLIP	tarbase	Yes
hsa-mir-19b-3p	MIMAT0000074	PDHA1	5160	HITS-CLIP	tarbase	Yes
hsa-mir-19b-3p	MIMAT0000074	ENPP1	5167	HITS-CLIP	tarbase	Yes
hsa-mir-19b-3p	MIMAT0000074	PEG3	5178	HITS-CLIP	tarbase	No
hsa-mir-19b-3p	MIMAT0000074	PFDN4	5203	HITS-CLIP	tarbase	Yes
hsa-mir-19b-3p	MIMAT0000074	PFKFB4	5210	HITS-CLIP	tarbase	Yes
hsa-mir-19b-3p	MIMAT0000074	PFN1	5216	PAR-CLIP	22012620	Yes
hsa-mir-19b-3p	MIMAT0000074	PFN2	5217	PAR-CLIP	23446348|21572407|20371350	Yes
hsa-mir-19b-3p	MIMAT0000074	CDK14	5218	PAR-CLIP	tarbase	Yes
hsa-mir-19b-3p	MIMAT0000074	PGGT1B	5229	Chimeric fragments	tarbase	Yes
hsa-mir-19b-3p	MIMAT0000074	PGK1	5230	HITS-CLIP	22473208	Yes
hsa-mir-19b-3p	MIMAT0000074	PGR	5241	HITS-CLIP	tarbase	No
hsa-mir-19b-3p	MIMAT0000074	ABCB1	5243	HITS-CLIP	tarbase	Yes
hsa-mir-19b-3p	MIMAT0000074	SERPINE2	5270	HITS-CLIP	tarbase	Yes
hsa-mir-19b-3p	MIMAT0000074	PIK3CB	5291	PAR-CLIP, HITS-CLIP	tarbase	Yes
hsa-mir-19b-3p	MIMAT0000074	PI4KB	5298	PAR-CLIP	tarbase	Yes
hsa-mir-19b-3p	MIMAT0000074	PIP4K2A	5305	HITS-CLIP, Chimeric fragments	tarbase	Yes
hsa-mir-19b-3p	MIMAT0000074	PITX1	5307	Luciferase reporter assay//Western blot	25643913	Yes
hsa-mir-19b-3p	MIMAT0000074	PKM	5315	PAR-CLIP	26701625	Yes
hsa-mir-19b-3p	MIMAT0000074	PKNOX1	5316	Luciferase reporter assay	27123834	Yes
hsa-mir-19b-3p	MIMAT0000074	PLAG1	5324	PAR-CLIP, HITS-CLIP	tarbase	Yes
hsa-mir-19b-3p	MIMAT0000074	PLAGL2	5326	HITS-CLIP	tarbase	Yes
hsa-mir-19b-3p	MIMAT0000074	PLAU	5328	HITS-CLIP	22473208	Yes
hsa-mir-19b-3p	MIMAT0000074	PLCL1	5334	PAR-CLIP	tarbase	Yes
hsa-mir-19b-3p	MIMAT0000074	PLRG1	5356	HITS-CLIP	tarbase	Yes
hsa-mir-19b-3p	MIMAT0000074	PML	5371	HITS-CLIP	tarbase	Yes
hsa-mir-19b-3p	MIMAT0000074	UBL3	5412	HITS-CLIP	23706177	Yes
hsa-mir-19b-3p	MIMAT0000074	POLG	5428	HITS-CLIP	tarbase	Yes
hsa-mir-19b-3p	MIMAT0000074	POLR2A	5430	HITS-CLIP	tarbase	Yes
hsa-mir-19b-3p	MIMAT0000074	POLR2B	5431	PAR-CLIP	tarbase	Yes
hsa-mir-19b-3p	MIMAT0000074	PON2	5445	HITS-CLIP	tarbase	Yes
hsa-mir-19b-3p	MIMAT0000074	POU2F1	5451	HITS-CLIP, Chimeric fragments	tarbase	Yes
hsa-mir-19b-3p	MIMAT0000074	PPARA	5465	HITS-CLIP	22473208	Yes
hsa-mir-19b-3p	MIMAT0000074	PPARD	5467	PAR-CLIP	tarbase	Yes
hsa-mir-19b-3p	MIMAT0000074	PPM1A	5494	PAR-CLIP	tarbase	Yes
hsa-mir-19b-3p	MIMAT0000074	PPP2CA	5515	HITS-CLIP	tarbase	Yes
hsa-mir-19b-3p	MIMAT0000074	PPP2R1B	5519	HITS-CLIP	tarbase	Yes
hsa-mir-19b-3p	MIMAT0000074	PPP2R2A	5520	PAR-CLIP	tarbase	Yes
hsa-mir-19b-3p	MIMAT0000074	PPP2R5A	5525	PAR-CLIP, HITS-CLIP	tarbase	Yes
hsa-mir-19b-3p	MIMAT0000074	PPP2R5E	5529	Luciferase reporter assay//PAR-CLIP	20190740|23592263|27720936	Yes
hsa-mir-19b-3p	MIMAT0000074	PPP3CA	5530	HITS-CLIP	tarbase	Yes
hsa-mir-19b-3p	MIMAT0000074	PPP3R1	5534	PAR-CLIP, HITS-CLIP	tarbase	Yes
hsa-mir-19b-3p	MIMAT0000074	PRKAA1	5562	HITS-CLIP//Luciferase reporter assay//Sequencing	20190740|20371350|22473208	Yes
hsa-mir-19b-3p	MIMAT0000074	PRKACB	5567	PAR-CLIP//Sequencing	20371350|21572407	Yes
hsa-mir-19b-3p	MIMAT0000074	PRKAR2A	5576	HITS-CLIP	tarbase	Yes
hsa-mir-19b-3p	MIMAT0000074	PRKCE	5581	HITS-CLIP	tarbase	Yes
hsa-mir-19b-3p	MIMAT0000074	PRKCZ	5590	PAR-CLIP	tarbase	Yes
hsa-mir-19b-3p	MIMAT0000074	MAPK1	5594	PAR-CLIP	24398324|23446348|22012620|21572407|20371350	Yes
hsa-mir-19b-3p	MIMAT0000074	MAPK8	5599	PAR-CLIP, HITS-CLIP	tarbase	Yes
hsa-mir-19b-3p	MIMAT0000074	MAPK10	5602	HITS-CLIP	tarbase	Yes
hsa-mir-19b-3p	MIMAT0000074	MAP2K3	5606	HITS-CLIP	22473208	Yes
hsa-mir-19b-3p	MIMAT0000074	PRKX	5613	PAR-CLIP	tarbase	Yes
hsa-mir-19b-3p	MIMAT0000074	PRLR	5618	HITS-CLIP	tarbase	Yes
hsa-mir-19b-3p	MIMAT0000074	PROX1	5629	HITS-CLIP	tarbase	Yes
hsa-mir-19b-3p	MIMAT0000074	PSAP	5660	HITS-CLIP//Sequencing	20371350|22473208	Yes
hsa-mir-19b-3p	MIMAT0000074	PSG4	5672	Immunoprecipitaion	22382630	No
hsa-mir-19b-3p	MIMAT0000074	PSMA4	5685	PAR-CLIP	tarbase	Yes
hsa-mir-19b-3p	MIMAT0000074	PSMA6	5687	HITS-CLIP	tarbase	Yes
hsa-mir-19b-3p	MIMAT0000074	PSMD9	5715	Sequencing	20371350	Yes
hsa-mir-19b-3p	MIMAT0000074	PSMD12	5718	HITS-CLIP	tarbase	Yes
hsa-mir-19b-3p	MIMAT0000074	PTEN	5728	HITS-CLIP//In situ hybridization//Luciferase reporter assay//qRT-PCR//Western blot	20008935|20190740|23603256|22473208|23824915|23433743	Yes
hsa-mir-19b-3p	MIMAT0000074	TWF1	5756	PAR-CLIP	tarbase	Yes
hsa-mir-19b-3p	MIMAT0000074	PTMA	5757	HITS-CLIP	tarbase	Yes
hsa-mir-19b-3p	MIMAT0000074	PTPN4	5775	Sequencing	20371350	Yes
hsa-mir-19b-3p	MIMAT0000074	PTPRB	5787	PAR-CLIP	23592263	No
hsa-mir-19b-3p	MIMAT0000074	PTPRC	5788	HITS-CLIP	tarbase	No
hsa-mir-19b-3p	MIMAT0000074	PTPRD	5789	HITS-CLIP	tarbase	Yes
hsa-mir-19b-3p	MIMAT0000074	PTPRG	5793	PAR-CLIP//Sequencing	20371350|21572407	Yes
hsa-mir-19b-3p	MIMAT0000074	PTPRK	5796	HITS-CLIP	tarbase	Yes
hsa-mir-19b-3p	MIMAT0000074	PTPRM	5797	HITS-CLIP	tarbase	Yes
hsa-mir-19b-3p	MIMAT0000074	PTX3	5806	HITS-CLIP	tarbase	Yes
hsa-mir-19b-3p	MIMAT0000074	PURA	5813	PAR-CLIP, HITS-CLIP	tarbase	Yes
hsa-mir-19b-3p	MIMAT0000074	PURB	5814	HITS-CLIP, PAR-CLIP	tarbase	Yes
hsa-mir-19b-3p	MIMAT0000074	PWP2	5822	PAR-CLIP	tarbase	Yes
hsa-mir-19b-3p	MIMAT0000074	ABCD3	5825	HITS-CLIP	tarbase	Yes
hsa-mir-19b-3p	MIMAT0000074	RAB1A	5861	PAR-CLIP//Sequencing	20371350|21572407	Yes
hsa-mir-19b-3p	MIMAT0000074	RAB2A	5862	HITS-CLIP	tarbase	Yes
hsa-mir-19b-3p	MIMAT0000074	RAB4A	5867	HITS-CLIP	tarbase	Yes
hsa-mir-19b-3p	MIMAT0000074	RAB5B	5869	HITS-CLIP//PAR-CLIP//Sequencing	20371350|22473208|23592263|23446348|21572407|27292025	Yes
hsa-mir-19b-3p	MIMAT0000074	RABGGTB	5876	HITS-CLIP	tarbase	Yes
hsa-mir-19b-3p	MIMAT0000074	RAD51B	5890	PAR-CLIP	tarbase	Yes
hsa-mir-19b-3p	MIMAT0000074	RAF1	5894	HITS-CLIP	22473208	Yes
hsa-mir-19b-3p	MIMAT0000074	RAN	5901	HITS-CLIP//PAR-CLIP	22473208|23446348|22012620|21572407|20371350|27292025	Yes
hsa-mir-19b-3p	MIMAT0000074	RAP1A	5906	HITS-CLIP//PAR-CLIP	22473208|21572407	Yes
hsa-mir-19b-3p	MIMAT0000074	RAP1B	5908	PAR-CLIP	23446348|27292025	Yes
hsa-mir-19b-3p	MIMAT0000074	RAP2B	5912	HITS-CLIP, PAR-CLIP	tarbase	Yes
hsa-mir-19b-3p	MIMAT0000074	RASA1	5921	HITS-CLIP	22473208	Yes
hsa-mir-19b-3p	MIMAT0000074	RBBP8	5932	HITS-CLIP	22473208	Yes
hsa-mir-19b-3p	MIMAT0000074	RCN2	5955	HITS-CLIP, Chimeric fragments	tarbase	Yes
hsa-mir-19b-3p	MIMAT0000074	RDX	5962	HITS-CLIP, PAR-CLIP	tarbase	Yes
hsa-mir-19b-3p	MIMAT0000074	DPF2	5977	HITS-CLIP	tarbase	Yes
hsa-mir-19b-3p	MIMAT0000074	REST	5978	PAR-CLIP, HITS-CLIP	tarbase	Yes
hsa-mir-19b-3p	MIMAT0000074	REV3L	5980	PAR-CLIP	tarbase	Yes
hsa-mir-19b-3p	MIMAT0000074	RNASE1	6035	Immunoprecipitaion	22382630	Yes
hsa-mir-19b-3p	MIMAT0000074	RNF6	6049	HITS-CLIP	tarbase	Yes
hsa-mir-19b-3p	MIMAT0000074	RORA	6095	PAR-CLIP	21572407|20371350	Yes
hsa-mir-19b-3p	MIMAT0000074	RORB	6096	PAR-CLIP	tarbase	Yes
hsa-mir-19b-3p	MIMAT0000074	RPA2	6118	Sequencing	20371350	Yes
hsa-mir-19b-3p	MIMAT0000074	RPL4	6124	HITS-CLIP	tarbase	Yes
hsa-mir-19b-3p	MIMAT0000074	RPL15	6138	PAR-CLIP, HITS-CLIP	tarbase	Yes
hsa-mir-19b-3p	MIMAT0000074	RPL27A	6157	PAR-CLIP	tarbase	Yes
hsa-mir-19b-3p	MIMAT0000074	RPS3	6188	HITS-CLIP	tarbase	Yes
hsa-mir-19b-3p	MIMAT0000074	RPS4Y1	6192	HITS-CLIP	22473208	Yes
hsa-mir-19b-3p	MIMAT0000074	RPS13	6207	HITS-CLIP	tarbase	Yes
hsa-mir-19b-3p	MIMAT0000074	RPS23	6228	PAR-CLIP	tarbase	Yes
hsa-mir-19b-3p	MIMAT0000074	RPS29	6235	PAR-CLIP	tarbase	Yes
hsa-mir-19b-3p	MIMAT0000074	RREB1	6239	HITS-CLIP	tarbase	Yes
hsa-mir-19b-3p	MIMAT0000074	RRM1	6240	HITS-CLIP, PAR-CLIP	tarbase	Yes
hsa-mir-19b-3p	MIMAT0000074	CLIP1	6249	HITS-CLIP//PAR-CLIP//Sequencing	20371350|22473208|24398324|23446348|21572407	Yes
hsa-mir-19b-3p	MIMAT0000074	RSU1	6251	Chimeric fragments	tarbase	Yes
hsa-mir-19b-3p	MIMAT0000074	RTN1	6252	HITS-CLIP	tarbase	Yes
hsa-mir-19b-3p	MIMAT0000074	RYR2	6262	PAR-CLIP	tarbase	Yes
hsa-mir-19b-3p	MIMAT0000074	SORT1	6272	PAR-CLIP	tarbase	Yes
hsa-mir-19b-3p	MIMAT0000074	SALL1	6299	HITS-CLIP	tarbase	Yes
hsa-mir-19b-3p	MIMAT0000074	SATB1	6304	PAR-CLIP	23446348|21572407	Yes
hsa-mir-19b-3p	MIMAT0000074	MSMO1	6307	HITS-CLIP//PAR-CLIP	22473208|21572407	Yes
hsa-mir-19b-3p	MIMAT0000074	ATXN1	6310	HITS-CLIP//Luciferase reporter assay//qRT-PCR//Sequencing//Western blot	18758459|20371350|22473208	Yes
hsa-mir-19b-3p	MIMAT0000074	ATXN7	6314	HITS-CLIP	22473208	Yes
hsa-mir-19b-3p	MIMAT0000074	SCD	6319	HITS-CLIP	22473208	Yes
hsa-mir-19b-3p	MIMAT0000074	SCML1	6322	HITS-CLIP	tarbase	Yes
hsa-mir-19b-3p	MIMAT0000074	SCN1B	6324	HITS-CLIP	tarbase	Yes
hsa-mir-19b-3p	MIMAT0000074	SCN8A	6334	HITS-CLIP	tarbase	Yes
hsa-mir-19b-3p	MIMAT0000074	SDC1	6382	PAR-CLIP, HITS-CLIP	tarbase	Yes
hsa-mir-19b-3p	MIMAT0000074	SDC2	6383	HITS-CLIP	tarbase	Yes
hsa-mir-19b-3p	MIMAT0000074	SEC13	6396	PAR-CLIP	tarbase	Yes
hsa-mir-19b-3p	MIMAT0000074	SEL1L	6400	HITS-CLIP	22473208	Yes
hsa-mir-19b-3p	MIMAT0000074	SET	6418	Chimeric fragments	tarbase	Yes
hsa-mir-19b-3p	MIMAT0000074	SRSF4	6429	HITS-CLIP	tarbase	Yes
hsa-mir-19b-3p	MIMAT0000074	SRSF6	6431	PAR-CLIP	tarbase	Yes
hsa-mir-19b-3p	MIMAT0000074	SRSF7	6432	Sequencing	20371350	Yes
hsa-mir-19b-3p	MIMAT0000074	SGK1	6446	HITS-CLIP//PAR-CLIP	22473208|23592263	Yes
hsa-mir-19b-3p	MIMAT0000074	SKIL	6498	PAR-CLIP	24398324|23446348|22012620|21572407|20371350	Yes
hsa-mir-19b-3p	MIMAT0000074	SLC1A2	6506	HITS-CLIP	tarbase	Yes
hsa-mir-19b-3p	MIMAT0000074	SLC6A6	6533	HITS-CLIP, PAR-CLIP, Chimeric fragments	tarbase	Yes
hsa-mir-19b-3p	MIMAT0000074	SLC6A8	6535	PAR-CLIP	21572407|20371350	Yes
hsa-mir-19b-3p	MIMAT0000074	SLC6A11	6538	HITS-CLIP, PAR-CLIP	tarbase	No
hsa-mir-19b-3p	MIMAT0000074	SLC8A1	6546	HITS-CLIP	tarbase	Yes
hsa-mir-19b-3p	MIMAT0000074	SLC9A1	6548	HITS-CLIP	22473208	Yes
hsa-mir-19b-3p	MIMAT0000074	SLC9A2	6549	PAR-CLIP	tarbase	No
hsa-mir-19b-3p	MIMAT0000074	SLC22A5	6584	HITS-CLIP	tarbase	Yes
hsa-mir-19b-3p	MIMAT0000074	SNAI2	6591	HITS-CLIP	tarbase	Yes
hsa-mir-19b-3p	MIMAT0000074	SMARCA2	6595	HITS-CLIP//Sequencing	20371350|22473208	Yes
hsa-mir-19b-3p	MIMAT0000074	SMARCD2	6603	HITS-CLIP, PAR-CLIP, Chimeric fragments	tarbase	Yes
hsa-mir-19b-3p	MIMAT0000074	SUMO3	6612	Chimeric fragments	tarbase	Yes
hsa-mir-19b-3p	MIMAT0000074	SNRPB2	6629	HITS-CLIP	tarbase	Yes
hsa-mir-19b-3p	MIMAT0000074	SNX2	6643	HITS-CLIP	tarbase	Yes
hsa-mir-19b-3p	MIMAT0000074	SON	6651	Sequencing	20371350	Yes
hsa-mir-19b-3p	MIMAT0000074	SORL1	6653	HITS-CLIP	tarbase	Yes
hsa-mir-19b-3p	MIMAT0000074	SOX4	6659	PAR-CLIP	23592263|24398324|23446348|21572407|20371350	Yes
hsa-mir-19b-3p	MIMAT0000074	SOX11	6664	PAR-CLIP	tarbase	Yes
hsa-mir-19b-3p	MIMAT0000074	SP1	6667	Chimeric fragments	tarbase	Yes
hsa-mir-19b-3p	MIMAT0000074	SP3	6670	HITS-CLIP	tarbase	Yes
hsa-mir-19b-3p	MIMAT0000074	SPAST	6683	Chimeric fragments	tarbase	Yes
hsa-mir-19b-3p	MIMAT0000074	SPOCK1	6695	HITS-CLIP	tarbase	Yes
hsa-mir-19b-3p	MIMAT0000074	SREBF1	6720	HITS-CLIP	tarbase	Yes
hsa-mir-19b-3p	MIMAT0000074	SRP9	6726	Chimeric fragments	tarbase	Yes
hsa-mir-19b-3p	MIMAT0000074	SRP54	6729	PAR-CLIP	tarbase	Yes
hsa-mir-19b-3p	MIMAT0000074	SRPK2	6733	PAR-CLIP	tarbase	Yes
hsa-mir-19b-3p	MIMAT0000074	ST13	6767	Immunoprecipitaion	22382630	Yes
hsa-mir-19b-3p	MIMAT0000074	STAT5B	6777	HITS-CLIP	23313552	Yes
hsa-mir-19b-3p	MIMAT0000074	ELOVL4	6785	Sequencing	20371350	Yes
hsa-mir-19b-3p	MIMAT0000074	STK4	6789	HITS-CLIP	22473208	Yes
hsa-mir-19b-3p	MIMAT0000074	STYX	6815	PAR-CLIP	tarbase	Yes
hsa-mir-19b-3p	MIMAT0000074	VAMP1	6843	HITS-CLIP	22473208	Yes
hsa-mir-19b-3p	MIMAT0000074	SYN2	6854	PAR-CLIP, HITS-CLIP	tarbase	Yes
hsa-mir-19b-3p	MIMAT0000074	SYPL1	6856	PAR-CLIP, HITS-CLIP	tarbase	Yes
hsa-mir-19b-3p	MIMAT0000074	SYT1	6857	HITS-CLIP	tarbase	Yes
hsa-mir-19b-3p	MIMAT0000074	TACC1	6867	HITS-CLIP	tarbase	Yes
hsa-mir-19b-3p	MIMAT0000074	TAF4	6874	HITS-CLIP//Sequencing	20371350|22473208	Yes
hsa-mir-19b-3p	MIMAT0000074	TCF4	6925	Sequencing	20371350	Yes
hsa-mir-19b-3p	MIMAT0000074	TDGF1	6997	PAR-CLIP	tarbase	No
hsa-mir-19b-3p	MIMAT0000074	TMBIM6	7009	CLASH//HITS-CLIP//PAR-CLIP	23622248|22473208|23592263|23446348	Yes
hsa-mir-19b-3p	MIMAT0000074	TGFB1	7040	qRT-PCR	23433743	Yes
hsa-mir-19b-3p	MIMAT0000074	TGFBI	7045	HITS-CLIP	tarbase	Yes
hsa-mir-19b-3p	MIMAT0000074	TGFBR2	7048	HITS-CLIP//Luciferase reporter assay//Microarray//PAR-CLIP//qRT-PCR//Sequencing//Western blot	19435428|20371350|22473208|22012620|21572407|27098600|28083843	No
hsa-mir-19b-3p	MIMAT0000074	TGIF1	7050	PAR-CLIP	22012620|21572407	Yes
hsa-mir-19b-3p	MIMAT0000074	THBS1	7057	PAR-CLIP	23592263	Yes
hsa-mir-19b-3p	MIMAT0000074	THOP1	7064	Sequencing	20371350	Yes
hsa-mir-19b-3p	MIMAT0000074	KLF10	7071	Sequencing	20371350	Yes
hsa-mir-19b-3p	MIMAT0000074	TIA1	7072	HITS-CLIP	tarbase	Yes
hsa-mir-19b-3p	MIMAT0000074	TK2	7084	PAR-CLIP	tarbase	Yes
hsa-mir-19b-3p	MIMAT0000074	TLE3	7090	Chimeric fragments	tarbase	Yes
hsa-mir-19b-3p	MIMAT0000074	TLN1	7094	HITS-CLIP	tarbase	Yes
hsa-mir-19b-3p	MIMAT0000074	TLR2	7097	Luciferase reporter assay//qRT-PCR//Western blot	22105995	No
hsa-mir-19b-3p	MIMAT0000074	GPR137B	7107	HITS-CLIP	22473208	Yes
hsa-mir-19b-3p	MIMAT0000074	TRAPPC10	7109	HITS-CLIP	tarbase	Yes
hsa-mir-19b-3p	MIMAT0000074	TNFAIP3	7128	HITS-CLIP//Luciferase reporter assay//qRT-PCR//Western blot	22473208|27919278	Yes
hsa-mir-19b-3p	MIMAT0000074	TNFRSF1A	7132	HITS-CLIP	tarbase	Yes
hsa-mir-19b-3p	MIMAT0000074	TNFRSF1B	7133	HITS-CLIP	22473208	Yes
hsa-mir-19b-3p	MIMAT0000074	TOP2B	7155	HITS-CLIP	tarbase	Yes
hsa-mir-19b-3p	MIMAT0000074	TP53	7157	HITS-CLIP//Immunoblot//Immunohistochemistry//Luciferase reporter assay//qRT-PCR	22473208|24742936	Yes
hsa-mir-19b-3p	MIMAT0000074	TPM4	7171	HITS-CLIP	tarbase	Yes
hsa-mir-19b-3p	MIMAT0000074	NR2C2	7182	HITS-CLIP	tarbase	Yes
hsa-mir-19b-3p	MIMAT0000074	HSP90B1	7184	HITS-CLIP	tarbase	Yes
hsa-mir-19b-3p	MIMAT0000074	TRIO	7204	HITS-CLIP	tarbase	Yes
hsa-mir-19b-3p	MIMAT0000074	TRPC3	7222	PAR-CLIP//Sequencing	20371350|21572407	Yes
hsa-mir-19b-3p	MIMAT0000074	TRPS1	7227	HITS-CLIP	tarbase	Yes
hsa-mir-19b-3p	MIMAT0000074	TSNAX	7257	HITS-CLIP	tarbase	Yes
hsa-mir-19b-3p	MIMAT0000074	DNAJC7	7266	HITS-CLIP	tarbase	Yes
hsa-mir-19b-3p	MIMAT0000074	TTC3	7267	HITS-CLIP	tarbase	Yes
hsa-mir-19b-3p	MIMAT0000074	TUB	7275	HITS-CLIP	tarbase	Yes
hsa-mir-19b-3p	MIMAT0000074	UBA52	7311	PAR-CLIP	tarbase	Yes
hsa-mir-19b-3p	MIMAT0000074	UBB	7314	Chimeric fragments	tarbase	Yes
hsa-mir-19b-3p	MIMAT0000074	UBE2A	7319	PAR-CLIP	21572407	Yes
hsa-mir-19b-3p	MIMAT0000074	UBE2D2	7322	PAR-CLIP	tarbase	Yes
hsa-mir-19b-3p	MIMAT0000074	UBE2D3	7323	PAR-CLIP	23446348	Yes
hsa-mir-19b-3p	MIMAT0000074	UBE2G1	7326	HITS-CLIP	tarbase	Yes
hsa-mir-19b-3p	MIMAT0000074	UCHL1	7345	HITS-CLIP	tarbase	Yes
hsa-mir-19b-3p	MIMAT0000074	UGCG	7357	HITS-CLIP	tarbase	Yes
hsa-mir-19b-3p	MIMAT0000074	KDM6A	7403	HITS-CLIP, PAR-CLIP	tarbase	Yes
hsa-mir-19b-3p	MIMAT0000074	VEGFA	7422	Chimeric fragments	tarbase	Yes
hsa-mir-19b-3p	MIMAT0000074	WEE1	7465	Sequencing	20371350	Yes
hsa-mir-19b-3p	MIMAT0000074	WNT3	7473	PAR-CLIP	tarbase	Yes
hsa-mir-19b-3p	MIMAT0000074	WNT7B	7477	PAR-CLIP	23592263|26701625	No
hsa-mir-19b-3p	MIMAT0000074	XPO1	7514	PAR-CLIP, HITS-CLIP	tarbase	Yes
hsa-mir-19b-3p	MIMAT0000074	XRCC5	7520	HITS-CLIP, Chimeric fragments	tarbase	Yes
hsa-mir-19b-3p	MIMAT0000074	YES1	7525	HITS-CLIP	tarbase	Yes
hsa-mir-19b-3p	MIMAT0000074	YY1	7528	PAR-CLIP	23592263|23446348|21572407|20371350	Yes
hsa-mir-19b-3p	MIMAT0000074	YWHAE	7531	HITS-CLIP	tarbase	Yes
hsa-mir-19b-3p	MIMAT0000074	ZBTB14	7541	PAR-CLIP	tarbase	Yes
hsa-mir-19b-3p	MIMAT0000074	ZNF711	7552	Sequencing	20371350	Yes
hsa-mir-19b-3p	MIMAT0000074	CNBP	7555	HITS-CLIP	tarbase	Yes
hsa-mir-19b-3p	MIMAT0000074	ZNF17	7565	PAR-CLIP	tarbase	Yes
hsa-mir-19b-3p	MIMAT0000074	ZNF23	7571	Chimeric fragments	tarbase	Yes
hsa-mir-19b-3p	MIMAT0000074	ZBTB25	7597	PAR-CLIP	tarbase	Yes
hsa-mir-19b-3p	MIMAT0000074	ZNF91	7644	HITS-CLIP	tarbase	Yes
hsa-mir-19b-3p	MIMAT0000074	ZNF134	7693	PAR-CLIP	23446348|21572407|20371350	Yes
hsa-mir-19b-3p	MIMAT0000074	ZNF138	7697	PAR-CLIP	21572407	Yes
hsa-mir-19b-3p	MIMAT0000074	PCGF2	7703	HITS-CLIP	tarbase	Yes
hsa-mir-19b-3p	MIMAT0000074	ZNF146	7705	Chimeric fragments	tarbase	Yes
hsa-mir-19b-3p	MIMAT0000074	ZNF154	7710	HITS-CLIP//PAR-CLIP	23446348|21572407|20371350	Yes
hsa-mir-19b-3p	MIMAT0000074	TRIM26	7726	PAR-CLIP	tarbase	Yes
hsa-mir-19b-3p	MIMAT0000074	ZNF180	7733	PAR-CLIP, Chimeric fragments	tarbase	Yes
hsa-mir-19b-3p	MIMAT0000074	ZMYM2	7750	Sequencing	20371350	Yes
hsa-mir-19b-3p	MIMAT0000074	ZFAND5	7763	PAR-CLIP//Sequencing	20371350|23446348|21572407	Yes
hsa-mir-19b-3p	MIMAT0000074	ZNF217	7764	HITS-CLIP//Sequencing	20371350|22473208	Yes
hsa-mir-19b-3p	MIMAT0000074	ZNF224	7767	Chimeric fragments	tarbase	Yes
hsa-mir-19b-3p	MIMAT0000074	ZNF227	7770	PAR-CLIP	tarbase	Yes
hsa-mir-19b-3p	MIMAT0000074	SLC30A4	7782	PAR-CLIP	tarbase	Yes
hsa-mir-19b-3p	MIMAT0000074	PRDM2	7799	PAR-CLIP	tarbase	Yes
hsa-mir-19b-3p	MIMAT0000074	PTP4A1	7803	Sequencing	20371350	Yes
hsa-mir-19b-3p	MIMAT0000074	LRP8	7804	Sequencing	20371350	Yes
hsa-mir-19b-3p	MIMAT0000074	CSDE1	7812	Chimeric fragments	tarbase	Yes
hsa-mir-19b-3p	MIMAT0000074	BTG2	7832	PAR-CLIP	tarbase	Yes
hsa-mir-19b-3p	MIMAT0000074	PXDN	7837	HITS-CLIP	tarbase	Yes
hsa-mir-19b-3p	MIMAT0000074	FZD5	7855	HITS-CLIP	tarbase	Yes
hsa-mir-19b-3p	MIMAT0000074	SLMAP	7871	Sequencing	20371350	Yes
hsa-mir-19b-3p	MIMAT0000074	USP7	7874	HITS-CLIP	tarbase	Yes
hsa-mir-19b-3p	MIMAT0000074	DEK	7913	HITS-CLIP, Chimeric fragments	tarbase	Yes
hsa-mir-19b-3p	MIMAT0000074	ST7	7982	HITS-CLIP	tarbase	Yes
hsa-mir-19b-3p	MIMAT0000074	MLLT10	8028	PAR-CLIP	23592263|27292025	Yes
hsa-mir-19b-3p	MIMAT0000074	CCDC6	8030	HITS-CLIP	tarbase	Yes
hsa-mir-19b-3p	MIMAT0000074	NCOA4	8031	HITS-CLIP, PAR-CLIP	tarbase	Yes
hsa-mir-19b-3p	MIMAT0000074	CUL5	8065	qRT-PCR//Western blot	22561557	Yes
hsa-mir-19b-3p	MIMAT0000074	FXR1	8087	HITS-CLIP//PAR-CLIP	22473208|26701625	Yes
hsa-mir-19b-3p	MIMAT0000074	GAN	8139	HITS-CLIP	tarbase	Yes
hsa-mir-19b-3p	MIMAT0000074	AKAP1	8165	Chimeric fragments	tarbase	Yes
hsa-mir-19b-3p	MIMAT0000074	NCOA3	8202	Western blot	19706389	Yes
hsa-mir-19b-3p	MIMAT0000074	ARID1A	8289	HITS-CLIP, PAR-CLIP	tarbase	Yes
hsa-mir-19b-3p	MIMAT0000074	FZD6	8323	HITS-CLIP//PAR-CLIP	22473208|23592263|24398324|21572407|20371350	Yes
hsa-mir-19b-3p	MIMAT0000074	HIST2H4A	8370	PAR-CLIP	23592263|23446348|20371350	No
hsa-mir-19b-3p	MIMAT0000074	STX7	8417	HITS-CLIP	tarbase	Yes
hsa-mir-19b-3p	MIMAT0000074	STK24	8428	PAR-CLIP	tarbase	Yes
hsa-mir-19b-3p	MIMAT0000074	NSMAF	8439	PAR-CLIP	tarbase	Yes
hsa-mir-19b-3p	MIMAT0000074	CUL4A	8451	HITS-CLIP	tarbase	Yes
hsa-mir-19b-3p	MIMAT0000074	SMARCA5	8467	PAR-CLIP	tarbase	Yes
hsa-mir-19b-3p	MIMAT0000074	CDC42BPA	8476	HITS-CLIP	tarbase	Yes
hsa-mir-19b-3p	MIMAT0000074	MAP4K3	8491	HITS-CLIP	tarbase	Yes
hsa-mir-19b-3p	MIMAT0000074	PPFIA2	8499	HITS-CLIP	tarbase	Yes
hsa-mir-19b-3p	MIMAT0000074	PIK3R3	8503	HITS-CLIP	22473208	Yes
hsa-mir-19b-3p	MIMAT0000074	ENC1	8507	PAR-CLIP	tarbase	Yes
hsa-mir-19b-3p	MIMAT0000074	NIPSNAP1	8508	HITS-CLIP	tarbase	Yes
hsa-mir-19b-3p	MIMAT0000074	IFITM1	8519	PAR-CLIP	27292025	Yes
hsa-mir-19b-3p	MIMAT0000074	HAT1	8520	HITS-CLIP	tarbase	Yes
hsa-mir-19b-3p	MIMAT0000074	GCM1	8521	Luciferase reporter assay	23438603	No
hsa-mir-19b-3p	MIMAT0000074	CGGBP1	8545	PAR-CLIP, HITS-CLIP	tarbase	Yes
hsa-mir-19b-3p	MIMAT0000074	CDC14B	8555	HITS-CLIP	tarbase	Yes
hsa-mir-19b-3p	MIMAT0000074	DEGS1	8560	CLASH	23622248	Yes
hsa-mir-19b-3p	MIMAT0000074	MADD	8567	HITS-CLIP	tarbase	Yes
hsa-mir-19b-3p	MIMAT0000074	TMEFF1	8577	HITS-CLIP	tarbase	Yes
hsa-mir-19b-3p	MIMAT0000074	SLC25A12	8604	HITS-CLIP	22473208	Yes
hsa-mir-19b-3p	MIMAT0000074	CDK13	8621	HITS-CLIP	tarbase	Yes
hsa-mir-19b-3p	MIMAT0000074	SOCS1	8651	HITS-CLIP//Luciferase reporter assay//PAR-CLIP//Western blot	18728182|22473208|23592263|22291592	Yes
hsa-mir-19b-3p	MIMAT0000074	DDX3Y	8653	HITS-CLIP	22473208	Yes
hsa-mir-19b-3p	MIMAT0000074	TNKS	8658	HITS-CLIP	22473208	Yes
hsa-mir-19b-3p	MIMAT0000074	IRS2	8660	HITS-CLIP	tarbase	Yes
hsa-mir-19b-3p	MIMAT0000074	EIF4G3	8672	PAR-CLIP	tarbase	Yes
hsa-mir-19b-3p	MIMAT0000074	STX16	8675	PAR-CLIP	23592263	Yes
hsa-mir-19b-3p	MIMAT0000074	STX11	8676	PAR-CLIP	tarbase	No
hsa-mir-19b-3p	MIMAT0000074	PEA15	8682	Chimeric fragments	tarbase	Yes
hsa-mir-19b-3p	MIMAT0000074	B4GALT3	8703	HITS-CLIP	tarbase	Yes
hsa-mir-19b-3p	MIMAT0000074	ABCC3	8714	HITS-CLIP	tarbase	No
hsa-mir-19b-3p	MIMAT0000074	SNX4	8723	HITS-CLIP	tarbase	Yes
hsa-mir-19b-3p	MIMAT0000074	SNX3	8724	PAR-CLIP	tarbase	Yes
hsa-mir-19b-3p	MIMAT0000074	RNMT	8731	PAR-CLIP, HITS-CLIP	tarbase	Yes
hsa-mir-19b-3p	MIMAT0000074	CD164	8763	PAR-CLIP	23592263|21572407|27292025	Yes
hsa-mir-19b-3p	MIMAT0000074	MTMR1	8776	Chimeric fragments	tarbase	Yes
hsa-mir-19b-3p	MIMAT0000074	TNFRSF11A	8792	PAR-CLIP	21572407	Yes
hsa-mir-19b-3p	MIMAT0000074	TNFRSF10B	8795	PAR-CLIP	23592263|23446348|26701625	Yes
hsa-mir-19b-3p	MIMAT0000074	SUCLA2	8803	HITS-CLIP	tarbase	Yes
hsa-mir-19b-3p	MIMAT0000074	INPP4B	8821	HITS-CLIP	tarbase	No
hsa-mir-19b-3p	MIMAT0000074	TSC22D1	8848	HITS-CLIP	tarbase	Yes
hsa-mir-19b-3p	MIMAT0000074	KAT2B	8850	Luciferase reporter assay//Western blot	18728182	Yes
hsa-mir-19b-3p	MIMAT0000074	ST3GAL5	8869	PAR-CLIP	tarbase	Yes
hsa-mir-19b-3p	MIMAT0000074	ARHGEF7	8874	HITS-CLIP	tarbase	Yes
hsa-mir-19b-3p	MIMAT0000074	MTMR3	8897	HITS-CLIP	tarbase	Yes
hsa-mir-19b-3p	MIMAT0000074	TIMELESS	8914	HITS-CLIP	tarbase	Yes
hsa-mir-19b-3p	MIMAT0000074	MBD4	8930	HITS-CLIP	22473208	Yes
hsa-mir-19b-3p	MIMAT0000074	MBD2	8932	PAR-CLIP	tarbase	Yes
hsa-mir-19b-3p	MIMAT0000074	USP13	8975	PAR-CLIP	21572407	Yes
hsa-mir-19b-3p	MIMAT0000074	WASL	8976	PAR-CLIP	21572407|20371350	Yes
hsa-mir-19b-3p	MIMAT0000074	ATP6V0E1	8992	HITS-CLIP//PAR-CLIP	22473208|27292025	Yes
hsa-mir-19b-3p	MIMAT0000074	MAP3K14	9020	HITS-CLIP	22473208	Yes
hsa-mir-19b-3p	MIMAT0000074	SOCS3	9021	HITS-CLIP	22473208	Yes
hsa-mir-19b-3p	MIMAT0000074	BAZ1B	9031	PAR-CLIP	tarbase	Yes
hsa-mir-19b-3p	MIMAT0000074	MAP7	9053	Sequencing	20371350	Yes
hsa-mir-19b-3p	MIMAT0000074	PRC1	9055	PAR-CLIP, HITS-CLIP	tarbase	Yes
hsa-mir-19b-3p	MIMAT0000074	USP14	9097	PAR-CLIP	tarbase	Yes
hsa-mir-19b-3p	MIMAT0000074	USP8	9101	PAR-CLIP	23446348|20371350	Yes
hsa-mir-19b-3p	MIMAT0000074	MTMR6	9107	HITS-CLIP//PAR-CLIP	23592263|23446348|21572407|20371350|26701625|27292025	Yes
hsa-mir-19b-3p	MIMAT0000074	INA	9118	PAR-CLIP	tarbase	Yes
hsa-mir-19b-3p	MIMAT0000074	CCNE2	9134	PAR-CLIP, Chimeric fragments	tarbase	Yes
hsa-mir-19b-3p	MIMAT0000074	PCSK7	9159	Chimeric fragments	tarbase	Yes
hsa-mir-19b-3p	MIMAT0000074	BUB3	9184	PAR-CLIP	tarbase	Yes
hsa-mir-19b-3p	MIMAT0000074	DDX21	9188	HITS-CLIP, PAR-CLIP	tarbase	Yes
hsa-mir-19b-3p	MIMAT0000074	VAPB	9217	PAR-CLIP, HITS-CLIP	tarbase	Yes
hsa-mir-19b-3p	MIMAT0000074	VAPA	9218	PAR-CLIP, HITS-CLIP	tarbase	Yes
hsa-mir-19b-3p	MIMAT0000074	DLG5	9231	PAR-CLIP	23592263|21572407|20371350	Yes
hsa-mir-19b-3p	MIMAT0000074	CCPG1	9236	HITS-CLIP	tarbase	Yes
hsa-mir-19b-3p	MIMAT0000074	DHRS3	9249	HITS-CLIP	tarbase	Yes
hsa-mir-19b-3p	MIMAT0000074	RPS6KA5	9252	Chimeric fragments	tarbase	Yes
hsa-mir-19b-3p	MIMAT0000074	MFHAS1	9258	PAR-CLIP, Chimeric fragments	tarbase	Yes
hsa-mir-19b-3p	MIMAT0000074	BCL7B	9275	HITS-CLIP	22473208	Yes
hsa-mir-19b-3p	MIMAT0000074	S1PR2	9294	HITS-CLIP	22473208	Yes
hsa-mir-19b-3p	MIMAT0000074	SOCS6	9306	Chimeric fragments	tarbase	Yes
hsa-mir-19b-3p	MIMAT0000074	TRIP12	9320	PAR-CLIP, HITS-CLIP	tarbase	Yes
hsa-mir-19b-3p	MIMAT0000074	B4GALT5	9334	HITS-CLIP	tarbase	Yes
hsa-mir-19b-3p	MIMAT0000074	VAMP3	9341	HITS-CLIP//Sequencing	20371350|22473208	Yes
hsa-mir-19b-3p	MIMAT0000074	UBE4A	9354	PAR-CLIP, HITS-CLIP	tarbase	Yes
hsa-mir-19b-3p	MIMAT0000074	ZFYVE9	9372	PAR-CLIP	23592263|26701625|27292025	Yes
hsa-mir-19b-3p	MIMAT0000074	NRXN1	9378	HITS-CLIP	tarbase	Yes
hsa-mir-19b-3p	MIMAT0000074	TGFBRAP1	9392	PAR-CLIP	tarbase	Yes
hsa-mir-19b-3p	MIMAT0000074	NMT2	9397	PAR-CLIP	tarbase	Yes
hsa-mir-19b-3p	MIMAT0000074	ZRANB2	9406	HITS-CLIP	tarbase	Yes
hsa-mir-19b-3p	MIMAT0000074	MED21	9412	PAR-CLIP	tarbase	Yes
hsa-mir-19b-3p	MIMAT0000074	ZNF264	9422	PAR-CLIP	tarbase	Yes
hsa-mir-19b-3p	MIMAT0000074	QKI	9444	PAR-CLIP	23446348|21572407	Yes
hsa-mir-19b-3p	MIMAT0000074	ITM2B	9445	PAR-CLIP	tarbase	Yes
hsa-mir-19b-3p	MIMAT0000074	ITM2A	9452	HITS-CLIP	tarbase	Yes
hsa-mir-19b-3p	MIMAT0000074	HOMER1	9456	HITS-CLIP	23824327|27418678	Yes
hsa-mir-19b-3p	MIMAT0000074	EIF4E2	9470	HITS-CLIP	22473208	Yes
hsa-mir-19b-3p	MIMAT0000074	ATG5	9474	HITS-CLIP	22473208	Yes
hsa-mir-19b-3p	MIMAT0000074	SLC4A7	9497	Sequencing	20371350	Yes
hsa-mir-19b-3p	MIMAT0000074	ADAMTS1	9510	Chimeric fragments	tarbase	Yes
hsa-mir-19b-3p	MIMAT0000074	TBPL1	9519	HITS-CLIP	tarbase	Yes
hsa-mir-19b-3p	MIMAT0000074	VPS4B	9525	Sequencing	20371350	Yes
hsa-mir-19b-3p	MIMAT0000074	BAG5	9529	PAR-CLIP	tarbase	Yes
hsa-mir-19b-3p	MIMAT0000074	ATP6V1G1	9550	HITS-CLIP	tarbase	Yes
hsa-mir-19b-3p	MIMAT0000074	CLOCK	9575	HITS-CLIP//PAR-CLIP	22473208|22012620	Yes
hsa-mir-19b-3p	MIMAT0000074	PREPL	9581	PAR-CLIP	tarbase	Yes
hsa-mir-19b-3p	MIMAT0000074	ENTPD4	9583	PAR-CLIP	tarbase	Yes
hsa-mir-19b-3p	MIMAT0000074	WTAP	9589	PAR-CLIP	tarbase	Yes
hsa-mir-19b-3p	MIMAT0000074	NCOR2	9612	HITS-CLIP	tarbase	Yes
hsa-mir-19b-3p	MIMAT0000074	GDA	9615	HITS-CLIP	tarbase	No
hsa-mir-19b-3p	MIMAT0000074	CELSR1	9620	HITS-CLIP	tarbase	Yes
hsa-mir-19b-3p	MIMAT0000074	SEC24C	9632	PAR-CLIP, HITS-CLIP	tarbase	Yes
hsa-mir-19b-3p	MIMAT0000074	MICAL2	9645	HITS-CLIP	tarbase	Yes
hsa-mir-19b-3p	MIMAT0000074	CTR9	9646	Sequencing	20371350	Yes
hsa-mir-19b-3p	MIMAT0000074	MTFR1	9650	Chimeric fragments	tarbase	Yes
hsa-mir-19b-3p	MIMAT0000074	HS2ST1	9653	HITS-CLIP	tarbase	Yes
hsa-mir-19b-3p	MIMAT0000074	SOCS5	9655	PAR-CLIP	tarbase	Yes
hsa-mir-19b-3p	MIMAT0000074	ZNF516	9658	HITS-CLIP	tarbase	Yes
hsa-mir-19b-3p	MIMAT0000074	SLC25A44	9673	PAR-CLIP	tarbase	Yes
hsa-mir-19b-3p	MIMAT0000074	VGLL4	9686	HITS-CLIP, PAR-CLIP	tarbase	Yes
hsa-mir-19b-3p	MIMAT0000074	GREB1	9687	HITS-CLIP	tarbase	Yes
hsa-mir-19b-3p	MIMAT0000074	RAPGEF2	9693	HITS-CLIP	22473208	Yes
hsa-mir-19b-3p	MIMAT0000074	EDEM1	9695	PAR-CLIP, Chimeric fragments	tarbase	Yes
hsa-mir-19b-3p	MIMAT0000074	PUM1	9698	HITS-CLIP	tarbase	Yes
hsa-mir-19b-3p	MIMAT0000074	PPP6R2	9701	Sequencing	20371350	Yes
hsa-mir-19b-3p	MIMAT0000074	HERPUD1	9709	HITS-CLIP	tarbase	Yes
hsa-mir-19b-3p	MIMAT0000074	USP6NL	9712	HITS-CLIP	tarbase	Yes
hsa-mir-19b-3p	MIMAT0000074	ECE2	9718	PAR-CLIP	tarbase	Yes
hsa-mir-19b-3p	MIMAT0000074	CCDC144A	9720	HITS-CLIP	tarbase	No
hsa-mir-19b-3p	MIMAT0000074	SECISBP2L	9728	HITS-CLIP//PAR-CLIP//Sequencing	20371350|22473208|23592263|26701625	Yes
hsa-mir-19b-3p	MIMAT0000074	CEP104	9731	PAR-CLIP	tarbase	Yes
hsa-mir-19b-3p	MIMAT0000074	USP34	9736	Immunoprecipitaion	22382630	Yes
hsa-mir-19b-3p	MIMAT0000074	SNPH	9751	HITS-CLIP	tarbase	Yes
hsa-mir-19b-3p	MIMAT0000074	PCDHA9	9752	PAR-CLIP	tarbase	Yes
hsa-mir-19b-3p	MIMAT0000074	HDAC4	9759	HITS-CLIP	22473208	Yes
hsa-mir-19b-3p	MIMAT0000074	MLEC	9761	HITS-CLIP//PAR-CLIP	22473208|21572407|20371350	Yes
hsa-mir-19b-3p	MIMAT0000074	ZFYVE16	9765	HITS-CLIP	tarbase	Yes
hsa-mir-19b-3p	MIMAT0000074	RASSF2	9770	HITS-CLIP//Sequencing	20371350|22473208	Yes
hsa-mir-19b-3p	MIMAT0000074	SNX17	9784	HITS-CLIP	22473208	Yes
hsa-mir-19b-3p	MIMAT0000074	SERTAD2	9792	HITS-CLIP	tarbase	Yes
hsa-mir-19b-3p	MIMAT0000074	MRPL19	9801	Sequencing	20371350	Yes
hsa-mir-19b-3p	MIMAT0000074	DAZAP2	9802	Luciferase Reporter Assay	tarbase	Yes
hsa-mir-19b-3p	MIMAT0000074	TOMM20	9804	HITS-CLIP	tarbase	Yes
hsa-mir-19b-3p	MIMAT0000074	SCRN1	9805	HITS-CLIP	tarbase	Yes
hsa-mir-19b-3p	MIMAT0000074	IP6K1	9807	PAR-CLIP, HITS-CLIP	tarbase	Yes
hsa-mir-19b-3p	MIMAT0000074	GIT2	9815	HITS-CLIP	22473208	Yes
hsa-mir-19b-3p	MIMAT0000074	RB1CC1	9821	HITS-CLIP	tarbase	Yes
hsa-mir-19b-3p	MIMAT0000074	ARHGAP11A	9824	Sequencing	20371350	Yes
hsa-mir-19b-3p	MIMAT0000074	SPATA2	9825	HITS-CLIP//PAR-CLIP//Sequencing	20371350|22473208|23446348|26701625|27292025	Yes
hsa-mir-19b-3p	MIMAT0000074	GINS1	9837	HITS-CLIP	22473208	Yes
hsa-mir-19b-3p	MIMAT0000074	ZNF518A	9849	HITS-CLIP, PAR-CLIP	tarbase	Yes
hsa-mir-19b-3p	MIMAT0000074	EPM2AIP1	9852	HITS-CLIP	tarbase	Yes
hsa-mir-19b-3p	MIMAT0000074	CEP350	9857	HITS-CLIP//PAR-CLIP//Sequencing	20371350|22473208|23446348|21572407	Yes
hsa-mir-19b-3p	MIMAT0000074	CEP170	9859	PAR-CLIP	23446348|20371350	Yes
hsa-mir-19b-3p	MIMAT0000074	PJA2	9867	HITS-CLIP	tarbase	Yes
hsa-mir-19b-3p	MIMAT0000074	AREL1	9870	HITS-CLIP	tarbase	Yes
hsa-mir-19b-3p	MIMAT0000074	TBC1D4	9882	Sequencing	20371350	Yes
hsa-mir-19b-3p	MIMAT0000074	UBAP2L	9898	HITS-CLIP	tarbase	Yes
hsa-mir-19b-3p	MIMAT0000074	SV2A	9900	HITS-CLIP, PAR-CLIP	tarbase	Yes
hsa-mir-19b-3p	MIMAT0000074	KLHL21	9903	Sequencing	20371350	Yes
hsa-mir-19b-3p	MIMAT0000074	G3BP2	9908	PAR-CLIP	24398324|23446348|22012620|21572407|20371350	Yes
hsa-mir-19b-3p	MIMAT0000074	FAM20B	9917	HITS-CLIP	tarbase	Yes
hsa-mir-19b-3p	MIMAT0000074	NCAPD2	9918	Chimeric fragments	tarbase	Yes
hsa-mir-19b-3p	MIMAT0000074	LPGAT1	9926	Sequencing	20371350	Yes
hsa-mir-19b-3p	MIMAT0000074	WDR1	9948	HITS-CLIP	22473208	Yes
hsa-mir-19b-3p	MIMAT0000074	MED13	9969	PAR-CLIP	tarbase	Yes
hsa-mir-19b-3p	MIMAT0000074	NUP153	9972	Chimeric fragments	tarbase	Yes
hsa-mir-19b-3p	MIMAT0000074	ABI1	10006	HITS-CLIP	tarbase	Yes
hsa-mir-19b-3p	MIMAT0000074	HDAC5	10014	HITS-CLIP	tarbase	Yes
hsa-mir-19b-3p	MIMAT0000074	PDCD6IP	10015	HITS-CLIP	tarbase	Yes
hsa-mir-19b-3p	MIMAT0000074	BCL2L11	10018	Luciferase reporter assay	18728182|20190740	Yes
hsa-mir-19b-3p	MIMAT0000074	SH2D3C	10044	PAR-CLIP	tarbase	Yes
hsa-mir-19b-3p	MIMAT0000074	ABCC5	10057	HITS-CLIP	tarbase	Yes
hsa-mir-19b-3p	MIMAT0000074	HUWE1	10075	HITS-CLIP	tarbase	Yes
hsa-mir-19b-3p	MIMAT0000074	ARPC2	10109	Chimeric fragments	tarbase	Yes
hsa-mir-19b-3p	MIMAT0000074	HIPK3	10114	HITS-CLIP//Luciferase reporter assay	17575136|22473208	Yes
hsa-mir-19b-3p	MIMAT0000074	FEM1B	10116	Chimeric fragments	tarbase	Yes
hsa-mir-19b-3p	MIMAT0000074	FRY	10129	HITS-CLIP	tarbase	Yes
hsa-mir-19b-3p	MIMAT0000074	YAF2	10138	PAR-CLIP	tarbase	Yes
hsa-mir-19b-3p	MIMAT0000074	AKAP9	10142	HITS-CLIP	tarbase	Yes
hsa-mir-19b-3p	MIMAT0000074	G3BP1	10146	HITS-CLIP	tarbase	Yes
hsa-mir-19b-3p	MIMAT0000074	MBNL2	10150	HITS-CLIP	22473208	Yes
hsa-mir-19b-3p	MIMAT0000074	PLXNC1	10154	HITS-CLIP	22473208	Yes
hsa-mir-19b-3p	MIMAT0000074	TRIM28	10155	PAR-CLIP	tarbase	Yes
hsa-mir-19b-3p	MIMAT0000074	RNF41	10193	Sequencing	20371350	Yes
hsa-mir-19b-3p	MIMAT0000074	PSME3	10197	PAR-CLIP	tarbase	Yes
hsa-mir-19b-3p	MIMAT0000074	MPHOSPH9	10198	Sequencing	20371350	Yes
hsa-mir-19b-3p	MIMAT0000074	CALCRL	10203	HITS-CLIP	tarbase	Yes
hsa-mir-19b-3p	MIMAT0000074	NUTF2	10204	CLASH	23622248	Yes
hsa-mir-19b-3p	MIMAT0000074	STX6	10228	HITS-CLIP//PAR-CLIP	22473208|23592263|23446348|21572407	Yes
hsa-mir-19b-3p	MIMAT0000074	DCAF7	10238	HITS-CLIP//PAR-CLIP//Sequencing	20371350|22473208|21572407	Yes
hsa-mir-19b-3p	MIMAT0000074	AP3S2	10239	PAR-CLIP//Sequencing	20371350	Yes
hsa-mir-19b-3p	MIMAT0000074	POP7	10248	PAR-CLIP	tarbase	Yes
hsa-mir-19b-3p	MIMAT0000074	SF3A1	10291	PAR-CLIP	tarbase	Yes
hsa-mir-19b-3p	MIMAT0000074	DNAJA2	10294	Sequencing	20371350	Yes
hsa-mir-19b-3p	MIMAT0000074	ZNF267	10308	Chimeric fragments	tarbase	Yes
hsa-mir-19b-3p	MIMAT0000074	DSCR3	10311	HITS-CLIP	22473208	Yes
hsa-mir-19b-3p	MIMAT0000074	TNIP1	10318	HITS-CLIP	22473208	Yes
hsa-mir-19b-3p	MIMAT0000074	IKZF1	10320	HITS-CLIP	22473208	No
hsa-mir-19b-3p	MIMAT0000074	CITED2	10370	HITS-CLIP	tarbase	Yes
hsa-mir-19b-3p	MIMAT0000074	BTN2A2	10385	Immunoprecipitaion	22382630	Yes
hsa-mir-19b-3p	MIMAT0000074	NDRG1	10397	PAR-CLIP	21572407	Yes
hsa-mir-19b-3p	MIMAT0000074	YAP1	10413	Chimeric fragments	tarbase	Yes
hsa-mir-19b-3p	MIMAT0000074	RBM14	10432	PAR-CLIP	tarbase	Yes
hsa-mir-19b-3p	MIMAT0000074	OLFM1	10439	HITS-CLIP	tarbase	Yes
hsa-mir-19b-3p	MIMAT0000074	N4BP2L2	10443	HITS-CLIP	tarbase	Yes
hsa-mir-19b-3p	MIMAT0000074	ZER1	10444	Sequencing	20371350	Yes
hsa-mir-19b-3p	MIMAT0000074	COG5	10466	PAR-CLIP	tarbase	Yes
hsa-mir-19b-3p	MIMAT0000074	ZBTB18	10472	HITS-CLIP//PAR-CLIP	22473208|20371350	Yes
hsa-mir-19b-3p	MIMAT0000074	SLC9A6	10479	HITS-CLIP	22473208	Yes
hsa-mir-19b-3p	MIMAT0000074	SEC23B	10483	Sequencing	20371350	Yes
hsa-mir-19b-3p	MIMAT0000074	SYNCRIP	10492	PAR-CLIP, HITS-CLIP	tarbase	Yes
hsa-mir-19b-3p	MIMAT0000074	CARM1	10498	Chimeric fragments	tarbase	Yes
hsa-mir-19b-3p	MIMAT0000074	NCOA2	10499	PAR-CLIP, HITS-CLIP	tarbase	Yes
hsa-mir-19b-3p	MIMAT0000074	SEMA6B	10501	Sequencing	20371350	Yes
hsa-mir-19b-3p	MIMAT0000074	DDX17	10521	HITS-CLIP	tarbase	Yes
hsa-mir-19b-3p	MIMAT0000074	CHERP	10523	HITS-CLIP	19536157	Yes
hsa-mir-19b-3p	MIMAT0000074	IPO8	10526	HITS-CLIP	tarbase	Yes
hsa-mir-19b-3p	MIMAT0000074	IPO7	10527	PAR-CLIP	tarbase	Yes
hsa-mir-19b-3p	MIMAT0000074	ANP32B	10541	Chimeric fragments	tarbase	Yes
hsa-mir-19b-3p	MIMAT0000074	LAMTOR5	10542	HITS-CLIP	tarbase	Yes
hsa-mir-19b-3p	MIMAT0000074	ARL6IP5	10550	PAR-CLIP	tarbase	Yes
hsa-mir-19b-3p	MIMAT0000074	ARPC1A	10552	HITS-CLIP, PAR-CLIP	tarbase	Yes
hsa-mir-19b-3p	MIMAT0000074	IFI44	10561	Chimeric fragments	tarbase	Yes
hsa-mir-19b-3p	MIMAT0000074	ARFGEF1	10565	HITS-CLIP	22473208	Yes
hsa-mir-19b-3p	MIMAT0000074	SIVA1	10572	HITS-CLIP//PAR-CLIP	22473208|20371350	Yes
hsa-mir-19b-3p	MIMAT0000074	SMC2	10592	Chimeric fragments	tarbase	Yes
hsa-mir-19b-3p	MIMAT0000074	PRPF8	10594	HITS-CLIP, PAR-CLIP, Chimeric fragments	tarbase	Yes
hsa-mir-19b-3p	MIMAT0000074	PAICS	10606	HITS-CLIP//PAR-CLIP	22473208|21572407|20371350|26701625|27292025	Yes
hsa-mir-19b-3p	MIMAT0000074	PDLIM5	10611	HITS-CLIP	tarbase	Yes
hsa-mir-19b-3p	MIMAT0000074	ERLIN1	10613	PAR-CLIP	tarbase	Yes
hsa-mir-19b-3p	MIMAT0000074	RBCK1	10616	PAR-CLIP, HITS-CLIP	tarbase	Yes
hsa-mir-19b-3p	MIMAT0000074	TGOLN2	10618	HITS-CLIP//PAR-CLIP	22473208|23592263|21572407|26701625	Yes
hsa-mir-19b-3p	MIMAT0000074	IVNS1ABP	10625	HITS-CLIP, Chimeric fragments	tarbase	Yes
hsa-mir-19b-3p	MIMAT0000074	TXNIP	10628	Chimeric fragments	tarbase	Yes
hsa-mir-19b-3p	MIMAT0000074	POSTN	10631	HITS-CLIP	tarbase	No
hsa-mir-19b-3p	MIMAT0000074	EXOC5	10640	PAR-CLIP	tarbase	Yes
hsa-mir-19b-3p	MIMAT0000074	IGF2BP3	10643	HITS-CLIP	tarbase	Yes
hsa-mir-19b-3p	MIMAT0000074	CELF1	10658	HITS-CLIP	tarbase	Yes
hsa-mir-19b-3p	MIMAT0000074	CTCF	10664	PAR-CLIP	tarbase	Yes
hsa-mir-19b-3p	MIMAT0000074	FUT9	10690	HITS-CLIP	tarbase	Yes
hsa-mir-19b-3p	MIMAT0000074	CCT8	10694	HITS-CLIP	tarbase	Yes
hsa-mir-19b-3p	MIMAT0000074	SLC12A7	10723	PAR-CLIP	22012620	Yes
hsa-mir-19b-3p	MIMAT0000074	PTGES3	10728	HITS-CLIP, PAR-CLIP, Chimeric fragments	tarbase	Yes
hsa-mir-19b-3p	MIMAT0000074	MAP3K2	10746	PAR-CLIP	tarbase	Yes
hsa-mir-19b-3p	MIMAT0000074	CHL1	10752	HITS-CLIP	tarbase	Yes
hsa-mir-19b-3p	MIMAT0000074	KDM5B	10765	HITS-CLIP, PAR-CLIP	tarbase	Yes
hsa-mir-19b-3p	MIMAT0000074	HBS1L	10767	PAR-CLIP	tarbase	Yes
hsa-mir-19b-3p	MIMAT0000074	ZMYND11	10771	HITS-CLIP//PAR-CLIP	22473208|20371350	Yes
hsa-mir-19b-3p	MIMAT0000074	ARPP19	10776	HITS-CLIP//PAR-CLIP	22473208|23592263	Yes
hsa-mir-19b-3p	MIMAT0000074	NCKAP1	10787	HITS-CLIP, PAR-CLIP	tarbase	Yes
hsa-mir-19b-3p	MIMAT0000074	ZNF460	10794	PAR-CLIP, HITS-CLIP	tarbase	Yes
hsa-mir-19b-3p	MIMAT0000074	FRS2	10818	HITS-CLIP//PAR-CLIP	22473208|21572407	Yes
hsa-mir-19b-3p	MIMAT0000074	RAB10	10890	HITS-CLIP	tarbase	Yes
hsa-mir-19b-3p	MIMAT0000074	MALT1	10892	PAR-CLIP	22012620	Yes
hsa-mir-19b-3p	MIMAT0000074	BLCAP	10904	HITS-CLIP//PAR-CLIP//Sequencing	20371350|22473208|23592263|24398324|23446348|21572407	Yes
hsa-mir-19b-3p	MIMAT0000074	FASTK	10922	HITS-CLIP	tarbase	Yes
hsa-mir-19b-3p	MIMAT0000074	SUB1	10923	HITS-CLIP	tarbase	Yes
hsa-mir-19b-3p	MIMAT0000074	DBF4	10926	HITS-CLIP	tarbase	Yes
hsa-mir-19b-3p	MIMAT0000074	EHD1	10938	HITS-CLIP	22473208	Yes
hsa-mir-19b-3p	MIMAT0000074	KDELR1	10945	HITS-CLIP	tarbase	Yes
hsa-mir-19b-3p	MIMAT0000074	SERINC3	10955	PAR-CLIP//Sequencing	20371350|23592263|24398324|23446348|21572407	Yes
hsa-mir-19b-3p	MIMAT0000074	PNRC1	10957	HITS-CLIP	22473208	Yes
hsa-mir-19b-3p	MIMAT0000074	TMED2	10959	HITS-CLIP, Chimeric fragments	tarbase	Yes
hsa-mir-19b-3p	MIMAT0000074	RAB40B	10966	HITS-CLIP	tarbase	Yes
hsa-mir-19b-3p	MIMAT0000074	ADRM1	11047	PAR-CLIP//Sequencing	20371350|23446348|26701625	Yes
hsa-mir-19b-3p	MIMAT0000074	NUDT21	11051	HITS-CLIP, Chimeric fragments	tarbase	Yes
hsa-mir-19b-3p	MIMAT0000074	RAPGEF4	11069	HITS-CLIP	22473208	Yes
hsa-mir-19b-3p	MIMAT0000074	TOPBP1	11073	HITS-CLIP	tarbase	Yes
hsa-mir-19b-3p	MIMAT0000074	HNRNPUL1	11100	HITS-CLIP//PAR-CLIP	22473208|23446348|21572407	Yes
hsa-mir-19b-3p	MIMAT0000074	PRDM5	11107	HITS-CLIP	tarbase	Yes
hsa-mir-19b-3p	MIMAT0000074	CIT	11113	HITS-CLIP	22473208	Yes
hsa-mir-19b-3p	MIMAT0000074	FGFR1OP	11116	PAR-CLIP	20371350	Yes
hsa-mir-19b-3p	MIMAT0000074	RCAN3	11123	HITS-CLIP, PAR-CLIP	tarbase	Yes
hsa-mir-19b-3p	MIMAT0000074	KIF3A	11127	HITS-CLIP	22473208	Yes
hsa-mir-19b-3p	MIMAT0000074	FICD	11153	PAR-CLIP	tarbase	Yes
hsa-mir-19b-3p	MIMAT0000074	MAP4K5	11183	HITS-CLIP	tarbase	Yes
hsa-mir-19b-3p	MIMAT0000074	RASSF1	11186	Sequencing	20371350	Yes
hsa-mir-19b-3p	MIMAT0000074	PTENP1	11191	qRT-PCR	25617127	Yes
hsa-mir-19b-3p	MIMAT0000074	WBP4	11193	PAR-CLIP	21572407|20371350	Yes
hsa-mir-19b-3p	MIMAT0000074	SEC23IP	11196	Chimeric fragments	tarbase	Yes
hsa-mir-19b-3p	MIMAT0000074	CHEK2	11200	PAR-CLIP	21572407|20371350	Yes
hsa-mir-19b-3p	MIMAT0000074	POLI	11201	PAR-CLIP	22100165|22291592	Yes
hsa-mir-19b-3p	MIMAT0000074	AKAP2	11217	PAR-CLIP	23446348	No
hsa-mir-19b-3p	MIMAT0000074	SEC63	11231	HITS-CLIP	22473208	Yes
hsa-mir-19b-3p	MIMAT0000074	PDCD10	11235	PAR-CLIP	tarbase	Yes
hsa-mir-19b-3p	MIMAT0000074	RNF139	11236	PAR-CLIP, HITS-CLIP	tarbase	Yes
hsa-mir-19b-3p	MIMAT0000074	RNF24	11237	HITS-CLIP	tarbase	Yes
hsa-mir-19b-3p	MIMAT0000074	GPR176	11245	PAR-CLIP	tarbase	Yes
hsa-mir-19b-3p	MIMAT0000074	KLF12	11278	PAR-CLIP	tarbase	Yes
hsa-mir-19b-3p	MIMAT0000074	VPS45	11311	PAR-CLIP	tarbase	Yes
hsa-mir-19b-3p	MIMAT0000074	ECD	11319	HITS-CLIP	tarbase	Yes
hsa-mir-19b-3p	MIMAT0000074	MGAT4A	11320	PAR-CLIP	tarbase	Yes
hsa-mir-19b-3p	MIMAT0000074	STK38	11329	HITS-CLIP//Sequencing	20371350|22473208|23313552	Yes
hsa-mir-19b-3p	MIMAT0000074	RRAS2	22800	PAR-CLIP//Sequencing	20371350	Yes
hsa-mir-19b-3p	MIMAT0000074	PHLDA1	22822	PAR-CLIP	26701625	Yes
hsa-mir-19b-3p	MIMAT0000074	DNAJC8	22826	Chimeric fragments	tarbase	Yes
hsa-mir-19b-3p	MIMAT0000074	COBLL1	22837	PAR-CLIP	tarbase	Yes
hsa-mir-19b-3p	MIMAT0000074	RNF44	22838	PAR-CLIP	24398324|20371350|27292025	Yes
hsa-mir-19b-3p	MIMAT0000074	ZNF507	22847	CLASH	23622248	Yes
hsa-mir-19b-3p	MIMAT0000074	AAK1	22848	HITS-CLIP	tarbase	Yes
hsa-mir-19b-3p	MIMAT0000074	ADNP2	22850	Chimeric fragments	tarbase	Yes
hsa-mir-19b-3p	MIMAT0000074	LMTK2	22853	HITS-CLIP	tarbase	Yes
hsa-mir-19b-3p	MIMAT0000074	FNDC3A	22862	HITS-CLIP	22473208	Yes
hsa-mir-19b-3p	MIMAT0000074	ATG14	22863	HITS-CLIP	22473208	Yes
hsa-mir-19b-3p	MIMAT0000074	SLITRK3	22865	HITS-CLIP	tarbase	No
hsa-mir-19b-3p	MIMAT0000074	PPP6R1	22870	PAR-CLIP	23592263|27292025	Yes
hsa-mir-19b-3p	MIMAT0000074	ENPP4	22875	HITS-CLIP//PAR-CLIP	22473208|21572407	Yes
hsa-mir-19b-3p	MIMAT0000074	FOXJ3	22887	HITS-CLIP	tarbase	Yes
hsa-mir-19b-3p	MIMAT0000074	KIAA0907	22889	HITS-CLIP	22473208|23313552|21572407	Yes
hsa-mir-19b-3p	MIMAT0000074	BAHD1	22893	Sequencing	20371350	Yes
hsa-mir-19b-3p	MIMAT0000074	BTBD3	22903	Sequencing	20371350	Yes
hsa-mir-19b-3p	MIMAT0000074	EPN2	22905	HITS-CLIP	22473208	Yes
hsa-mir-19b-3p	MIMAT0000074	DHX30	22907	Chimeric fragments	tarbase	Yes
hsa-mir-19b-3p	MIMAT0000074	NCBP2	22916	CLASH	23622248	Yes
hsa-mir-19b-3p	MIMAT0000074	KIFAP3	22920	HITS-CLIP	tarbase	Yes
hsa-mir-19b-3p	MIMAT0000074	MAPRE3	22924	Sequencing	20371350	Yes
hsa-mir-19b-3p	MIMAT0000074	HABP4	22927	Sequencing	20371350	Yes
hsa-mir-19b-3p	MIMAT0000074	SEPHS2	22928	HITS-CLIP	22473208	Yes
hsa-mir-19b-3p	MIMAT0000074	RAB18	22931	HITS-CLIP	22473208	Yes
hsa-mir-19b-3p	MIMAT0000074	ELL2	22936	PAR-CLIP	23592263	Yes
hsa-mir-19b-3p	MIMAT0000074	CCT5	22948	HITS-CLIP	tarbase	Yes
hsa-mir-19b-3p	MIMAT0000074	NT5C2	22978	HITS-CLIP	tarbase	Yes
hsa-mir-19b-3p	MIMAT0000074	KDM2A	22992	PAR-CLIP, HITS-CLIP	tarbase	Yes
hsa-mir-19b-3p	MIMAT0000074	LIMCH1	22998	CLEAR-CLIP	tarbase	Yes
hsa-mir-19b-3p	MIMAT0000074	WDFY3	23001	HITS-CLIP	tarbase	Yes
hsa-mir-19b-3p	MIMAT0000074	DAAM1	23002	HITS-CLIP	tarbase	Yes
hsa-mir-19b-3p	MIMAT0000074	RAB21	23011	CLASH//HITS-CLIP	23622248|22473208	Yes
hsa-mir-19b-3p	MIMAT0000074	EXOSC7	23016	PAR-CLIP	tarbase	Yes
hsa-mir-19b-3p	MIMAT0000074	CNOT1	23019	HITS-CLIP, PAR-CLIP	tarbase	Yes
hsa-mir-19b-3p	MIMAT0000074	PALLD	23022	Sequencing	20371350	Yes
hsa-mir-19b-3p	MIMAT0000074	UNC13A	23025	HITS-CLIP	tarbase	Yes
hsa-mir-19b-3p	MIMAT0000074	USP33	23032	Chimeric fragments	tarbase	Yes
hsa-mir-19b-3p	MIMAT0000074	SAMD4A	23034	HITS-CLIP	tarbase	Yes
hsa-mir-19b-3p	MIMAT0000074	SMG1	23049	HITS-CLIP//PAR-CLIP	22473208|23592263|24398324|21572407|20371350|26701625	Yes
hsa-mir-19b-3p	MIMAT0000074	PEG10	23089	HITS-CLIP	tarbase	Yes
hsa-mir-19b-3p	MIMAT0000074	ZNF423	23090	PAR-CLIP	27292025	Yes
hsa-mir-19b-3p	MIMAT0000074	KIF1B	23095	HITS-CLIP	tarbase	Yes
hsa-mir-19b-3p	MIMAT0000074	CDK19	23097	Sequencing	20371350	Yes
hsa-mir-19b-3p	MIMAT0000074	RAP1GAP2	23108	HITS-CLIP	tarbase	Yes
hsa-mir-19b-3p	MIMAT0000074	SPART	23111	PAR-CLIP//Sequencing	20371350|23446348|21572407	No
hsa-mir-19b-3p	MIMAT0000074	TNRC6B	23112	HITS-CLIP//Sequencing	20371350|22473208	Yes
hsa-mir-19b-3p	MIMAT0000074	TAB2	23118	PAR-CLIP	tarbase	Yes
hsa-mir-19b-3p	MIMAT0000074	CLASP2	23122	HITS-CLIP	tarbase	Yes
hsa-mir-19b-3p	MIMAT0000074	POGZ	23126	PAR-CLIP//Sequencing	20371350|21572407	Yes
hsa-mir-19b-3p	MIMAT0000074	GPATCH8	23131	Sequencing	20371350	Yes
hsa-mir-19b-3p	MIMAT0000074	DCUN1D4	23142	PAR-CLIP	tarbase	Yes
hsa-mir-19b-3p	MIMAT0000074	LRCH1	23143	PAR-CLIP, HITS-CLIP	tarbase	Yes
hsa-mir-19b-3p	MIMAT0000074	NCDN	23154	HITS-CLIP	tarbase	Yes
hsa-mir-19b-3p	MIMAT0000074	MPRIP	23164	PAR-CLIP	21572407|20371350	Yes
hsa-mir-19b-3p	MIMAT0000074	EFR3A	23167	HITS-CLIP	22473208	Yes
hsa-mir-19b-3p	MIMAT0000074	SLC35D1	23169	Sequencing	20371350	Yes
hsa-mir-19b-3p	MIMAT0000074	ZCCHC14	23174	Sequencing	20371350	Yes
hsa-mir-19b-3p	MIMAT0000074	RGL1	23179	HITS-CLIP	22473208	Yes
hsa-mir-19b-3p	MIMAT0000074	DIP2A	23181	HITS-CLIP	23706177	Yes
hsa-mir-19b-3p	MIMAT0000074	RCOR1	23186	HITS-CLIP	22473208	Yes
hsa-mir-19b-3p	MIMAT0000074	FAM168A	23201	HITS-CLIP, PAR-CLIP	tarbase	Yes
hsa-mir-19b-3p	MIMAT0000074	ARL6IP1	23204	Sequencing	20371350	Yes
hsa-mir-19b-3p	MIMAT0000074	SYT11	23208	HITS-CLIP	tarbase	Yes
hsa-mir-19b-3p	MIMAT0000074	PRRC2C	23215	HITS-CLIP	tarbase	Yes
hsa-mir-19b-3p	MIMAT0000074	FBXO28	23219	PAR-CLIP//Sequencing	20371350|21572407	Yes
hsa-mir-19b-3p	MIMAT0000074	SEL1L3	23231	Sequencing	20371350	Yes
hsa-mir-19b-3p	MIMAT0000074	EXOC6B	23233	HITS-CLIP	tarbase	Yes
hsa-mir-19b-3p	MIMAT0000074	ARC	23237	PAR-CLIP	21572407	Yes
hsa-mir-19b-3p	MIMAT0000074	PDS5A	23244	PAR-CLIP, HITS-CLIP	tarbase	Yes
hsa-mir-19b-3p	MIMAT0000074	ATP11A	23250	HITS-CLIP	tarbase	Yes
hsa-mir-19b-3p	MIMAT0000074	ANKRD12	23253	HITS-CLIP	22473208	Yes
hsa-mir-19b-3p	MIMAT0000074	CAMTA1	23261	HITS-CLIP	22473208	Yes
hsa-mir-19b-3p	MIMAT0000074	EXOC7	23265	HITS-CLIP	22473208	Yes
hsa-mir-19b-3p	MIMAT0000074	ADGRL2	23266	Sequencing	20371350	No
hsa-mir-19b-3p	MIMAT0000074	MGA	23269	Chimeric fragments	tarbase	Yes
hsa-mir-19b-3p	MIMAT0000074	CAMSAP2	23271	HITS-CLIP//PAR-CLIP	22473208|24398324	Yes
hsa-mir-19b-3p	MIMAT0000074	CSTF2T	23283	PAR-CLIP	tarbase	Yes
hsa-mir-19b-3p	MIMAT0000074	MGRN1	23295	PAR-CLIP	tarbase	Yes
hsa-mir-19b-3p	MIMAT0000074	ATMIN	23300	PAR-CLIP//Sequencing	20371350|22012620|21572407	Yes
hsa-mir-19b-3p	MIMAT0000074	FKBP15	23307	HITS-CLIP	22473208|23313552	Yes
hsa-mir-19b-3p	MIMAT0000074	SIN3B	23309	PAR-CLIP	tarbase	Yes
hsa-mir-19b-3p	MIMAT0000074	DMXL2	23312	HITS-CLIP//Sequencing	20371350|22473208	Yes
hsa-mir-19b-3p	MIMAT0000074	KIAA0930	23313	PAR-CLIP	tarbase	Yes
hsa-mir-19b-3p	MIMAT0000074	TRIM2	23321	Sequencing	20371350	Yes
hsa-mir-19b-3p	MIMAT0000074	ESYT1	23344	PAR-CLIP//Sequencing	20371350|21572407	Yes
hsa-mir-19b-3p	MIMAT0000074	SMCHD1	23347	PAR-CLIP	tarbase	Yes
hsa-mir-19b-3p	MIMAT0000074	ARHGEF12	23365	HITS-CLIP	tarbase	Yes
hsa-mir-19b-3p	MIMAT0000074	LARP1	23367	HITS-CLIP	tarbase	Yes
hsa-mir-19b-3p	MIMAT0000074	PUM2	23369	HITS-CLIP	tarbase	Yes
hsa-mir-19b-3p	MIMAT0000074	ARHGEF18	23370	PAR-CLIP	tarbase	Yes
hsa-mir-19b-3p	MIMAT0000074	MED13L	23389	HITS-CLIP, Chimeric fragments	tarbase	Yes
hsa-mir-19b-3p	MIMAT0000074	ADNP	23394	PAR-CLIP	tarbase	Yes
hsa-mir-19b-3p	MIMAT0000074	DICER1	23405	PAR-CLIP	23592263|21572407	Yes
hsa-mir-19b-3p	MIMAT0000074	ZFPM2	23414	Chimeric fragments	tarbase	No
hsa-mir-19b-3p	MIMAT0000074	RYBP	23429	HITS-CLIP	tarbase	Yes
hsa-mir-19b-3p	MIMAT0000074	SLC44A1	23446	Sequencing	20371350	Yes
hsa-mir-19b-3p	MIMAT0000074	SF3B3	23450	HITS-CLIP//PAR-CLIP	22473208|23446348	Yes
hsa-mir-19b-3p	MIMAT0000074	SF3B1	23451	HITS-CLIP	tarbase	Yes
hsa-mir-19b-3p	MIMAT0000074	CBX6	23466	HITS-CLIP, PAR-CLIP	tarbase	Yes
hsa-mir-19b-3p	MIMAT0000074	CBX5	23468	HITS-CLIP	22473208	Yes
hsa-mir-19b-3p	MIMAT0000074	SEC11A	23478	PAR-CLIP, HITS-CLIP	tarbase	Yes
hsa-mir-19b-3p	MIMAT0000074	CBX7	23492	HITS-CLIP	22473208	Yes
hsa-mir-19b-3p	MIMAT0000074	MACF1	23499	HITS-CLIP	22473208	Yes
hsa-mir-19b-3p	MIMAT0000074	DAAM2	23500	Sequencing	20371350	No
hsa-mir-19b-3p	MIMAT0000074	ZFYVE26	23503	PAR-CLIP	23592263|22012620	Yes
hsa-mir-19b-3p	MIMAT0000074	LRRC8B	23507	HITS-CLIP, PAR-CLIP	tarbase	Yes
hsa-mir-19b-3p	MIMAT0000074	TTC9	23508	PAR-CLIP	tarbase	Yes
hsa-mir-19b-3p	MIMAT0000074	SUZ12	23512	HITS-CLIP	22473208	Yes
hsa-mir-19b-3p	MIMAT0000074	MORC3	23515	Chimeric fragments	tarbase	Yes
hsa-mir-19b-3p	MIMAT0000074	ACAP2	23527	Chimeric fragments	tarbase	Yes
hsa-mir-19b-3p	MIMAT0000074	ZNF281	23528	HITS-CLIP	tarbase	Yes
hsa-mir-19b-3p	MIMAT0000074	PIK3R5	23533	PAR-CLIP	tarbase	No
hsa-mir-19b-3p	MIMAT0000074	SEZ6L	23544	HITS-CLIP	tarbase	Yes
hsa-mir-19b-3p	MIMAT0000074	TSPAN12	23554	PAR-CLIP	tarbase	Yes
hsa-mir-19b-3p	MIMAT0000074	SNAPIN	23557	Sequencing	20371350	Yes
hsa-mir-19b-3p	MIMAT0000074	WBP2	23558	HITS-CLIP//Sequencing	20371350|22473208	Yes
hsa-mir-19b-3p	MIMAT0000074	KLHDC2	23588	HITS-CLIP	22473208	Yes
hsa-mir-19b-3p	MIMAT0000074	PDSS1	23590	HITS-CLIP	tarbase	Yes
hsa-mir-19b-3p	MIMAT0000074	LEMD3	23592	PAR-CLIP	tarbase	Yes
hsa-mir-19b-3p	MIMAT0000074	CD2AP	23607	Sequencing	20371350	Yes
hsa-mir-19b-3p	MIMAT0000074	PHLDA3	23612	PAR-CLIP	24398324|26701625	Yes
hsa-mir-19b-3p	MIMAT0000074	BACE1	23621	Luciferase reporter assay//Reporter assay	18434550	Yes
hsa-mir-19b-3p	MIMAT0000074	KPNA6	23633	PAR-CLIP	23446348|21572407|20371350	Yes
hsa-mir-19b-3p	MIMAT0000074	LDOC1	23641	HITS-CLIP	tarbase	Yes
hsa-mir-19b-3p	MIMAT0000074	SLC7A11	23657	PAR-CLIP	21572407	Yes
hsa-mir-19b-3p	MIMAT0000074	TMEM2	23670	HITS-CLIP	23313552	Yes
hsa-mir-19b-3p	MIMAT0000074	STX12	23673	HITS-CLIP	22473208	Yes
hsa-mir-19b-3p	MIMAT0000074	PRKD3	23683	PAR-CLIP	tarbase	Yes
hsa-mir-19b-3p	MIMAT0000074	GABARAPL1	23710	HITS-CLIP	tarbase	Yes
hsa-mir-19b-3p	MIMAT0000074	TMEM245	23731	PAR-CLIP, Chimeric fragments	tarbase	Yes
hsa-mir-19b-3p	MIMAT0000074	EID1	23741	HITS-CLIP	tarbase	Yes
hsa-mir-19b-3p	MIMAT0000074	FLRT2	23768	HITS-CLIP	tarbase	Yes
hsa-mir-19b-3p	MIMAT0000074	BRD1	23774	HITS-CLIP	tarbase	Yes
hsa-mir-19b-3p	MIMAT0000074	CBY1	25776	PAR-CLIP	21572407|20371350	Yes
hsa-mir-19b-3p	MIMAT0000074	RAB3GAP2	25782	HITS-CLIP	tarbase	Yes
hsa-mir-19b-3p	MIMAT0000074	ZNF324	25799	PAR-CLIP	tarbase	Yes
hsa-mir-19b-3p	MIMAT0000074	LSM4	25804	PAR-CLIP	tarbase	Yes
hsa-mir-19b-3p	MIMAT0000074	BAMBI	25805	HITS-CLIP	23313552	Yes
hsa-mir-19b-3p	MIMAT0000074	HECTD1	25831	HITS-CLIP	tarbase	Yes
hsa-mir-19b-3p	MIMAT0000074	NIPBL	25836	PAR-CLIP	tarbase	Yes
hsa-mir-19b-3p	MIMAT0000074	PP7080	25845	HITS-CLIP	tarbase	Yes
hsa-mir-19b-3p	MIMAT0000074	PARM1	25849	HITS-CLIP	tarbase	Yes
hsa-mir-19b-3p	MIMAT0000074	ARMC8	25852	HITS-CLIP	22473208	Yes
hsa-mir-19b-3p	MIMAT0000074	DCAF13	25879	HITS-CLIP	tarbase	Yes
hsa-mir-19b-3p	MIMAT0000074	RNF19A	25897	HITS-CLIP	tarbase	Yes
hsa-mir-19b-3p	MIMAT0000074	ATL3	25923	HITS-CLIP	tarbase	Yes
hsa-mir-19b-3p	MIMAT0000074	ZNF521	25925	Sequencing	20371350	Yes
hsa-mir-19b-3p	MIMAT0000074	CLIC4	25932	HITS-CLIP	22473208	Yes
hsa-mir-19b-3p	MIMAT0000074	SAMHD1	25939	PAR-CLIP	tarbase	Yes
hsa-mir-19b-3p	MIMAT0000074	TPGS2	25941	CLASH	23622248	Yes
hsa-mir-19b-3p	MIMAT0000074	KBTBD2	25948	PAR-CLIP	tarbase	Yes
hsa-mir-19b-3p	MIMAT0000074	PNISR	25957	Chimeric fragments	tarbase	Yes
hsa-mir-19b-3p	MIMAT0000074	C2CD2	25966	HITS-CLIP	tarbase	Yes
hsa-mir-19b-3p	MIMAT0000074	TIPARP	25976	HITS-CLIP, PAR-CLIP	tarbase	Yes
hsa-mir-19b-3p	MIMAT0000074	IBTK	25998	HITS-CLIP	tarbase	Yes
hsa-mir-19b-3p	MIMAT0000074	TBC1D10B	26000	PAR-CLIP	tarbase	Yes
hsa-mir-19b-3p	MIMAT0000074	RNF167	26001	HITS-CLIP	22473208	Yes
hsa-mir-19b-3p	MIMAT0000074	LRIG1	26018	Chimeric fragments	tarbase	Yes
hsa-mir-19b-3p	MIMAT0000074	GLCE	26035	PAR-CLIP	tarbase	Yes
hsa-mir-19b-3p	MIMAT0000074	SIPA1L1	26037	HITS-CLIP	tarbase	Yes
hsa-mir-19b-3p	MIMAT0000074	LRRTM2	26045	HITS-CLIP	tarbase	Yes
hsa-mir-19b-3p	MIMAT0000074	LTN1	26046	Sequencing	20371350	Yes
hsa-mir-19b-3p	MIMAT0000074	FAM169A	26049	Chimeric fragments	tarbase	Yes
hsa-mir-19b-3p	MIMAT0000074	AUTS2	26053	HITS-CLIP	tarbase	Yes
hsa-mir-19b-3p	MIMAT0000074	ANKRD17	26057	PAR-CLIP	tarbase	Yes
hsa-mir-19b-3p	MIMAT0000074	APPL1	26060	HITS-CLIP	tarbase	Yes
hsa-mir-19b-3p	MIMAT0000074	ARHGEF26	26084	PAR-CLIP	21572407	Yes
hsa-mir-19b-3p	MIMAT0000074	TOR1AIP1	26092	PAR-CLIP	tarbase	Yes
hsa-mir-19b-3p	MIMAT0000074	PYGO1	26108	Chimeric fragments	tarbase	Yes
hsa-mir-19b-3p	MIMAT0000074	WSB1	26118	HITS-CLIP	tarbase	Yes
hsa-mir-19b-3p	MIMAT0000074	LDLRAP1	26119	HITS-CLIP	tarbase	Yes
hsa-mir-19b-3p	MIMAT0000074	EPC2	26122	PAR-CLIP	tarbase	Yes
hsa-mir-19b-3p	MIMAT0000074	SERBP1	26135	HITS-CLIP	22473208	Yes
hsa-mir-19b-3p	MIMAT0000074	TES	26136	Sequencing	20371350	Yes
hsa-mir-19b-3p	MIMAT0000074	KIF26A	26153	HITS-CLIP	tarbase	Yes
hsa-mir-19b-3p	MIMAT0000074	FBXW2	26190	HITS-CLIP	tarbase	Yes
hsa-mir-19b-3p	MIMAT0000074	GMEB2	26205	Sequencing	20371350	Yes
hsa-mir-19b-3p	MIMAT0000074	ARL5A	26225	HITS-CLIP	tarbase	Yes
hsa-mir-19b-3p	MIMAT0000074	FBXL5	26234	Chimeric fragments	tarbase	Yes
hsa-mir-19b-3p	MIMAT0000074	KLHL3	26249	HITS-CLIP	22473208	Yes
hsa-mir-19b-3p	MIMAT0000074	FBXO10	26267	HITS-CLIP	22473208	Yes
hsa-mir-19b-3p	MIMAT0000074	FBXO8	26269	PAR-CLIP//Sequencing	20371350|21572407	Yes
hsa-mir-19b-3p	MIMAT0000074	FAM162A	26355	HITS-CLIP	tarbase	Yes
hsa-mir-19b-3p	MIMAT0000074	AGO1	26523	HITS-CLIP//Sequencing	20371350|22473208	Yes
hsa-mir-19b-3p	MIMAT0000074	RANBP6	26953	PAR-CLIP	tarbase	Yes
hsa-mir-19b-3p	MIMAT0000074	HBP1	26959	HITS-CLIP//PAR-CLIP//Sequencing	20371350|22473208|21572407	Yes
hsa-mir-19b-3p	MIMAT0000074	RNF11	26994	HITS-CLIP//PAR-CLIP//Sequencing	20371350|22473208|23446348|21572407	Yes
hsa-mir-19b-3p	MIMAT0000074	CYFIP2	26999	HITS-CLIP	tarbase	Yes
hsa-mir-19b-3p	MIMAT0000074	NPTN	27020	HITS-CLIP	22473208	Yes
hsa-mir-19b-3p	MIMAT0000074	ATP2C1	27032	HITS-CLIP	tarbase	Yes
hsa-mir-19b-3p	MIMAT0000074	FOXP1	27086	HITS-CLIP	22473208	Yes
hsa-mir-19b-3p	MIMAT0000074	EIF2AK1	27102	PAR-CLIP	tarbase	Yes
hsa-mir-19b-3p	MIMAT0000074	ZBTB11	27107	Chimeric fragments	tarbase	Yes
hsa-mir-19b-3p	MIMAT0000074	PDE7B	27115	HITS-CLIP	tarbase	Yes
hsa-mir-19b-3p	MIMAT0000074	DKK3	27122	HITS-CLIP	tarbase	Yes
hsa-mir-19b-3p	MIMAT0000074	SNX5	27131	PAR-CLIP	21572407	Yes
hsa-mir-19b-3p	MIMAT0000074	AHDC1	27245	HITS-CLIP	22473208	Yes
hsa-mir-19b-3p	MIMAT0000074	KLHL20	27252	HITS-CLIP	22473208	Yes
hsa-mir-19b-3p	MIMAT0000074	PCDH17	27253	HITS-CLIP	tarbase	Yes
hsa-mir-19b-3p	MIMAT0000074	CRCP	27297	PAR-CLIP, Chimeric fragments	tarbase	Yes
hsa-mir-19b-3p	MIMAT0000074	ZNF544	27300	PAR-CLIP	20371350	Yes
hsa-mir-19b-3p	MIMAT0000074	MOCS3	27304	PAR-CLIP	tarbase	Yes
hsa-mir-19b-3p	MIMAT0000074	PGAP2	27315	HITS-CLIP	tarbase	Yes
hsa-mir-19b-3p	MIMAT0000074	TNRC6A	27327	PAR-CLIP	23592263|24398324|20371350	Yes
hsa-mir-19b-3p	MIMAT0000074	ZNF638	27332	HITS-CLIP	tarbase	Yes
hsa-mir-19b-3p	MIMAT0000074	SGSM3	27352	Immunoprecipitaion	22382630	Yes
hsa-mir-19b-3p	MIMAT0000074	REM1	28954	Immunoprecipitaion	22382630	No
hsa-mir-19b-3p	MIMAT0000074	MCTS1	28985	Chimeric fragments	tarbase	Yes
hsa-mir-19b-3p	MIMAT0000074	HIPK2	28996	HITS-CLIP	tarbase	Yes
hsa-mir-19b-3p	MIMAT0000074	C16orf72	29035	HITS-CLIP	tarbase	Yes
hsa-mir-19b-3p	MIMAT0000074	ZC3H7A	29066	HITS-CLIP	tarbase	Yes
hsa-mir-19b-3p	MIMAT0000074	MED4	29079	HITS-CLIP	tarbase	Yes
hsa-mir-19b-3p	MIMAT0000074	LGALSL	29094	HITS-CLIP, PAR-CLIP	tarbase	Yes
hsa-mir-19b-3p	MIMAT0000074	CNIH4	29097	PAR-CLIP, HITS-CLIP	tarbase	Yes
hsa-mir-19b-3p	MIMAT0000074	N6AMT1	29104	PAR-CLIP	tarbase	Yes
hsa-mir-19b-3p	MIMAT0000074	NXT1	29107	Chimeric fragments	tarbase	Yes
hsa-mir-19b-3p	MIMAT0000074	MYLIP	29116	Luciferase reporter assay	17575136	Yes
hsa-mir-19b-3p	MIMAT0000074	RACGAP1	29127	PAR-CLIP	20371350	Yes
hsa-mir-19b-3p	MIMAT0000074	USP25	29761	HITS-CLIP	tarbase	Yes
hsa-mir-19b-3p	MIMAT0000074	TMOD3	29766	PAR-CLIP	23592263|24398324|21572407|20371350	Yes
hsa-mir-19b-3p	MIMAT0000074	TMOD2	29767	HITS-CLIP	tarbase	Yes
hsa-mir-19b-3p	MIMAT0000074	CNOT7	29883	HITS-CLIP	22473208	Yes
hsa-mir-19b-3p	MIMAT0000074	HCFC2	29915	PAR-CLIP, HITS-CLIP	tarbase	Yes
hsa-mir-19b-3p	MIMAT0000074	SEC61A1	29927	HITS-CLIP//PAR-CLIP	22473208|23592263|23446348|21572407|20371350	Yes
hsa-mir-19b-3p	MIMAT0000074	DSE	29940	HITS-CLIP	tarbase	Yes
hsa-mir-19b-3p	MIMAT0000074	PURG	29942	PAR-CLIP	21572407	Yes
hsa-mir-19b-3p	MIMAT0000074	NRBP1	29959	HITS-CLIP	22473208	Yes
hsa-mir-19b-3p	MIMAT0000074	STRN3	29966	PAR-CLIP, HITS-CLIP, Chimeric fragments	tarbase	Yes
hsa-mir-19b-3p	MIMAT0000074	LRP12	29967	HITS-CLIP	tarbase	Yes
hsa-mir-19b-3p	MIMAT0000074	MDFIC	29969	HITS-CLIP	tarbase	Yes
hsa-mir-19b-3p	MIMAT0000074	UBQLN2	29978	PAR-CLIP	tarbase	Yes
hsa-mir-19b-3p	MIMAT0000074	UBQLN1	29979	PAR-CLIP, HITS-CLIP	tarbase	Yes
hsa-mir-19b-3p	MIMAT0000074	NRBF2	29982	PAR-CLIP	24398324|21572407|20371350	Yes
hsa-mir-19b-3p	MIMAT0000074	TNPO2	30000	HITS-CLIP	22473208	Yes
hsa-mir-19b-3p	MIMAT0000074	SH3KBP1	30011	HITS-CLIP	22473208	Yes
hsa-mir-19b-3p	MIMAT0000074	ST6GALNAC6	30815	HITS-CLIP	tarbase	Yes
hsa-mir-19b-3p	MIMAT0000074	SOCS7	30837	HITS-CLIP	tarbase	Yes
hsa-mir-19b-3p	MIMAT0000074	G0S2	50486	PAR-CLIP	tarbase	Yes
hsa-mir-19b-3p	MIMAT0000074	MINK1	50488	PAR-CLIP	tarbase	Yes
hsa-mir-19b-3p	MIMAT0000074	DCAF8	50717	Sequencing	20371350	Yes
hsa-mir-19b-3p	MIMAT0000074	MYEF2	50804	HITS-CLIP	tarbase	Yes
hsa-mir-19b-3p	MIMAT0000074	IRX4	50805	HITS-CLIP	tarbase	No
hsa-mir-19b-3p	MIMAT0000074	TMED7	51014	Chimeric fragments	tarbase	Yes
hsa-mir-19b-3p	MIMAT0000074	DESI2	51029	HITS-CLIP	tarbase	Yes
hsa-mir-19b-3p	MIMAT0000074	ZBTB7B	51043	HITS-CLIP	22473208	Yes
hsa-mir-19b-3p	MIMAT0000074	ABHD5	51099	PAR-CLIP//Sequencing	20371350|23592263|23446348	Yes
hsa-mir-19b-3p	MIMAT0000074	TFB1M	51106	HITS-CLIP	22473208	Yes
hsa-mir-19b-3p	MIMAT0000074	RDH11	51109	Sequencing	20371350	Yes
hsa-mir-19b-3p	MIMAT0000074	KMT5B	51111	Sequencing	20371350	No
hsa-mir-19b-3p	MIMAT0000074	MRPS2	51116	PAR-CLIP	tarbase	Yes
hsa-mir-19b-3p	MIMAT0000074	IER3IP1	51124	Sequencing	20371350	Yes
hsa-mir-19b-3p	MIMAT0000074	SAR1B	51128	PAR-CLIP, HITS-CLIP	tarbase	Yes
hsa-mir-19b-3p	MIMAT0000074	RLIM	51132	PAR-CLIP	21572407	Yes
hsa-mir-19b-3p	MIMAT0000074	COPS4	51138	PAR-CLIP, HITS-CLIP	tarbase	Yes
hsa-mir-19b-3p	MIMAT0000074	INSIG2	51141	HITS-CLIP	tarbase	Yes
hsa-mir-19b-3p	MIMAT0000074	CERCAM	51148	PAR-CLIP	21572407	Yes
hsa-mir-19b-3p	MIMAT0000074	ZNF639	51193	Chimeric fragments	tarbase	Yes
hsa-mir-19b-3p	MIMAT0000074	PHF20	51230	PAR-CLIP	tarbase	Yes
hsa-mir-19b-3p	MIMAT0000074	CRIM1	51232	HITS-CLIP	tarbase	Yes
hsa-mir-19b-3p	MIMAT0000074	SHISA5	51246	Chimeric fragments	tarbase	Yes
hsa-mir-19b-3p	MIMAT0000074	PAIP2	51247	HITS-CLIP	tarbase	Yes
hsa-mir-19b-3p	MIMAT0000074	PDZD11	51248	Sequencing	20371350	Yes
hsa-mir-19b-3p	MIMAT0000074	KLF3	51274	HITS-CLIP, Chimeric fragments	tarbase	Yes
hsa-mir-19b-3p	MIMAT0000074	C1RL	51279	PAR-CLIP	tarbase	Yes
hsa-mir-19b-3p	MIMAT0000074	GOLM1	51280	HITS-CLIP	tarbase	Yes
hsa-mir-19b-3p	MIMAT0000074	BFAR	51283	PAR-CLIP	tarbase	Yes
hsa-mir-19b-3p	MIMAT0000074	MEX3C	51320	PAR-CLIP	tarbase	Yes
hsa-mir-19b-3p	MIMAT0000074	WAC	51322	HITS-CLIP	22473208	Yes
hsa-mir-19b-3p	MIMAT0000074	SPG21	51324	Chimeric fragments	tarbase	Yes
hsa-mir-19b-3p	MIMAT0000074	TNFRSF12A	51330	HITS-CLIP	22473208	Yes
hsa-mir-19b-3p	MIMAT0000074	ZNF117	51351	PAR-CLIP	tarbase	Yes
hsa-mir-19b-3p	MIMAT0000074	MBTPS2	51360	PAR-CLIP	tarbase	Yes
hsa-mir-19b-3p	MIMAT0000074	UCHL5	51377	Chimeric fragments	tarbase	Yes
hsa-mir-19b-3p	MIMAT0000074	EIF3L	51386	CLASH	23622248	Yes
hsa-mir-19b-3p	MIMAT0000074	ZNF107	51427	HITS-CLIP//PAR-CLIP	22473208|20371350	Yes
hsa-mir-19b-3p	MIMAT0000074	ANAPC5	51433	HITS-CLIP	tarbase	Yes
hsa-mir-19b-3p	MIMAT0000074	ANAPC7	51434	PAR-CLIP	tarbase	Yes
hsa-mir-19b-3p	MIMAT0000074	SCARA3	51435	HITS-CLIP	tarbase	Yes
hsa-mir-19b-3p	MIMAT0000074	YTHDF2	51441	Chimeric fragments	tarbase	Yes
hsa-mir-19b-3p	MIMAT0000074	IP6K2	51447	HITS-CLIP	tarbase	Yes
hsa-mir-19b-3p	MIMAT0000074	REV1	51455	PAR-CLIP	tarbase	Yes
hsa-mir-19b-3p	MIMAT0000074	DTL	51514	PAR-CLIP	tarbase	Yes
hsa-mir-19b-3p	MIMAT0000074	CXXC5	51523	HITS-CLIP	tarbase	Yes
hsa-mir-19b-3p	MIMAT0000074	TMEM138	51524	PAR-CLIP	21572407	Yes
hsa-mir-19b-3p	MIMAT0000074	GSKIP	51527	HITS-CLIP	22473208	Yes
hsa-mir-19b-3p	MIMAT0000074	RAB14	51552	HITS-CLIP//PAR-CLIP	22473208|23592263	Yes
hsa-mir-19b-3p	MIMAT0000074	PEX5L	51555	HITS-CLIP	tarbase	Yes
hsa-mir-19b-3p	MIMAT0000074	UFM1	51569	HITS-CLIP, Chimeric fragments	tarbase	Yes
hsa-mir-19b-3p	MIMAT0000074	AZIN1	51582	HITS-CLIP	22473208	Yes
hsa-mir-19b-3p	MIMAT0000074	TRIM33	51592	HITS-CLIP//PAR-CLIP//Sequencing	20371350|22473208|21572407	Yes
hsa-mir-19b-3p	MIMAT0000074	NOP58	51602	PAR-CLIP	tarbase	Yes
hsa-mir-19b-3p	MIMAT0000074	KLF13	51621	HITS-CLIP	22473208	Yes
hsa-mir-19b-3p	MIMAT0000074	PPIL1	51645	PAR-CLIP	tarbase	Yes
hsa-mir-19b-3p	MIMAT0000074	VPS29	51699	HITS-CLIP	tarbase	Yes
hsa-mir-19b-3p	MIMAT0000074	RAB23	51715	PAR-CLIP	tarbase	Yes
hsa-mir-19b-3p	MIMAT0000074	CAB39	51719	HITS-CLIP	22473208	Yes
hsa-mir-19b-3p	MIMAT0000074	RAPGEF6	51735	HITS-CLIP	22473208	Yes
hsa-mir-19b-3p	MIMAT0000074	ARID4B	51742	Luciferase reporter assay//Sequencing	17575136|20371350	Yes
hsa-mir-19b-3p	MIMAT0000074	RAB8B	51762	HITS-CLIP	22473208	Yes
hsa-mir-19b-3p	MIMAT0000074	KDM3B	51780	HITS-CLIP	tarbase	Yes
hsa-mir-19b-3p	MIMAT0000074	SIX4	51804	Sequencing	20371350	Yes
hsa-mir-19b-3p	MIMAT0000074	CHIC1	53344	PAR-CLIP	tarbase	Yes
hsa-mir-19b-3p	MIMAT0000074	NUP54	53371	HITS-CLIP//PAR-CLIP	22473208|23446348|21572407|20371350	Yes
hsa-mir-19b-3p	MIMAT0000074	MBD3	53615	HITS-CLIP	23824327	Yes
hsa-mir-19b-3p	MIMAT0000074	CSNK1G1	53944	Sequencing	20371350	Yes
hsa-mir-19b-3p	MIMAT0000074	BRWD1	54014	HITS-CLIP//PAR-CLIP	21572407|23313552	Yes
hsa-mir-19b-3p	MIMAT0000074	SLC37A1	54020	HITS-CLIP	22473208	Yes
hsa-mir-19b-3p	MIMAT0000074	POLE3	54107	PAR-CLIP	tarbase	Yes
hsa-mir-19b-3p	MIMAT0000074	C21orf91	54149	PAR-CLIP	tarbase	Yes
hsa-mir-19b-3p	MIMAT0000074	DCUN1D1	54165	HITS-CLIP	tarbase	Yes
hsa-mir-19b-3p	MIMAT0000074	SLC38A2	54407	HITS-CLIP//PAR-CLIP	22473208|23592263|21572407	Yes
hsa-mir-19b-3p	MIMAT0000074	GFOD1	54438	Sequencing	20371350	Yes
hsa-mir-19b-3p	MIMAT0000074	ANLN	54443	HITS-CLIP, PAR-CLIP	tarbase	Yes
hsa-mir-19b-3p	MIMAT0000074	ATAD2B	54454	HITS-CLIP	tarbase	Yes
hsa-mir-19b-3p	MIMAT0000074	CCSER2	54462	HITS-CLIP	22473208	Yes
hsa-mir-19b-3p	MIMAT0000074	ANKIB1	54467	HITS-CLIP	22473208	Yes
hsa-mir-19b-3p	MIMAT0000074	RNF216	54476	HITS-CLIP	22473208	Yes
hsa-mir-19b-3p	MIMAT0000074	WDR44	54521	PAR-CLIP	tarbase	Yes
hsa-mir-19b-3p	MIMAT0000074	RC3H2	54542	HITS-CLIP	tarbase	Yes
hsa-mir-19b-3p	MIMAT0000074	MTMR12	54545	HITS-CLIP	22473208	Yes
hsa-mir-19b-3p	MIMAT0000074	SGTB	54557	Sequencing	20371350	Yes
hsa-mir-19b-3p	MIMAT0000074	LZTFL1	54585	HITS-CLIP	tarbase	Yes
hsa-mir-19b-3p	MIMAT0000074	NDFIP2	54602	PAR-CLIP	tarbase	Yes
hsa-mir-19b-3p	MIMAT0000074	INO80	54617	HITS-CLIP	22473208	Yes
hsa-mir-19b-3p	MIMAT0000074	TBC1D13	54662	Sequencing	20371350	Yes
hsa-mir-19b-3p	MIMAT0000074	WDR74	54663	PAR-CLIP	tarbase	Yes
hsa-mir-19b-3p	MIMAT0000074	TMEM106B	54664	HITS-CLIP	22473208	Yes
hsa-mir-19b-3p	MIMAT0000074	LRRN3	54674	HITS-CLIP	tarbase	Yes
hsa-mir-19b-3p	MIMAT0000074	OTUD4	54726	HITS-CLIP//Sequencing	20371350|22473208	Yes
hsa-mir-19b-3p	MIMAT0000074	EPDR1	54749	PAR-CLIP	tarbase	Yes
hsa-mir-19b-3p	MIMAT0000074	FBLIM1	54751	PAR-CLIP	23592263|20371350	Yes
hsa-mir-19b-3p	MIMAT0000074	ZRANB1	54764	PAR-CLIP	tarbase	Yes
hsa-mir-19b-3p	MIMAT0000074	DIRAS2	54769	HITS-CLIP	tarbase	Yes
hsa-mir-19b-3p	MIMAT0000074	RNF111	54778	HITS-CLIP//Sequencing	20371350|22473208	Yes
hsa-mir-19b-3p	MIMAT0000074	BNC2	54796	PAR-CLIP	tarbase	Yes
hsa-mir-19b-3p	MIMAT0000074	ZNF562	54811	PAR-CLIP	tarbase	Yes
hsa-mir-19b-3p	MIMAT0000074	AFTPH	54812	HITS-CLIP	22473208	Yes
hsa-mir-19b-3p	MIMAT0000074	KLHL28	54813	HITS-CLIP	tarbase	Yes
hsa-mir-19b-3p	MIMAT0000074	TRPM7	54822	HITS-CLIP	tarbase	Yes
hsa-mir-19b-3p	MIMAT0000074	SWT1	54823	Immunoprecipitaion	22382630	Yes
hsa-mir-19b-3p	MIMAT0000074	VPS13C	54832	HITS-CLIP	tarbase	Yes
hsa-mir-19b-3p	MIMAT0000074	WBP1L	54838	Sequencing	20371350	Yes
hsa-mir-19b-3p	MIMAT0000074	MFSD6	54842	HITS-CLIP	22473208	Yes
hsa-mir-19b-3p	MIMAT0000074	DEF8	54849	HITS-CLIP	22473208	Yes
hsa-mir-19b-3p	MIMAT0000074	FAM46C	54855	HITS-CLIP	22473208	Yes
hsa-mir-19b-3p	MIMAT0000074	CC2D1A	54862	HITS-CLIP	22473208	Yes
hsa-mir-19b-3p	MIMAT0000074	CASZ1	54897	PAR-CLIP	21572407|20371350	Yes
hsa-mir-19b-3p	MIMAT0000074	CDKAL1	54901	PAR-CLIP	tarbase	Yes
hsa-mir-19b-3p	MIMAT0000074	SEMA4C	54910	HITS-CLIP//PAR-CLIP//Sequencing	20371350|24398324|23446348|23824327	Yes
hsa-mir-19b-3p	MIMAT0000074	YTHDF1	54915	PAR-CLIP	23592263|23446348|21572407	Yes
hsa-mir-19b-3p	MIMAT0000074	IMPAD1	54928	HITS-CLIP	tarbase	Yes
hsa-mir-19b-3p	MIMAT0000074	RNF125	54941	PAR-CLIP	tarbase	No
hsa-mir-19b-3p	MIMAT0000074	GEMIN8	54960	HITS-CLIP	tarbase	Yes
hsa-mir-19b-3p	MIMAT0000074	TIPIN	54962	PAR-CLIP	tarbase	Yes
hsa-mir-19b-3p	MIMAT0000074	TMEM132A	54972	HITS-CLIP	tarbase	Yes
hsa-mir-19b-3p	MIMAT0000074	C2orf42	54980	HITS-CLIP	22473208	Yes
hsa-mir-19b-3p	MIMAT0000074	CLN6	54982	PAR-CLIP	tarbase	Yes
hsa-mir-19b-3p	MIMAT0000074	PHIP	55023	PAR-CLIP, HITS-CLIP	tarbase	Yes
hsa-mir-19b-3p	MIMAT0000074	NRDE2	55051	PAR-CLIP	tarbase	Yes
hsa-mir-19b-3p	MIMAT0000074	ATG16L1	55054	HITS-CLIP	22473208	Yes
hsa-mir-19b-3p	MIMAT0000074	TMEM248	55069	PAR-CLIP	tarbase	Yes
hsa-mir-19b-3p	MIMAT0000074	UACA	55075	HITS-CLIP	tarbase	Yes
hsa-mir-19b-3p	MIMAT0000074	TMEM45A	55076	Sequencing	20371350	Yes
hsa-mir-19b-3p	MIMAT0000074	CCDC186	55088	Chimeric fragments	tarbase	No
hsa-mir-19b-3p	MIMAT0000074	ATG2B	55102	HITS-CLIP	22473208	Yes
hsa-mir-19b-3p	MIMAT0000074	HEATR1	55127	HITS-CLIP	tarbase	Yes
hsa-mir-19b-3p	MIMAT0000074	MTPAP	55149	HITS-CLIP	tarbase	Yes
hsa-mir-19b-3p	MIMAT0000074	SDAD1	55153	PAR-CLIP	tarbase	Yes
hsa-mir-19b-3p	MIMAT0000074	CEP55	55165	PAR-CLIP	21572407|20371350	Yes
hsa-mir-19b-3p	MIMAT0000074	KLHL11	55175	PAR-CLIP	23592263|23446348|21572407|20371350	Yes
hsa-mir-19b-3p	MIMAT0000074	RNF220	55182	HITS-CLIP	tarbase	Yes
hsa-mir-19b-3p	MIMAT0000074	ARL8B	55207	HITS-CLIP	tarbase	Yes
hsa-mir-19b-3p	MIMAT0000074	SETD5	55209	HITS-CLIP, Chimeric fragments	tarbase	Yes
hsa-mir-19b-3p	MIMAT0000074	C11orf57	55216	HITS-CLIP//PAR-CLIP	22473208|23592263	Yes
hsa-mir-19b-3p	MIMAT0000074	STEAP3	55240	HITS-CLIP	tarbase	No
hsa-mir-19b-3p	MIMAT0000074	ELP2	55250	PAR-CLIP	tarbase	Yes
hsa-mir-19b-3p	MIMAT0000074	ASXL2	55252	PAR-CLIP, Chimeric fragments	tarbase	Yes
hsa-mir-19b-3p	MIMAT0000074	UBE2W	55284	HITS-CLIP	tarbase	Yes
hsa-mir-19b-3p	MIMAT0000074	PPP6R3	55291	HITS-CLIP	tarbase	Yes
hsa-mir-19b-3p	MIMAT0000074	CPPED1	55313	Sequencing	20371350	Yes
hsa-mir-19b-3p	MIMAT0000074	AGPAT5	55326	PAR-CLIP	23592263	Yes
hsa-mir-19b-3p	MIMAT0000074	DRAM1	55332	PAR-CLIP	tarbase	Yes
hsa-mir-19b-3p	MIMAT0000074	WDR33	55339	Sequencing	20371350	Yes
hsa-mir-19b-3p	MIMAT0000074	YOD1	55432	Luciferase Reporter Assay, PAR-CLIP	tarbase	Yes
hsa-mir-19b-3p	MIMAT0000074	FEM1A	55527	HITS-CLIP, PAR-CLIP	tarbase	Yes
hsa-mir-19b-3p	MIMAT0000074	RBM38	55544	PAR-CLIP	21572407|26701625	Yes
hsa-mir-19b-3p	MIMAT0000074	SOX6	55553	PAR-CLIP	21572407	Yes
hsa-mir-19b-3p	MIMAT0000074	UBE2Q1	55585	PAR-CLIP	tarbase	Yes
hsa-mir-19b-3p	MIMAT0000074	VEZT	55591	HITS-CLIP	tarbase	Yes
hsa-mir-19b-3p	MIMAT0000074	FAM46A	55603	Sequencing	20371350	Yes
hsa-mir-19b-3p	MIMAT0000074	PPP1R9A	55607	HITS-CLIP	tarbase	Yes
hsa-mir-19b-3p	MIMAT0000074	ANKRD10	55608	Sequencing	20371350	Yes
hsa-mir-19b-3p	MIMAT0000074	ZDHHC7	55625	HITS-CLIP//PAR-CLIP	22473208|20371350	Yes
hsa-mir-19b-3p	MIMAT0000074	AMBRA1	55626	PAR-CLIP	tarbase	Yes
hsa-mir-19b-3p	MIMAT0000074	SLC39A4	55630	HITS-CLIP	tarbase	Yes
hsa-mir-19b-3p	MIMAT0000074	G2E3	55632	HITS-CLIP	tarbase	Yes
hsa-mir-19b-3p	MIMAT0000074	DEPDC1	55635	PAR-CLIP	21572407	Yes
hsa-mir-19b-3p	MIMAT0000074	SYBU	55638	Sequencing	20371350	Yes
hsa-mir-19b-3p	MIMAT0000074	SLC48A1	55652	PAR-CLIP	23592263	Yes
hsa-mir-19b-3p	MIMAT0000074	BCAS4	55653	HITS-CLIP	tarbase	Yes
hsa-mir-19b-3p	MIMAT0000074	TMEM127	55654	HITS-CLIP	tarbase	Yes
hsa-mir-19b-3p	MIMAT0000074	HIF1AN	55662	Sequencing	20371350	Yes
hsa-mir-19b-3p	MIMAT0000074	URGCP	55665	Chimeric fragments	tarbase	Yes
hsa-mir-19b-3p	MIMAT0000074	SCYL2	55681	HITS-CLIP	tarbase	Yes
hsa-mir-19b-3p	MIMAT0000074	MREG	55686	Sequencing	20371350	Yes
hsa-mir-19b-3p	MIMAT0000074	PACS1	55690	PAR-CLIP, HITS-CLIP	tarbase	Yes
hsa-mir-19b-3p	MIMAT0000074	LUC7L	55692	HITS-CLIP	tarbase	Yes
hsa-mir-19b-3p	MIMAT0000074	CCDC88A	55704	Chimeric fragments	tarbase	Yes
hsa-mir-19b-3p	MIMAT0000074	TSR1	55720	PAR-CLIP	tarbase	Yes
hsa-mir-19b-3p	MIMAT0000074	BTBD7	55727	HITS-CLIP	22473208	Yes
hsa-mir-19b-3p	MIMAT0000074	VPS35	55737	PAR-CLIP, HITS-CLIP	tarbase	Yes
hsa-mir-19b-3p	MIMAT0000074	NUP133	55746	HITS-CLIP	tarbase	Yes
hsa-mir-19b-3p	MIMAT0000074	TMEM30A	55754	HITS-CLIP, PAR-CLIP	tarbase	Yes
hsa-mir-19b-3p	MIMAT0000074	RCOR3	55758	HITS-CLIP	tarbase	Yes
hsa-mir-19b-3p	MIMAT0000074	ZNF83	55769	PAR-CLIP	tarbase	Yes
hsa-mir-19b-3p	MIMAT0000074	TXLNG	55787	PAR-CLIP	21572407	Yes
hsa-mir-19b-3p	MIMAT0000074	DEPDC1B	55789	PAR-CLIP	tarbase	Yes
hsa-mir-19b-3p	MIMAT0000074	CSGALNACT1	55790	HITS-CLIP	tarbase	No
hsa-mir-19b-3p	MIMAT0000074	DDX28	55794	HITS-CLIP	tarbase	Yes
hsa-mir-19b-3p	MIMAT0000074	MBNL3	55796	PAR-CLIP	21572407|20371350	Yes
hsa-mir-19b-3p	MIMAT0000074	CAND1	55832	HITS-CLIP	tarbase	Yes
hsa-mir-19b-3p	MIMAT0000074	CENPN	55839	Sequencing	20371350	Yes
hsa-mir-19b-3p	MIMAT0000074	BRK1	55845	HITS-CLIP	tarbase	Yes
hsa-mir-19b-3p	MIMAT0000074	ALG1	56052	PAR-CLIP	21572407	Yes
hsa-mir-19b-3p	MIMAT0000074	TMX4	56255	HITS-CLIP	tarbase	Yes
hsa-mir-19b-3p	MIMAT0000074	GPCPD1	56261	HITS-CLIP	tarbase	Yes
hsa-mir-19b-3p	MIMAT0000074	WDR45B	56270	PAR-CLIP	23592263|24398324|21572407|20371350|26701625	Yes
hsa-mir-19b-3p	MIMAT0000074	PARD3	56288	PAR-CLIP	tarbase	Yes
hsa-mir-19b-3p	MIMAT0000074	KCNQ5	56479	PAR-CLIP	tarbase	Yes
hsa-mir-19b-3p	MIMAT0000074	TRIM39	56658	PAR-CLIP	tarbase	Yes
hsa-mir-19b-3p	MIMAT0000074	TMEM9B	56674	HITS-CLIP//Sequencing	20371350|22473208	Yes
hsa-mir-19b-3p	MIMAT0000074	SAR1A	56681	PAR-CLIP	tarbase	Yes
hsa-mir-19b-3p	MIMAT0000074	ZC3HAV1	56829	PAR-CLIP	tarbase	Yes
hsa-mir-19b-3p	MIMAT0000074	SPHK2	56848	PAR-CLIP	tarbase	Yes
hsa-mir-19b-3p	MIMAT0000074	TM9SF3	56889	PAR-CLIP	tarbase	Yes
hsa-mir-19b-3p	MIMAT0000074	AGPAT3	56894	PAR-CLIP	tarbase	Yes
hsa-mir-19b-3p	MIMAT0000074	DPYSL5	56896	PAR-CLIP	tarbase	Yes
hsa-mir-19b-3p	MIMAT0000074	WRNIP1	56897	HITS-CLIP	tarbase	Yes
hsa-mir-19b-3p	MIMAT0000074	TMEM167B	56900	PAR-CLIP	tarbase	Yes
hsa-mir-19b-3p	MIMAT0000074	SMARCAD1	56916	Chimeric fragments	tarbase	Yes
hsa-mir-19b-3p	MIMAT0000074	DHX33	56919	HITS-CLIP, PAR-CLIP	tarbase	Yes
hsa-mir-19b-3p	MIMAT0000074	FEM1C	56929	PAR-CLIP, HITS-CLIP, Chimeric fragments	tarbase	Yes
hsa-mir-19b-3p	MIMAT0000074	CA10	56934	HITS-CLIP	tarbase	No
hsa-mir-19b-3p	MIMAT0000074	PMEPA1	56937	HITS-CLIP, PAR-CLIP	tarbase	Yes
hsa-mir-19b-3p	MIMAT0000074	CMC2	56942	PAR-CLIP	tarbase	Yes
hsa-mir-19b-3p	MIMAT0000074	MFF	56947	PAR-CLIP	21572407|20371350	Yes
hsa-mir-19b-3p	MIMAT0000074	SMYD2	56950	Sequencing	20371350	Yes
hsa-mir-19b-3p	MIMAT0000074	OTUD7B	56957	HITS-CLIP	22473208	Yes
hsa-mir-19b-3p	MIMAT0000074	STOX2	56977	PAR-CLIP	21572407|20371350	Yes
hsa-mir-19b-3p	MIMAT0000074	BBX	56987	PAR-CLIP	tarbase	Yes
hsa-mir-19b-3p	MIMAT0000074	CDC42SE2	56990	HITS-CLIP	tarbase	Yes
hsa-mir-19b-3p	MIMAT0000074	TOMM22	56993	PAR-CLIP	tarbase	Yes
hsa-mir-19b-3p	MIMAT0000074	TULP4	56995	HITS-CLIP	tarbase	Yes
hsa-mir-19b-3p	MIMAT0000074	CCDC47	57003	PAR-CLIP, HITS-CLIP	tarbase	Yes
hsa-mir-19b-3p	MIMAT0000074	CCNL1	57018	PAR-CLIP//Sequencing	20371350|24398324|23446348|21572407	Yes
hsa-mir-19b-3p	MIMAT0000074	C12orf4	57102	PAR-CLIP	tarbase	Yes
hsa-mir-19b-3p	MIMAT0000074	CHMP1B	57132	HITS-CLIP	tarbase	Yes
hsa-mir-19b-3p	MIMAT0000074	TMEM159	57146	PAR-CLIP	tarbase	Yes
hsa-mir-19b-3p	MIMAT0000074	PHTF2	57157	HITS-CLIP	tarbase	Yes
hsa-mir-19b-3p	MIMAT0000074	PELI1	57162	Luciferase Reporter Assay	tarbase	Yes
hsa-mir-19b-3p	MIMAT0000074	ANKRD50	57182	PAR-CLIP	23592263	Yes
hsa-mir-19b-3p	MIMAT0000074	ZNF287	57336	PAR-CLIP	tarbase	Yes
hsa-mir-19b-3p	MIMAT0000074	ZNF304	57343	PAR-CLIP	tarbase	Yes
hsa-mir-19b-3p	MIMAT0000074	CLK4	57396	HITS-CLIP	tarbase	Yes
hsa-mir-19b-3p	MIMAT0000074	REXO1	57455	PAR-CLIP	tarbase	Yes
hsa-mir-19b-3p	MIMAT0000074	GATAD2B	57459	HITS-CLIP	22473208	Yes
hsa-mir-19b-3p	MIMAT0000074	CNOT6	57472	HITS-CLIP//Sequencing	20371350|22473208	Yes
hsa-mir-19b-3p	MIMAT0000074	NLN	57486	HITS-CLIP	tarbase	Yes
hsa-mir-19b-3p	MIMAT0000074	HEG1	57493	Sequencing	20371350	Yes
hsa-mir-19b-3p	MIMAT0000074	MKL2	57496	HITS-CLIP	22473208	Yes
hsa-mir-19b-3p	MIMAT0000074	MAVS	57506	PAR-CLIP	21572407|20371350	Yes
hsa-mir-19b-3p	MIMAT0000074	MTUS1	57509	Luciferase reporter assay//qRT-PCR//Western blot	28364280	Yes
hsa-mir-19b-3p	MIMAT0000074	SERINC1	57515	HITS-CLIP, PAR-CLIP	tarbase	Yes
hsa-mir-19b-3p	MIMAT0000074	HECW2	57520	HITS-CLIP	22473208	Yes
hsa-mir-19b-3p	MIMAT0000074	CGN	57530	Sequencing	20371350	Yes
hsa-mir-19b-3p	MIMAT0000074	NUFIP2	57532	HITS-CLIP	22473208	Yes
hsa-mir-19b-3p	MIMAT0000074	KLHL42	57542	HITS-CLIP	22473208	Yes
hsa-mir-19b-3p	MIMAT0000074	TAOK1	57551	HITS-CLIP, PAR-CLIP, Chimeric fragments	tarbase	Yes
hsa-mir-19b-3p	MIMAT0000074	MICAL3	57553	PAR-CLIP	tarbase	Yes
hsa-mir-19b-3p	MIMAT0000074	USP35	57558	HITS-CLIP	tarbase	Yes
hsa-mir-19b-3p	MIMAT0000074	ARRDC3	57561	HITS-CLIP//Sequencing	20371350|22473208	Yes
hsa-mir-19b-3p	MIMAT0000074	SIPA1L2	57568	PAR-CLIP	tarbase	Yes
hsa-mir-19b-3p	MIMAT0000074	PCDH10	57575	HITS-CLIP	22473208	Yes
hsa-mir-19b-3p	MIMAT0000074	PITPNM2	57605	HITS-CLIP	tarbase	Yes
hsa-mir-19b-3p	MIMAT0000074	KIAA1468	57614	HITS-CLIP	22473208	Yes
hsa-mir-19b-3p	MIMAT0000074	TSHZ3	57616	PAR-CLIP	tarbase	Yes
hsa-mir-19b-3p	MIMAT0000074	PHF12	57649	PAR-CLIP	tarbase	Yes
hsa-mir-19b-3p	MIMAT0000074	ZBTB4	57659	HITS-CLIP//PAR-CLIP//Sequencing	20371350|22473208|24398324|21572407	Yes
hsa-mir-19b-3p	MIMAT0000074	FBRSL1	57666	HITS-CLIP	tarbase	Yes
hsa-mir-19b-3p	MIMAT0000074	BEND3	57673	HITS-CLIP//PAR-CLIP	22473208|23446348|21572407|20371350	Yes
hsa-mir-19b-3p	MIMAT0000074	GPAM	57678	HITS-CLIP	22473208	Yes
hsa-mir-19b-3p	MIMAT0000074	TNRC6C	57690	HITS-CLIP, PAR-CLIP	tarbase	Yes
hsa-mir-19b-3p	MIMAT0000074	ZNF317	57693	PAR-CLIP, Chimeric fragments	tarbase	Yes
hsa-mir-19b-3p	MIMAT0000074	USP37	57695	HITS-CLIP//Sequencing	20371350|22473208|23313552	Yes
hsa-mir-19b-3p	MIMAT0000074	FAM160B1	57700	PAR-CLIP	tarbase	Yes
hsa-mir-19b-3p	MIMAT0000074	DENND1A	57706	HITS-CLIP	tarbase	Yes
hsa-mir-19b-3p	MIMAT0000074	MIER1	57708	HITS-CLIP	22473208	Yes
hsa-mir-19b-3p	MIMAT0000074	EPG5	57724	PAR-CLIP	tarbase	Yes
hsa-mir-19b-3p	MIMAT0000074	CCAR2	57805	Sequencing	20371350	Yes
hsa-mir-19b-3p	MIMAT0000074	RAP2C	57826	HITS-CLIP//Sequencing	20371350|22473208	Yes
hsa-mir-19b-3p	MIMAT0000074	PTBP2	58155	HITS-CLIP//PAR-CLIP	24398324|23446348|21572407|20371350|23706177|27292025	Yes
hsa-mir-19b-3p	MIMAT0000074	CREBZF	58487	HITS-CLIP	tarbase	Yes
hsa-mir-19b-3p	MIMAT0000074	ABHD17C	58489	HITS-CLIP	22473208	Yes
hsa-mir-19b-3p	MIMAT0000074	ARHGAP22	58504	HITS-CLIP	tarbase	No
hsa-mir-19b-3p	MIMAT0000074	KMT2C	58508	HITS-CLIP, PAR-CLIP, Chimeric fragments	tarbase	Yes
hsa-mir-19b-3p	MIMAT0000074	RBM25	58517	HITS-CLIP	22473208	Yes
hsa-mir-19b-3p	MIMAT0000074	MID1IP1	58526	HITS-CLIP//PAR-CLIP//Sequencing	20371350|24398324|23446348|21572407	Yes
hsa-mir-19b-3p	MIMAT0000074	RRAGD	58528	PAR-CLIP	23446348|20371350	Yes
hsa-mir-19b-3p	MIMAT0000074	ENPP5	59084	PAR-CLIP//Sequencing	20371350|21572407	Yes
hsa-mir-19b-3p	MIMAT0000074	SENP2	59343	HITS-CLIP	tarbase	Yes
hsa-mir-19b-3p	MIMAT0000074	ELOVL5	60481	CLASH//HITS-CLIP//PAR-CLIP	23622248|22473208|23446348|21572407|20371350	Yes
hsa-mir-19b-3p	MIMAT0000074	TRMT11	60487	HITS-CLIP	tarbase	Yes
hsa-mir-19b-3p	MIMAT0000074	FASTKD5	60493	PAR-CLIP	tarbase	Yes
hsa-mir-19b-3p	MIMAT0000074	SPCS3	60559	HITS-CLIP	tarbase	Yes
hsa-mir-19b-3p	MIMAT0000074	FKBP10	60681	Chimeric fragments	tarbase	Yes
hsa-mir-19b-3p	MIMAT0000074	SMAP1	60682	PAR-CLIP	tarbase	Yes
hsa-mir-19b-3p	MIMAT0000074	MRPL17	63875	PAR-CLIP	23446348|21572407|20371350	Yes
hsa-mir-19b-3p	MIMAT0000074	NAPB	63908	HITS-CLIP	22473208	Yes
hsa-mir-19b-3p	MIMAT0000074	FAM217B	63939	PAR-CLIP	tarbase	Yes
hsa-mir-19b-3p	MIMAT0000074	KIF13A	63971	PAR-CLIP	23592263|24398324|21572407|26701625	Yes
hsa-mir-19b-3p	MIMAT0000074	SMOC1	64093	PAR-CLIP	21572407	Yes
hsa-mir-19b-3p	MIMAT0000074	SLC39A8	64116	PAR-CLIP	tarbase	Yes
hsa-mir-19b-3p	MIMAT0000074	RRAGC	64121	PAR-CLIP	tarbase	Yes
hsa-mir-19b-3p	MIMAT0000074	XYLT2	64132	Sequencing	20371350	Yes
hsa-mir-19b-3p	MIMAT0000074	NECAB1	64168	HITS-CLIP	tarbase	Yes
hsa-mir-19b-3p	MIMAT0000074	ATL2	64225	PAR-CLIP, HITS-CLIP	tarbase	Yes
hsa-mir-19b-3p	MIMAT0000074	ARHGEF28	64283	Immunoprecipitaion	22382630	Yes
hsa-mir-19b-3p	MIMAT0000074	XPO4	64328	HITS-CLIP	tarbase	Yes
hsa-mir-19b-3p	MIMAT0000074	ZMAT3	64393	PAR-CLIP	24398324|23446348|22012620|21572407|20371350	Yes
hsa-mir-19b-3p	MIMAT0000074	INF2	64423	PAR-CLIP	tarbase	Yes
hsa-mir-19b-3p	MIMAT0000074	ZDHHC6	64429	HITS-CLIP	tarbase	Yes
hsa-mir-19b-3p	MIMAT0000074	CSMD1	64478	HITS-CLIP	tarbase	No
hsa-mir-19b-3p	MIMAT0000074	GIGYF1	64599	HITS-CLIP//PAR-CLIP	22473208|21572407|26701625	Yes
hsa-mir-19b-3p	MIMAT0000074	NUCKS1	64710	Chimeric fragments	tarbase	Yes
hsa-mir-19b-3p	MIMAT0000074	MFSD1	64747	PAR-CLIP	tarbase	Yes
hsa-mir-19b-3p	MIMAT0000074	ATPAF1	64756	HITS-CLIP	22473208	Yes
hsa-mir-19b-3p	MIMAT0000074	TNS3	64759	CLEAR-CLIP	tarbase	Yes
hsa-mir-19b-3p	MIMAT0000074	CREB3L2	64764	HITS-CLIP//Sequencing	20371350|22473208	Yes
hsa-mir-19b-3p	MIMAT0000074	S100PBP	64766	Chimeric fragments	tarbase	Yes
hsa-mir-19b-3p	MIMAT0000074	AEN	64782	HITS-CLIP, PAR-CLIP	tarbase	Yes
hsa-mir-19b-3p	MIMAT0000074	MRPL32	64983	CLASH	23622248	Yes
hsa-mir-19b-3p	MIMAT0000074	GPBP1	65056	PAR-CLIP	tarbase	Yes
hsa-mir-19b-3p	MIMAT0000074	ACD	65057	HITS-CLIP	tarbase	Yes
hsa-mir-19b-3p	MIMAT0000074	WNK1	65125	HITS-CLIP	22473208	Yes
hsa-mir-19b-3p	MIMAT0000074	UBE2Z	65264	HITS-CLIP	tarbase	Yes
hsa-mir-19b-3p	MIMAT0000074	WNK3	65267	HITS-CLIP//PAR-CLIP	21572407	Yes
hsa-mir-19b-3p	MIMAT0000074	BRD9	65980	HITS-CLIP	22473208	Yes
hsa-mir-19b-3p	MIMAT0000074	CAPRIN2	65981	PAR-CLIP	23592263|20371350	Yes
hsa-mir-19b-3p	MIMAT0000074	ZBTB10	65986	HITS-CLIP, PAR-CLIP	tarbase	Yes
hsa-mir-19b-3p	MIMAT0000074	DDRGK1	65992	PAR-CLIP	tarbase	Yes
hsa-mir-19b-3p	MIMAT0000074	TRAK2	66008	HITS-CLIP	22473208	Yes
hsa-mir-19b-3p	MIMAT0000074	GID4	79018	PAR-CLIP	tarbase	Yes
hsa-mir-19b-3p	MIMAT0000074	AHNAK	79026	HITS-CLIP	tarbase	Yes
hsa-mir-19b-3p	MIMAT0000074	ZNF655	79027	PAR-CLIP	tarbase	Yes
hsa-mir-19b-3p	MIMAT0000074	PRRG4	79056	PAR-CLIP	20371350	Yes
hsa-mir-19b-3p	MIMAT0000074	ATG9A	79065	PAR-CLIP	tarbase	Yes
hsa-mir-19b-3p	MIMAT0000074	CHAC1	79094	PAR-CLIP	tarbase	Yes
hsa-mir-19b-3p	MIMAT0000074	DERL1	79139	Sequencing	20371350	Yes
hsa-mir-19b-3p	MIMAT0000074	MBOAT7	79143	Sequencing	20371350	Yes
hsa-mir-19b-3p	MIMAT0000074	GNPTAB	79158	PAR-CLIP	21572407	Yes
hsa-mir-19b-3p	MIMAT0000074	FYCO1	79443	Sequencing	20371350	Yes
hsa-mir-19b-3p	MIMAT0000074	ATP13A3	79572	HITS-CLIP	tarbase	Yes
hsa-mir-19b-3p	MIMAT0000074	ADIPOR2	79602	HITS-CLIP	22473208	Yes
hsa-mir-19b-3p	MIMAT0000074	HMBOX1	79618	HITS-CLIP	tarbase	Yes
hsa-mir-19b-3p	MIMAT0000074	OGFRL1	79627	HITS-CLIP	tarbase	Yes
hsa-mir-19b-3p	MIMAT0000074	AKIRIN1	79647	Chimeric fragments	tarbase	Yes
hsa-mir-19b-3p	MIMAT0000074	HECTD3	79654	PAR-CLIP	tarbase	Yes
hsa-mir-19b-3p	MIMAT0000074	DHX40	79665	HITS-CLIP	22473208	Yes
hsa-mir-19b-3p	MIMAT0000074	PLEKHF2	79666	PAR-CLIP	24398324|21572407	Yes
hsa-mir-19b-3p	MIMAT0000074	FN3KRP	79672	HITS-CLIP	22473208	Yes
hsa-mir-19b-3p	MIMAT0000074	COLGALT1	79709	PAR-CLIP	tarbase	Yes
hsa-mir-19b-3p	MIMAT0000074	TBL1XR1	79718	HITS-CLIP	tarbase	Yes
hsa-mir-19b-3p	MIMAT0000074	VPS37B	79720	HITS-CLIP//PAR-CLIP	22473208|23446348	Yes
hsa-mir-19b-3p	MIMAT0000074	E2F8	79733	HITS-CLIP//PAR-CLIP//Sequencing	20371350|22473208|21572407	Yes
hsa-mir-19b-3p	MIMAT0000074	CLIP4	79745	PAR-CLIP, HITS-CLIP	tarbase	Yes
hsa-mir-19b-3p	MIMAT0000074	GEMIN7	79760	PAR-CLIP	tarbase	Yes
hsa-mir-19b-3p	MIMAT0000074	ZFHX4	79776	CLASH	23622248	Yes
hsa-mir-19b-3p	MIMAT0000074	CCDC82	79780	HITS-CLIP	tarbase	Yes
hsa-mir-19b-3p	MIMAT0000074	SHCBP1	79801	HITS-CLIP//Sequencing	20371350|22473208	Yes
hsa-mir-19b-3p	MIMAT0000074	PTCD2	79810	HITS-CLIP	23824327	Yes
hsa-mir-19b-3p	MIMAT0000074	SLTM	79811	HITS-CLIP	tarbase	Yes
hsa-mir-19b-3p	MIMAT0000074	NIPAL2	79815	HITS-CLIP	tarbase	Yes
hsa-mir-19b-3p	MIMAT0000074	LONRF3	79836	Chimeric fragments	tarbase	No
hsa-mir-19b-3p	MIMAT0000074	CSPP1	79848	HITS-CLIP	tarbase	Yes
hsa-mir-19b-3p	MIMAT0000074	RPAP2	79871	HITS-CLIP	27418678	Yes
hsa-mir-19b-3p	MIMAT0000074	DCAKD	79877	PAR-CLIP	tarbase	Yes
hsa-mir-19b-3p	MIMAT0000074	PRR5L	79899	HITS-CLIP	tarbase	Yes
hsa-mir-19b-3p	MIMAT0000074	CEP76	79959	HITS-CLIP	tarbase	Yes
hsa-mir-19b-3p	MIMAT0000074	JADE1	79960	PAR-CLIP	tarbase	Yes
hsa-mir-19b-3p	MIMAT0000074	GRHL2	79977	HITS-CLIP	tarbase	No
hsa-mir-19b-3p	MIMAT0000074	DSN1	79980	PAR-CLIP	21572407	Yes
hsa-mir-19b-3p	MIMAT0000074	DNAJB14	79982	PAR-CLIP, HITS-CLIP	tarbase	Yes
hsa-mir-19b-3p	MIMAT0000074	GREB1L	80000	HITS-CLIP	tarbase	Yes
hsa-mir-19b-3p	MIMAT0000074	PHC3	80012	HITS-CLIP, Chimeric fragments	tarbase	Yes
hsa-mir-19b-3p	MIMAT0000074	NAA25	80018	PAR-CLIP, Chimeric fragments	tarbase	Yes
hsa-mir-19b-3p	MIMAT0000074	SEMA6D	80031	HITS-CLIP	tarbase	Yes
hsa-mir-19b-3p	MIMAT0000074	CSRNP3	80034	PAR-CLIP	tarbase	Yes
hsa-mir-19b-3p	MIMAT0000074	LRRTM4	80059	PAR-CLIP, Chimeric fragments	tarbase	Yes
hsa-mir-19b-3p	MIMAT0000074	VCPIP1	80124	PAR-CLIP, HITS-CLIP	tarbase	Yes
hsa-mir-19b-3p	MIMAT0000074	ZNF703	80139	Chimeric fragments	tarbase	Yes
hsa-mir-19b-3p	MIMAT0000074	PTGES2	80142	Chimeric fragments	tarbase	Yes
hsa-mir-19b-3p	MIMAT0000074	FBXO11	80204	HITS-CLIP	tarbase	Yes
hsa-mir-19b-3p	MIMAT0000074	CHD9	80205	HITS-CLIP	22473208	Yes
hsa-mir-19b-3p	MIMAT0000074	PROSER1	80209	PAR-CLIP	tarbase	Yes
hsa-mir-19b-3p	MIMAT0000074	COQ10B	80219	HITS-CLIP	22473208	Yes
hsa-mir-19b-3p	MIMAT0000074	TARS2	80222	HITS-CLIP	tarbase	Yes
hsa-mir-19b-3p	MIMAT0000074	WDR26	80232	PAR-CLIP//Sequencing	20371350|21572407	Yes
hsa-mir-19b-3p	MIMAT0000074	PREX2	80243	HITS-CLIP	tarbase	Yes
hsa-mir-19b-3p	MIMAT0000074	C16orf70	80262	HITS-CLIP//PAR-CLIP//Sequencing	20371350|22473208|21572407	Yes
hsa-mir-19b-3p	MIMAT0000074	ZNF430	80264	PAR-CLIP	tarbase	Yes
hsa-mir-19b-3p	MIMAT0000074	MED28	80306	Immunoprecipitaion	22382630	Yes
hsa-mir-19b-3p	MIMAT0000074	KLHL15	80311	PAR-CLIP, Chimeric fragments	tarbase	Yes
hsa-mir-19b-3p	MIMAT0000074	EPC1	80314	Sequencing	20371350	Yes
hsa-mir-19b-3p	MIMAT0000074	CPEB4	80315	HITS-CLIP	tarbase	Yes
hsa-mir-19b-3p	MIMAT0000074	WNT10A	80326	HITS-CLIP	22473208	Yes
hsa-mir-19b-3p	MIMAT0000074	NDFIP1	80762	Immunoprecipitaion	22382630	Yes
hsa-mir-19b-3p	MIMAT0000074	ZNF436	80818	HITS-CLIP	tarbase	Yes
hsa-mir-19b-3p	MIMAT0000074	DDHD1	80821	HITS-CLIP	tarbase	Yes
hsa-mir-19b-3p	MIMAT0000074	ZFP91	80829	HITS-CLIP, PAR-CLIP	tarbase	Yes
hsa-mir-19b-3p	MIMAT0000074	SH3BP5L	80851	PAR-CLIP	tarbase	Yes
hsa-mir-19b-3p	MIMAT0000074	SETD7	80854	HITS-CLIP	tarbase	Yes
hsa-mir-19b-3p	MIMAT0000074	HM13	81502	PAR-CLIP	tarbase	Yes
hsa-mir-19b-3p	MIMAT0000074	SGPP1	81537	Chimeric fragments	tarbase	Yes
hsa-mir-19b-3p	MIMAT0000074	SLC38A1	81539	HITS-CLIP	tarbase	Yes
hsa-mir-19b-3p	MIMAT0000074	TRIM11	81559	HITS-CLIP	tarbase	Yes
hsa-mir-19b-3p	MIMAT0000074	NDEL1	81565	Sequencing	20371350	Yes
hsa-mir-19b-3p	MIMAT0000074	PDRG1	81572	PAR-CLIP//Sequencing	20371350|23592263|24398324|23446348|21572407	Yes
hsa-mir-19b-3p	MIMAT0000074	APOLD1	81575	HITS-CLIP	tarbase	Yes
hsa-mir-19b-3p	MIMAT0000074	SNX27	81609	Chimeric fragments	tarbase	Yes
hsa-mir-19b-3p	MIMAT0000074	FAM83D	81610	HITS-CLIP	22473208	Yes
hsa-mir-19b-3p	MIMAT0000074	VMP1	81671	HITS-CLIP	tarbase	Yes
hsa-mir-19b-3p	MIMAT0000074	C6orf62	81688	HITS-CLIP, PAR-CLIP	tarbase	Yes
hsa-mir-19b-3p	MIMAT0000074	TLR10	81793	PAR-CLIP	tarbase	No
hsa-mir-19b-3p	MIMAT0000074	VANGL1	81839	PAR-CLIP	tarbase	Yes
hsa-mir-19b-3p	MIMAT0000074	SBF2	81846	HITS-CLIP	22473208	Yes
hsa-mir-19b-3p	MIMAT0000074	DNAL1	83544	PAR-CLIP	tarbase	Yes
hsa-mir-19b-3p	MIMAT0000074	COG3	83548	HITS-CLIP	tarbase	Yes
hsa-mir-19b-3p	MIMAT0000074	RASSF5	83593	HITS-CLIP	22473208	No
hsa-mir-19b-3p	MIMAT0000074	TMEM47	83604	HITS-CLIP	tarbase	Yes
hsa-mir-19b-3p	MIMAT0000074	CCM2	83605	PAR-CLIP	tarbase	Yes
hsa-mir-19b-3p	MIMAT0000074	AMMECR1L	83607	HITS-CLIP	22473208|23313552	Yes
hsa-mir-19b-3p	MIMAT0000074	ZMIZ2	83637	PAR-CLIP	tarbase	Yes
hsa-mir-19b-3p	MIMAT0000074	DYNLRB1	83658	PAR-CLIP	tarbase	Yes
hsa-mir-19b-3p	MIMAT0000074	YPEL3	83719	HITS-CLIP	tarbase	Yes
hsa-mir-19b-3p	MIMAT0000074	RIOK1	83732	Chimeric fragments	tarbase	Yes
hsa-mir-19b-3p	MIMAT0000074	ZNF484	83744	Chimeric fragments	tarbase	Yes
hsa-mir-19b-3p	MIMAT0000074	TMTC1	83857	HITS-CLIP	19536157	Yes
hsa-mir-19b-3p	MIMAT0000074	TAF3	83860	PAR-CLIP	tarbase	Yes
hsa-mir-19b-3p	MIMAT0000074	RAB34	83871	PAR-CLIP//Sequencing	20371350|21572407	Yes
hsa-mir-19b-3p	MIMAT0000074	KCTD10	83892	PAR-CLIP//Sequencing	20371350|23592263|24398324|26701625	Yes
hsa-mir-19b-3p	MIMAT0000074	STARD3NL	83930	PAR-CLIP, HITS-CLIP	tarbase	Yes
hsa-mir-19b-3p	MIMAT0000074	EIF2A	83939	PAR-CLIP	tarbase	Yes
hsa-mir-19b-3p	MIMAT0000074	NCALD	83988	HITS-CLIP	tarbase	Yes
hsa-mir-19b-3p	MIMAT0000074	B3GNT5	84002	HITS-CLIP	tarbase	Yes
hsa-mir-19b-3p	MIMAT0000074	KATNAL1	84056	HITS-CLIP//Sequencing	20371350|22473208	Yes
hsa-mir-19b-3p	MIMAT0000074	ZNRF3	84133	PAR-CLIP, Chimeric fragments	tarbase	Yes
hsa-mir-19b-3p	MIMAT0000074	ZNF644	84146	PAR-CLIP//Sequencing	20371350|23592263	Yes
hsa-mir-19b-3p	MIMAT0000074	RPF2	84154	PAR-CLIP	21572407|20371350	Yes
hsa-mir-19b-3p	MIMAT0000074	ARID5B	84159	Chimeric fragments	tarbase	Yes
hsa-mir-19b-3p	MIMAT0000074	FAR1	84188	HITS-CLIP	tarbase	Yes
hsa-mir-19b-3p	MIMAT0000074	MEX3B	84206	PAR-CLIP	tarbase	Yes
hsa-mir-19b-3p	MIMAT0000074	TMEM117	84216	PAR-CLIP	21572407	Yes
hsa-mir-19b-3p	MIMAT0000074	ZDHHC18	84243	PAR-CLIP	20371350	Yes
hsa-mir-19b-3p	MIMAT0000074	NICN1	84276	PAR-CLIP	23708386|23446348	Yes
hsa-mir-19b-3p	MIMAT0000074	BTBD10	84280	Sequencing	20371350	Yes
hsa-mir-19b-3p	MIMAT0000074	EIF1AD	84285	PAR-CLIP	tarbase	Yes
hsa-mir-19b-3p	MIMAT0000074	PHF6	84295	PAR-CLIP	tarbase	Yes
hsa-mir-19b-3p	MIMAT0000074	TMEM107	84314	Immunoprecipitaion	22382630	Yes
hsa-mir-19b-3p	MIMAT0000074	LZIC	84328	PAR-CLIP	23446348|20371350	Yes
hsa-mir-19b-3p	MIMAT0000074	MCRIP2	84331	PAR-CLIP	23446348|21572407|20371350	No
hsa-mir-19b-3p	MIMAT0000074	CYSTM1	84418	PAR-CLIP	tarbase	Yes
hsa-mir-19b-3p	MIMAT0000074	KBTBD8	84541	PAR-CLIP	tarbase	Yes
hsa-mir-19b-3p	MIMAT0000074	PARD6B	84612	PAR-CLIP	tarbase	Yes
hsa-mir-19b-3p	MIMAT0000074	ZBTB37	84614	PAR-CLIP	tarbase	Yes
hsa-mir-19b-3p	MIMAT0000074	GLIS2	84662	HITS-CLIP	tarbase	Yes
hsa-mir-19b-3p	MIMAT0000074	C19orf48	84798	PAR-CLIP	tarbase	Yes
hsa-mir-19b-3p	MIMAT0000074	MFSD9	84804	PAR-CLIP	tarbase	Yes
hsa-mir-19b-3p	MIMAT0000074	FCRLA	84824	PAR-CLIP	tarbase	No
hsa-mir-19b-3p	MIMAT0000074	ABHD14B	84836	PAR-CLIP	23592263	Yes
hsa-mir-19b-3p	MIMAT0000074	ZNF503	84858	PAR-CLIP, Chimeric fragments	tarbase	Yes
hsa-mir-19b-3p	MIMAT0000074	LRCH3	84859	PAR-CLIP	tarbase	Yes
hsa-mir-19b-3p	MIMAT0000074	TMEM25	84866	HITS-CLIP	tarbase	Yes
hsa-mir-19b-3p	MIMAT0000074	MFSD2A	84879	PAR-CLIP	tarbase	Yes
hsa-mir-19b-3p	MIMAT0000074	MIGA2	84895	PAR-CLIP	23592263|27292025	No
hsa-mir-19b-3p	MIMAT0000074	ATAD1	84896	HITS-CLIP	tarbase	Yes
hsa-mir-19b-3p	MIMAT0000074	TBRG1	84897	PAR-CLIP	23446348|21572407|20371350	Yes
hsa-mir-19b-3p	MIMAT0000074	NFATC2IP	84901	PAR-CLIP	21572407|20371350	Yes
hsa-mir-19b-3p	MIMAT0000074	TMEM87B	84910	HITS-CLIP	tarbase	Yes
hsa-mir-19b-3p	MIMAT0000074	PPP1R15B	84919	PAR-CLIP//Sequencing	20371350|24398324|23446348|22012620|21572407	Yes
hsa-mir-19b-3p	MIMAT0000074	SPRYD3	84926	PAR-CLIP	tarbase	Yes
hsa-mir-19b-3p	MIMAT0000074	RAB2B	84932	HITS-CLIP	22473208	Yes
hsa-mir-19b-3p	MIMAT0000074	ATG4C	84938	Chimeric fragments	tarbase	Yes
hsa-mir-19b-3p	MIMAT0000074	LTV1	84946	PAR-CLIP	tarbase	Yes
hsa-mir-19b-3p	MIMAT0000074	PRPF38A	84950	Chimeric fragments	tarbase	Yes
hsa-mir-19b-3p	MIMAT0000074	ALKBH6	84964	Immunoprecipitaion	22382630	Yes
hsa-mir-19b-3p	MIMAT0000074	ARHGAP19	84986	PAR-CLIP	tarbase	Yes
hsa-mir-19b-3p	MIMAT0000074	ALG2	85365	HITS-CLIP//Sequencing	20371350|22473208	Yes
hsa-mir-19b-3p	MIMAT0000074	EAF1	85403	HITS-CLIP, PAR-CLIP	tarbase	Yes
hsa-mir-19b-3p	MIMAT0000074	ZIC5	85416	PAR-CLIP	21572407	Yes
hsa-mir-19b-3p	MIMAT0000074	DIXDC1	85458	PAR-CLIP	tarbase	Yes
hsa-mir-19b-3p	MIMAT0000074	ZNF518B	85460	Chimeric fragments	tarbase	Yes
hsa-mir-19b-3p	MIMAT0000074	GTPBP10	85865	Chimeric fragments	tarbase	Yes
hsa-mir-19b-3p	MIMAT0000074	LMLN	89782	PAR-CLIP	23446348|21572407	Yes
hsa-mir-19b-3p	MIMAT0000074	NAV1	89796	HITS-CLIP	tarbase	Yes
hsa-mir-19b-3p	MIMAT0000074	KBTBD6	89890	Chimeric fragments	tarbase	Yes
hsa-mir-19b-3p	MIMAT0000074	RHOT2	89941	HITS-CLIP	tarbase	Yes
hsa-mir-19b-3p	MIMAT0000074	RSPRY1	89970	PAR-CLIP	tarbase	Yes
hsa-mir-19b-3p	MIMAT0000074	UBE3D	90025	HITS-CLIP	tarbase	Yes
hsa-mir-19b-3p	MIMAT0000074	C5orf30	90355	HITS-CLIP	22473208	Yes
hsa-mir-19b-3p	MIMAT0000074	SAMD1	90378	Sequencing	20371350	Yes
hsa-mir-19b-3p	MIMAT0000074	TMEM41A	90407	Chimeric fragments	tarbase	Yes
hsa-mir-19b-3p	MIMAT0000074	CCDC126	90693	HITS-CLIP, PAR-CLIP	tarbase	Yes
hsa-mir-19b-3p	MIMAT0000074	PYGO2	90780	Chimeric fragments	tarbase	Yes
hsa-mir-19b-3p	MIMAT0000074	ANGEL2	90806	HITS-CLIP	22473208	Yes
hsa-mir-19b-3p	MIMAT0000074	SESTD1	91404	Sequencing	20371350	Yes
hsa-mir-19b-3p	MIMAT0000074	BTF3L4	91408	HITS-CLIP//PAR-CLIP	22473208|23592263|21572407|20371350	Yes
hsa-mir-19b-3p	MIMAT0000074	ACBD5	91452	HITS-CLIP//PAR-CLIP	22473208|21572407	Yes
hsa-mir-19b-3p	MIMAT0000074	PLXNA4	91584	PAR-CLIP	tarbase	Yes
hsa-mir-19b-3p	MIMAT0000074	SLFN11	91607	HITS-CLIP	tarbase	Yes
hsa-mir-19b-3p	MIMAT0000074	CHURC1	91612	HITS-CLIP	tarbase	Yes
hsa-mir-19b-3p	MIMAT0000074	LONRF1	91694	HITS-CLIP//PAR-CLIP//Sequencing	20371350|22473208|21572407	Yes
hsa-mir-19b-3p	MIMAT0000074	YTHDC1	91746	Sequencing	20371350	Yes
hsa-mir-19b-3p	MIMAT0000074	WDR20	91833	HITS-CLIP	22473208	Yes
hsa-mir-19b-3p	MIMAT0000074	TTC5	91875	HITS-CLIP	tarbase	Yes
hsa-mir-19b-3p	MIMAT0000074	DSEL	92126	PAR-CLIP	27292025	Yes
hsa-mir-19b-3p	MIMAT0000074	LMBRD2	92255	HITS-CLIP	tarbase	Yes
hsa-mir-19b-3p	MIMAT0000074	PXYLP1	92370	Sequencing	20371350	Yes
hsa-mir-19b-3p	MIMAT0000074	MRRF	92399	HITS-CLIP	tarbase	Yes
hsa-mir-19b-3p	MIMAT0000074	MOB1B	92597	PAR-CLIP	23446348|21572407|20371350	Yes
hsa-mir-19b-3p	MIMAT0000074	FAM114A1	92689	PAR-CLIP, HITS-CLIP	tarbase	Yes
hsa-mir-19b-3p	MIMAT0000074	HNRNPLL	92906	PAR-CLIP	tarbase	Yes
hsa-mir-19b-3p	MIMAT0000074	ZBTB47	92999	PAR-CLIP	23446348|21572407|20371350	Yes
hsa-mir-19b-3p	MIMAT0000074	MMGT1	93380	PAR-CLIP	23592263|24398324|23446348|22012620|21572407|20371350	Yes
hsa-mir-19b-3p	MIMAT0000074	TJAP1	93643	PAR-CLIP	tarbase	Yes
hsa-mir-19b-3p	MIMAT0000074	FOXP2	93986	PAR-CLIP	tarbase	Yes
hsa-mir-19b-3p	MIMAT0000074	PIGS	94005	HITS-CLIP	22473208	Yes
hsa-mir-19b-3p	MIMAT0000074	ORMDL3	94103	HITS-CLIP	tarbase	Yes
hsa-mir-19b-3p	MIMAT0000074	TMEM203	94107	HITS-CLIP	tarbase	Yes
hsa-mir-19b-3p	MIMAT0000074	ARHGAP12	94134	HITS-CLIP//PAR-CLIP//Sequencing	20371350|22473208|21572407	Yes
hsa-mir-19b-3p	MIMAT0000074	FOXQ1	94234	PAR-CLIP	23592263|27292025	No
hsa-mir-19b-3p	MIMAT0000074	TP53INP1	94241	HITS-CLIP	22473208	Yes
hsa-mir-19b-3p	MIMAT0000074	EGLN3	112399	Sequencing	20371350	Yes
hsa-mir-19b-3p	MIMAT0000074	NACC1	112939	PAR-CLIP	23592263|20371350	Yes
hsa-mir-19b-3p	MIMAT0000074	SAAL1	113174	PAR-CLIP	tarbase	Yes
hsa-mir-19b-3p	MIMAT0000074	SLC46A1	113235	PAR-CLIP	23446348	Yes
hsa-mir-19b-3p	MIMAT0000074	LARP4	113251	HITS-CLIP	tarbase	Yes
hsa-mir-19b-3p	MIMAT0000074	TEX261	113419	Chimeric fragments	tarbase	Yes
hsa-mir-19b-3p	MIMAT0000074	CYP2U1	113612	PAR-CLIP//Sequencing	20371350|21572407	Yes
hsa-mir-19b-3p	MIMAT0000074	MCM3AP-AS1	114044	HITS-CLIP	22473208	Yes
hsa-mir-19b-3p	MIMAT0000074	SLC2A13	114134	PAR-CLIP	tarbase	Yes
hsa-mir-19b-3p	MIMAT0000074	MBD6	114785	PAR-CLIP	tarbase	Yes
hsa-mir-19b-3p	MIMAT0000074	TMEM132B	114795	HITS-CLIP	tarbase	Yes
hsa-mir-19b-3p	MIMAT0000074	MYSM1	114803	HITS-CLIP	tarbase	Yes
hsa-mir-19b-3p	MIMAT0000074	OSBPL6	114880	Chimeric fragments	tarbase	Yes
hsa-mir-19b-3p	MIMAT0000074	FBXO32	114907	HITS-CLIP	tarbase	Yes
hsa-mir-19b-3p	MIMAT0000074	ZNF618	114991	HITS-CLIP	27418678	Yes
hsa-mir-19b-3p	MIMAT0000074	MB21D1	115004	PAR-CLIP	23592263|24398324|20371350	No
hsa-mir-19b-3p	MIMAT0000074	KCTD12	115207	HITS-CLIP	tarbase	Yes
hsa-mir-19b-3p	MIMAT0000074	EVI5L	115704	HITS-CLIP//PAR-CLIP	22473208|21572407	Yes
hsa-mir-19b-3p	MIMAT0000074	WDFY2	115825	Immunoprecipitaion	22382630	Yes
hsa-mir-19b-3p	MIMAT0000074	RAB3C	115827	HITS-CLIP	tarbase	Yes
hsa-mir-19b-3p	MIMAT0000074	LRRC58	116064	HITS-CLIP	tarbase	Yes
hsa-mir-19b-3p	MIMAT0000074	ZNF526	116115	HITS-CLIP	22473208	Yes
hsa-mir-19b-3p	MIMAT0000074	NUS1	116150	PAR-CLIP	22291592	Yes
hsa-mir-19b-3p	MIMAT0000074	MED12L	116931	PAR-CLIP	23446348|21572407|20371350	Yes
hsa-mir-19b-3p	MIMAT0000074	ARAP2	116984	HITS-CLIP	22473208	Yes
hsa-mir-19b-3p	MIMAT0000074	TWIST2	117581	HITS-CLIP	tarbase	No
hsa-mir-19b-3p	MIMAT0000074	RFFL	117584	HITS-CLIP	tarbase	No
hsa-mir-19b-3p	MIMAT0000074	ZNF354B	117608	PAR-CLIP	tarbase	Yes
hsa-mir-19b-3p	MIMAT0000074	EXOSC6	118460	HITS-CLIP	tarbase	Yes
hsa-mir-19b-3p	MIMAT0000074	ANAPC16	119504	HITS-CLIP	tarbase	Yes
hsa-mir-19b-3p	MIMAT0000074	FAT3	120114	Sequencing	20371350	Yes
hsa-mir-19b-3p	MIMAT0000074	LRRK2	120892	HITS-CLIP	tarbase	No
hsa-mir-19b-3p	MIMAT0000074	LRIG3	121227	Sequencing	20371350	Yes
hsa-mir-19b-3p	MIMAT0000074	RHEBL1	121268	Sequencing	20371350	Yes
hsa-mir-19b-3p	MIMAT0000074	BTBD11	121551	PAR-CLIP	tarbase	Yes
hsa-mir-19b-3p	MIMAT0000074	SLAIN1	122060	Sequencing	20371350	Yes
hsa-mir-19b-3p	MIMAT0000074	FRMD6	122786	HITS-CLIP	22473208	Yes
hsa-mir-19b-3p	MIMAT0000074	SOCS4	122809	Sequencing	20371350	Yes
hsa-mir-19b-3p	MIMAT0000074	NIPA1	123606	HITS-CLIP//PAR-CLIP	22473208|23446348|20371350	Yes
hsa-mir-19b-3p	MIMAT0000074	DCUN1D3	123879	PAR-CLIP	21572407	Yes
hsa-mir-19b-3p	MIMAT0000074	TMEM170A	124491	Chimeric fragments	tarbase	Yes
hsa-mir-19b-3p	MIMAT0000074	ZNF792	126375	Chimeric fragments	tarbase	Yes
hsa-mir-19b-3p	MIMAT0000074	ERICH3	127254	HITS-CLIP	tarbase	No
hsa-mir-19b-3p	MIMAT0000074	TPRG1L	127262	PAR-CLIP	27292025	Yes
hsa-mir-19b-3p	MIMAT0000074	ARL8A	127829	HITS-CLIP//PAR-CLIP	22473208|21572407	Yes
hsa-mir-19b-3p	MIMAT0000074	UHMK1	127933	PAR-CLIP, HITS-CLIP	tarbase	Yes
hsa-mir-19b-3p	MIMAT0000074	EDARADD	128178	PAR-CLIP	tarbase	Yes
hsa-mir-19b-3p	MIMAT0000074	CHMP4B	128866	PAR-CLIP	tarbase	Yes
hsa-mir-19b-3p	MIMAT0000074	TANGO2	128989	PAR-CLIP	tarbase	Yes
hsa-mir-19b-3p	MIMAT0000074	NUP35	129401	PAR-CLIP	tarbase	Yes
hsa-mir-19b-3p	MIMAT0000074	DIS3L2	129563	PAR-CLIP	tarbase	Yes
hsa-mir-19b-3p	MIMAT0000074	CD200R1	131450	HITS-CLIP	tarbase	No
hsa-mir-19b-3p	MIMAT0000074	DCBLD2	131566	PAR-CLIP	26701625	Yes
hsa-mir-19b-3p	MIMAT0000074	SYNPR	132204	HITS-CLIP	tarbase	Yes
hsa-mir-19b-3p	MIMAT0000074	C4orf33	132321	PAR-CLIP	tarbase	Yes
hsa-mir-19b-3p	MIMAT0000074	PABPC4L	132430	PAR-CLIP	20371350	Yes
hsa-mir-19b-3p	MIMAT0000074	CPEB2	132864	HITS-CLIP	tarbase	Yes
hsa-mir-19b-3p	MIMAT0000074	PPARGC1B	133522	Chimeric fragments	tarbase	Yes
hsa-mir-19b-3p	MIMAT0000074	JMY	133746	PAR-CLIP, Chimeric fragments	tarbase	Yes
hsa-mir-19b-3p	MIMAT0000074	C5orf24	134553	HITS-CLIP	22473208	Yes
hsa-mir-19b-3p	MIMAT0000074	CLVS2	134829	PAR-CLIP	20371350	Yes
hsa-mir-19b-3p	MIMAT0000074	NCOA7	135112	HITS-CLIP	tarbase	Yes
hsa-mir-19b-3p	MIMAT0000074	SRSF12	135295	HITS-CLIP	tarbase	Yes
hsa-mir-19b-3p	MIMAT0000074	MTPN	136319	HITS-CLIP	tarbase	No
hsa-mir-19b-3p	MIMAT0000074	VPS37A	137492	PAR-CLIP	21572407	Yes
hsa-mir-19b-3p	MIMAT0000074	NACC2	138151	PAR-CLIP//Sequencing	20371350|23446348	Yes
hsa-mir-19b-3p	MIMAT0000074	ASB6	140459	PAR-CLIP	tarbase	Yes
hsa-mir-19b-3p	MIMAT0000074	ASB7	140460	PAR-CLIP	tarbase	Yes
hsa-mir-19b-3p	MIMAT0000074	NEK7	140609	HITS-CLIP	tarbase	Yes
hsa-mir-19b-3p	MIMAT0000074	SOGA1	140710	Sequencing	20371350	Yes
hsa-mir-19b-3p	MIMAT0000074	DYNLL2	140735	Sequencing	20371350	Yes
hsa-mir-19b-3p	MIMAT0000074	SMCR8	140775	Sequencing	20371350	Yes
hsa-mir-19b-3p	MIMAT0000074	ZNF280B	140883	PAR-CLIP	tarbase	Yes
hsa-mir-19b-3p	MIMAT0000074	STK35	140901	HITS-CLIP, PAR-CLIP	tarbase	Yes
hsa-mir-19b-3p	MIMAT0000074	SAMD8	142891	PAR-CLIP//Sequencing	20371350|21572407	Yes
hsa-mir-19b-3p	MIMAT0000074	VTI1A	143187	PAR-CLIP	tarbase	Yes
hsa-mir-19b-3p	MIMAT0000074	CACUL1	143384	HITS-CLIP, PAR-CLIP	tarbase	Yes
hsa-mir-19b-3p	MIMAT0000074	SESN3	143686	PAR-CLIP	23446348	Yes
hsa-mir-19b-3p	MIMAT0000074	PIWIL4	143689	Immunoprecipitaion	22382630	Yes
hsa-mir-19b-3p	MIMAT0000074	SPTY2D1	144108	Sequencing	20371350	Yes
hsa-mir-19b-3p	MIMAT0000074	C12orf66	144577	Sequencing	20371350	Yes
hsa-mir-19b-3p	MIMAT0000074	GSC	145258	Chimeric fragments	tarbase	Yes
hsa-mir-19b-3p	MIMAT0000074	TOM1L2	146691	Sequencing	20371350	Yes
hsa-mir-19b-3p	MIMAT0000074	ODF4	146852	HITS-CLIP	23824327	No
hsa-mir-19b-3p	MIMAT0000074	KIF18B	146909	Chimeric fragments	tarbase	Yes
hsa-mir-19b-3p	MIMAT0000074	C18orf25	147339	PAR-CLIP	tarbase	Yes
hsa-mir-19b-3p	MIMAT0000074	ZNF417	147687	Sequencing	20371350	Yes
hsa-mir-19b-3p	MIMAT0000074	ZNF583	147949	PAR-CLIP	tarbase	Yes
hsa-mir-19b-3p	MIMAT0000074	ZNF738	148203	PAR-CLIP	tarbase	Yes
hsa-mir-19b-3p	MIMAT0000074	BROX	148362	PAR-CLIP	tarbase	Yes
hsa-mir-19b-3p	MIMAT0000074	PHF13	148479	HITS-CLIP	22473208	Yes
hsa-mir-19b-3p	MIMAT0000074	B3GALNT2	148789	PAR-CLIP	27292025	Yes
hsa-mir-19b-3p	MIMAT0000074	SLC30A7	148867	HITS-CLIP//PAR-CLIP	22473208|21572407	Yes
hsa-mir-19b-3p	MIMAT0000074	RC3H1	149041	HITS-CLIP, PAR-CLIP	tarbase	Yes
hsa-mir-19b-3p	MIMAT0000074	CNIH3	149111	HITS-CLIP	tarbase	Yes
hsa-mir-19b-3p	MIMAT0000074	SIK1	150094	Chimeric fragments	tarbase	Yes
hsa-mir-19b-3p	MIMAT0000074	CCDC80	151887	PAR-CLIP	20371350	Yes
hsa-mir-19b-3p	MIMAT0000074	CCDC12	151903	PAR-CLIP	tarbase	Yes
hsa-mir-19b-3p	MIMAT0000074	MB21D2	151963	PAR-CLIP//Sequencing	20371350|21572407	Yes
hsa-mir-19b-3p	MIMAT0000074	RNF38	152006	HITS-CLIP	tarbase	Yes
hsa-mir-19b-3p	MIMAT0000074	FAM218A	152756	Immunoprecipitaion	22382630	Yes
hsa-mir-19b-3p	MIMAT0000074	PPM1K	152926	HITS-CLIP	tarbase	Yes
hsa-mir-19b-3p	MIMAT0000074	CREBRF	153222	PAR-CLIP	21572407	Yes
hsa-mir-19b-3p	MIMAT0000074	RNF145	153830	Sequencing	20371350	Yes
hsa-mir-19b-3p	MIMAT0000074	NKAIN2	154215	HITS-CLIP	tarbase	No
hsa-mir-19b-3p	MIMAT0000074	VKORC1L1	154807	HITS-CLIP	tarbase	Yes
hsa-mir-19b-3p	MIMAT0000074	AMOTL1	154810	HITS-CLIP	tarbase	Yes
hsa-mir-19b-3p	MIMAT0000074	FAM91A1	157769	HITS-CLIP	tarbase	Yes
hsa-mir-19b-3p	MIMAT0000074	CAMSAP1	157922	HITS-CLIP//Sequencing	20371350|23313552	Yes
hsa-mir-19b-3p	MIMAT0000074	RASEF	158158	HITS-CLIP	tarbase	No
hsa-mir-19b-3p	MIMAT0000074	KIAA2026	158358	HITS-CLIP, Chimeric fragments	tarbase	Yes
hsa-mir-19b-3p	MIMAT0000074	PRUNE2	158471	PAR-CLIP//Sequencing	20371350|21572407	Yes
hsa-mir-19b-3p	MIMAT0000074	MOSPD2	158747	Sequencing	20371350	Yes
hsa-mir-19b-3p	MIMAT0000074	TMTC3	160418	PAR-CLIP	tarbase	Yes
[truncated: 5,317 more rows]

## Sheet: TableS5
Supplementary Table S5. Genes targeted by 10 upregulated exosomal miRNAs and detected in a single cell RNA-seq data for ROs (GSE181737)
Gene symbol	No. of miRNA	Targeted by	Normalized cpm in ROs (GSE181737)
			D45	D80
PTEN	7	hsa-mir-105-5p, hsa-mir-19b-3p, hsa-mir-216a-5p, hsa-mir-216b-5p, hsa-mir-217, hsa-mir-374a-5p, hsa-mir-654-3p	29.8357	54.2207
MYLIP	6	hsa-mir-105-5p, hsa-mir-19b-3p, hsa-mir-216a-5p, hsa-mir-216b-5p, hsa-mir-374a-5p, hsa-mir-654-3p	9.9948	7.41393
TMEM245	6	hsa-mir-105-5p, hsa-mir-19b-3p, hsa-mir-216b-5p, hsa-mir-217, hsa-mir-374a-5p, hsa-mir-95-3p	51.5165	58.052
MAPK1	5	hsa-mir-105-5p, hsa-mir-19b-3p, hsa-mir-216b-5p, hsa-mir-374a-5p, hsa-mir-654-3p	31.0232	66.7211
SCD	5	hsa-mir-105-5p, hsa-mir-19b-3p, hsa-mir-216a-5p, hsa-mir-374a-5p, hsa-mir-654-3p	63.8351	25.6668
ZNF644	5	hsa-mir-19b-3p, hsa-mir-216b-5p, hsa-mir-3605-3p, hsa-mir-374a-5p, hsa-mir-95-3p	72.183	118.24
PEG10	5	hsa-mir-105-5p, hsa-mir-19b-3p, hsa-mir-216a-5p, hsa-mir-217, hsa-mir-374a-5p	264.247	117.715
KLHL15	5	hsa-mir-105-5p, hsa-mir-19b-3p, hsa-mir-216a-5p, hsa-mir-216b-5p, hsa-mir-374a-5p	9.87912	17.1115
KRAS	5	hsa-mir-105-5p, hsa-mir-19b-3p, hsa-mir-216b-5p, hsa-mir-217, hsa-mir-374a-5p	44.2025	120.422
SETD5	5	hsa-mir-105-5p, hsa-mir-19b-3p, hsa-mir-374a-5p, hsa-mir-448, hsa-mir-95-3p	93.9998	108.58
MIER3	5	hsa-mir-105-5p, hsa-mir-19b-3p, hsa-mir-216b-5p, hsa-mir-217, hsa-mir-374a-5p	10.9706	22.6026
NUP98	5	hsa-mir-105-5p, hsa-mir-216a-5p, hsa-mir-216b-5p, hsa-mir-374a-5p, hsa-mir-95-3p	14.6362	29.2501
VIM	5	hsa-mir-216a-5p, hsa-mir-217, hsa-mir-3605-3p, hsa-mir-374a-5p, hsa-mir-95-3p	428.488	1044.1
NCKAP1	5	hsa-mir-105-5p, hsa-mir-19b-3p, hsa-mir-216a-5p, hsa-mir-216b-5p, hsa-mir-374a-5p	48.8307	67.613
PRKAA1	4	hsa-mir-19b-3p, hsa-mir-216b-5p, hsa-mir-217, hsa-mir-374a-5p	9.52933	14.6212
WDR1	4	hsa-mir-19b-3p, hsa-mir-216a-5p, hsa-mir-216b-5p, hsa-mir-374a-5p	71.5997	60.8038
BCL2L11	4	hsa-mir-105-5p, hsa-mir-19b-3p, hsa-mir-216b-5p, hsa-mir-374a-5p	4.60955	8.50225
ARPP19	4	hsa-mir-105-5p, hsa-mir-19b-3p, hsa-mir-374a-5p, hsa-mir-95-3p	266.628	202.69
RNF44	4	hsa-mir-105-5p, hsa-mir-19b-3p, hsa-mir-374a-5p, hsa-mir-654-3p	12.3567	38.8758
SLC35D1	4	hsa-mir-19b-3p, hsa-mir-3605-3p, hsa-mir-374a-5p, hsa-mir-654-3p	7.49497	12.816
SF3B3	4	hsa-mir-19b-3p, hsa-mir-216a-5p, hsa-mir-216b-5p, hsa-mir-217	37.9234	45.5056
ARHGEF26	4	hsa-mir-19b-3p, hsa-mir-216a-5p, hsa-mir-216b-5p, hsa-mir-374a-5p	30.5487	38.1326
TNRC6A	4	hsa-mir-19b-3p, hsa-mir-216b-5p, hsa-mir-217, hsa-mir-374a-5p	39.5503	59.6978
OTUD4	4	hsa-mir-19b-3p, hsa-mir-216a-5p, hsa-mir-216b-5p, hsa-mir-374a-5p	6.45543	30.5672
BTBD7	4	hsa-mir-105-5p, hsa-mir-19b-3p, hsa-mir-374a-5p, hsa-mir-95-3p	19.0447	37.1008
NUFIP2	4	hsa-mir-19b-3p, hsa-mir-216a-5p, hsa-mir-216b-5p, hsa-mir-374a-5p	35.9307	111.498
RAP2C	4	hsa-mir-19b-3p, hsa-mir-216b-5p, hsa-mir-217, hsa-mir-374a-5p	19.8904	24.673
ZMAT3	4	hsa-mir-19b-3p, hsa-mir-216a-5p, hsa-mir-374a-5p, hsa-mir-654-3p	25.4782	39.4905
MED28	4	hsa-mir-19b-3p, hsa-mir-216a-5p, hsa-mir-216b-5p, hsa-mir-448	73.8698	71.8881
TPRG1L	4	hsa-mir-105-5p, hsa-mir-19b-3p, hsa-mir-3605-3p, hsa-mir-374a-5p	11.3848	25.7019
TOM1L2	4	hsa-mir-105-5p, hsa-mir-19b-3p, hsa-mir-216a-5p, hsa-mir-374a-5p	9.67614	14.167
ZNF800	4	hsa-mir-19b-3p, hsa-mir-216a-5p, hsa-mir-217, hsa-mir-3605-3p	8.59634	24.4684
CCND1	4	hsa-mir-19b-3p, hsa-mir-374a-5p, hsa-mir-448, hsa-mir-95-3p	269.674	509.058
NPTX1	4	hsa-mir-105-5p, hsa-mir-19b-3p, hsa-mir-374a-5p, hsa-mir-95-3p	25.9039	78.4105
PDK1	4	hsa-mir-105-5p, hsa-mir-216a-5p, hsa-mir-374a-5p, hsa-mir-654-3p	75.1389	27.7717
PTPN14	4	hsa-mir-105-5p, hsa-mir-216a-5p, hsa-mir-217, hsa-mir-374a-5p	2.89441	3.18716
REST	4	hsa-mir-105-5p, hsa-mir-19b-3p, hsa-mir-216a-5p, hsa-mir-374a-5p	15.1177	40.7459
SLC6A6	4	hsa-mir-105-5p, hsa-mir-19b-3p, hsa-mir-216b-5p, hsa-mir-374a-5p	28.0391	48.512
CPS1	4	hsa-mir-105-5p, hsa-mir-216a-5p, hsa-mir-216b-5p, hsa-mir-374a-5p	8.31233	4.86384
GABPB1	4	hsa-mir-216a-5p, hsa-mir-216b-5p, hsa-mir-374a-5p, hsa-mir-654-3p	17.3944	26.4531
LAMC1	4	hsa-mir-19b-3p, hsa-mir-216a-5p, hsa-mir-374a-5p, hsa-mir-448	5.2939	7.24073
IGF1R	4	hsa-mir-19b-3p, hsa-mir-217, hsa-mir-374a-5p, hsa-mir-448	65.3971	68.3029
TNPO1	4	hsa-mir-19b-3p, hsa-mir-216a-5p, hsa-mir-216b-5p, hsa-mir-374a-5p	62.1825	141.429
LARP1	4	hsa-mir-19b-3p, hsa-mir-216b-5p, hsa-mir-3605-3p, hsa-mir-374a-5p	42.701	118.792
PTAR1	4	hsa-mir-19b-3p, hsa-mir-216a-5p, hsa-mir-374a-5p, hsa-mir-654-3p	31.1663	43.0583
CDKN1B	4	hsa-mir-105-5p, hsa-mir-19b-3p, hsa-mir-374a-5p, hsa-mir-448	56.7268	129.323
ELK4	4	hsa-mir-19b-3p, hsa-mir-217, hsa-mir-654-3p, hsa-mir-95-3p	9.21092	17.2221
DEK	4	hsa-mir-19b-3p, hsa-mir-216b-5p, hsa-mir-217, hsa-mir-374a-5p	231.753	473.878
CSDE1	4	hsa-mir-19b-3p, hsa-mir-217, hsa-mir-374a-5p, hsa-mir-95-3p	367.096	234.405
PIKFYVE	4	hsa-mir-19b-3p, hsa-mir-216a-5p, hsa-mir-217, hsa-mir-374a-5p	17.22	28.6515
GLS	4	hsa-mir-105-5p, hsa-mir-19b-3p, hsa-mir-216b-5p, hsa-mir-374a-5p	12.8641	43.1749
CALD1	4	hsa-mir-105-5p, hsa-mir-19b-3p, hsa-mir-217, hsa-mir-374a-5p	94.4764	136.297
SPCS3	4	hsa-mir-19b-3p, hsa-mir-216a-5p, hsa-mir-216b-5p, hsa-mir-217	45.1936	69.6683
UBQLN1	4	hsa-mir-19b-3p, hsa-mir-216b-5p, hsa-mir-217, hsa-mir-374a-5p	95.9948	99.6634
MDM2	4	hsa-mir-105-5p, hsa-mir-19b-3p, hsa-mir-217, hsa-mir-374a-5p	19.7994	49.6992
APP	4	hsa-mir-19b-3p, hsa-mir-216a-5p, hsa-mir-216b-5p, hsa-mir-374a-5p	192.647	147.16
MCL1	4	hsa-mir-105-5p, hsa-mir-216a-5p, hsa-mir-217, hsa-mir-374a-5p	92.2759	93.6994
SPOPL	4	hsa-mir-19b-3p, hsa-mir-216a-5p, hsa-mir-374a-5p, hsa-mir-448	7.86578	10.5216
G3BP1	4	hsa-mir-105-5p, hsa-mir-19b-3p, hsa-mir-374a-5p, hsa-mir-654-3p	69.5668	85.8299
TMEM87B	4	hsa-mir-105-5p, hsa-mir-19b-3p, hsa-mir-217, hsa-mir-374a-5p	5.67167	10.0148
ARHGAP35	4	hsa-mir-19b-3p, hsa-mir-216a-5p, hsa-mir-3605-3p, hsa-mir-374a-5p	22.0825	50.4503
LRRC58	4	hsa-mir-19b-3p, hsa-mir-216a-5p, hsa-mir-216b-5p, hsa-mir-374a-5p	29.0272	44.1716
SLC30A1	4	hsa-mir-105-5p, hsa-mir-216a-5p, hsa-mir-216b-5p, hsa-mir-374a-5p	3.77897	14.537
RGMB	4	hsa-mir-19b-3p, hsa-mir-216b-5p, hsa-mir-217, hsa-mir-374a-5p	10.8464	20.247
ZNF678	4	hsa-mir-19b-3p, hsa-mir-216a-5p, hsa-mir-374a-5p, hsa-mir-654-3p	9.50764	21.332
MDM4	4	hsa-mir-105-5p, hsa-mir-19b-3p, hsa-mir-374a-5p, hsa-mir-95-3p	124.401	136.73
ATM	3	hsa-mir-19b-3p, hsa-mir-216a-5p, hsa-mir-374a-5p	31.9832	49.2808
BMPR2	3	hsa-mir-19b-3p, hsa-mir-216b-5p, hsa-mir-374a-5p	34.4726	67.5199
CALM1	3	hsa-mir-19b-3p, hsa-mir-374a-5p, hsa-mir-95-3p	270.718	486.061
CPD	3	hsa-mir-19b-3p, hsa-mir-216a-5p, hsa-mir-374a-5p	23.0974	30.362
DBN1	3	hsa-mir-19b-3p, hsa-mir-374a-5p, hsa-mir-654-3p	132.794	139.803
DDX6	3	hsa-mir-19b-3p, hsa-mir-216b-5p, hsa-mir-374a-5p	77.2154	90.3514
DYNC1LI2	3	hsa-mir-19b-3p, hsa-mir-374a-5p, hsa-mir-654-3p	68.9792	142.156
ACSL4	3	hsa-mir-19b-3p, hsa-mir-374a-5p, hsa-mir-448	24.4651	34.4656
GFPT1	3	hsa-mir-19b-3p, hsa-mir-216b-5p, hsa-mir-374a-5p	29.6893	84.9926
GMFB	3	hsa-mir-19b-3p, hsa-mir-374a-5p, hsa-mir-95-3p	41.8424	52.5465
GRSF1	3	hsa-mir-19b-3p, hsa-mir-374a-5p, hsa-mir-95-3p	63.0748	59.0123
HNRNPF	3	hsa-mir-19b-3p, hsa-mir-374a-5p, hsa-mir-95-3p	215.201	291.098
ITPR1	3	hsa-mir-19b-3p, hsa-mir-374a-5p, hsa-mir-448	1.15922	1.59983
SMAD5	3	hsa-mir-19b-3p, hsa-mir-216a-5p, hsa-mir-374a-5p	31.3894	93.9283
MTRR	3	hsa-mir-19b-3p, hsa-mir-216a-5p, hsa-mir-374a-5p	9.76777	13.0123
NF1	3	hsa-mir-19b-3p, hsa-mir-374a-5p, hsa-mir-654-3p	28.1555	45.1627
NFIB	3	hsa-mir-19b-3p, hsa-mir-216a-5p, hsa-mir-374a-5p	13.0676	38.9711
RORA	3	hsa-mir-19b-3p, hsa-mir-216b-5p, hsa-mir-374a-5p	17.7631	64.6394
RPS4Y1	3	hsa-mir-19b-3p, hsa-mir-374a-5p, hsa-mir-95-3p	25.3838	#N/A
CLIP1	3	hsa-mir-105-5p, hsa-mir-19b-3p, hsa-mir-95-3p	18.0528	41.6258
SATB1	3	hsa-mir-19b-3p, hsa-mir-374a-5p, hsa-mir-448	20.4028	35.6224
ATXN1	3	hsa-mir-19b-3p, hsa-mir-216a-5p, hsa-mir-374a-5p	6.78874	12.8996
SRSF7	3	hsa-mir-19b-3p, hsa-mir-216a-5p, hsa-mir-374a-5p	263.235	399.877
SON	3	hsa-mir-19b-3p, hsa-mir-216a-5p, hsa-mir-374a-5p	375.535	594.525
ELOVL4	3	hsa-mir-19b-3p, hsa-mir-216a-5p, hsa-mir-95-3p	72.0577	82.4107
STK4	3	hsa-mir-19b-3p, hsa-mir-216a-5p, hsa-mir-374a-5p	18.7565	40.8615
WEE1	3	hsa-mir-19b-3p, hsa-mir-217, hsa-mir-374a-5p	15.3063	38.6718
ZNF711	3	hsa-mir-19b-3p, hsa-mir-216a-5p, hsa-mir-374a-5p	27.3134	34.1949
ZFAND5	3	hsa-mir-19b-3p, hsa-mir-216b-5p, hsa-mir-374a-5p	158.977	147.3
ZNF217	3	hsa-mir-19b-3p, hsa-mir-216b-5p, hsa-mir-374a-5p	7.39286	13.4409
PTP4A1	3	hsa-mir-19b-3p, hsa-mir-217, hsa-mir-374a-5p	95.3776	69.966
LRP8	3	hsa-mir-19b-3p, hsa-mir-217, hsa-mir-374a-5p	9.22941	9.52093
CUL5	3	hsa-mir-19b-3p, hsa-mir-216a-5p, hsa-mir-216b-5p	55.4379	99.7772
FXR1	3	hsa-mir-19b-3p, hsa-mir-217, hsa-mir-448	70.2574	138.088
NCOA3	3	hsa-mir-19b-3p, hsa-mir-374a-5p, hsa-mir-654-3p	8.97769	22.7712
DDX3Y	3	hsa-mir-19b-3p, hsa-mir-216b-5p, hsa-mir-374a-5p	4.13596	#N/A
QKI	3	hsa-mir-19b-3p, hsa-mir-374a-5p, hsa-mir-95-3p	36.1352	131.07
MLEC	3	hsa-mir-19b-3p, hsa-mir-216a-5p, hsa-mir-216b-5p	66.7235	115.352
MBNL2	3	hsa-mir-19b-3p, hsa-mir-374a-5p, hsa-mir-654-3p	16.7699	23.3447
ZBTB18	3	hsa-mir-19b-3p, hsa-mir-216b-5p, hsa-mir-374a-5p	84.2432	74.2402
SEC23B	3	hsa-mir-19b-3p, hsa-mir-216a-5p, hsa-mir-374a-5p	47.6401	43.4261
ARFGEF1	3	hsa-mir-19b-3p, hsa-mir-216a-5p, hsa-mir-374a-5p	20.2504	45.6103
ZMYND11	3	hsa-mir-19b-3p, hsa-mir-217, hsa-mir-374a-5p	27.4697	53.9189
FRS2	3	hsa-mir-19b-3p, hsa-mir-374a-5p, hsa-mir-448	13.2459	31.6269
HNRNPUL1	3	hsa-mir-19b-3p, hsa-mir-217, hsa-mir-374a-5p	121.295	84.8654
ARL6IP1	3	hsa-mir-19b-3p, hsa-mir-216b-5p, hsa-mir-374a-5p	542.549	394.388
FBXO28	3	hsa-mir-19b-3p, hsa-mir-374a-5p, hsa-mir-448	18.2065	30.7992
TRIM2	3	hsa-mir-19b-3p, hsa-mir-217, hsa-mir-374a-5p	52.3946	49.904
DICER1	3	hsa-mir-19b-3p, hsa-mir-217, hsa-mir-374a-5p	65.3713	110.871
KPNA6	3	hsa-mir-19b-3p, hsa-mir-216a-5p, hsa-mir-216b-5p	46.9651	72.0459
SLC7A11	3	hsa-mir-19b-3p, hsa-mir-217, hsa-mir-374a-5p	1.92002	73.3401
HBP1	3	hsa-mir-105-5p, hsa-mir-19b-3p, hsa-mir-654-3p	30.2655	44.6734
RNF11	3	hsa-mir-105-5p, hsa-mir-19b-3p, hsa-mir-217	168.99	80.1556
FOXP1	3	hsa-mir-105-5p, hsa-mir-19b-3p, hsa-mir-374a-5p	75.4634	131.648
PURG	3	hsa-mir-19b-3p, hsa-mir-374a-5p, hsa-mir-448	5.33473	14.9607
TNPO2	3	hsa-mir-19b-3p, hsa-mir-216a-5p, hsa-mir-3605-3p	33.2575	27.8601
GSKIP	3	hsa-mir-19b-3p, hsa-mir-374a-5p, hsa-mir-95-3p	69.4298	68.878
SLC38A2	3	hsa-mir-19b-3p, hsa-mir-217, hsa-mir-374a-5p	87.811	120.907
INO80	3	hsa-mir-19b-3p, hsa-mir-216a-5p, hsa-mir-374a-5p	10.9586	42.3424
RNF111	3	hsa-mir-19b-3p, hsa-mir-216a-5p, hsa-mir-216b-5p	5.66959	23.9113
YTHDF1	3	hsa-mir-19b-3p, hsa-mir-374a-5p, hsa-mir-95-3p	22.7327	50.4843
C11orf57	3	hsa-mir-19b-3p, hsa-mir-216a-5p, hsa-mir-216b-5p	26.0942	57.2694
ALG1	3	hsa-mir-19b-3p, hsa-mir-216a-5p, hsa-mir-374a-5p	10.7873	13.5702
ANKRD50	3	hsa-mir-19b-3p, hsa-mir-216a-5p, hsa-mir-374a-5p	16.4674	25.0693
GATAD2B	3	hsa-mir-19b-3p, hsa-mir-216a-5p, hsa-mir-374a-5p	23.0168	37.022
CNOT6	3	hsa-mir-19b-3p, hsa-mir-3605-3p, hsa-mir-654-3p	27.0239	42.3545
CREB3L2	3	hsa-mir-105-5p, hsa-mir-19b-3p, hsa-mir-374a-5p	10.0151	15.6011
TRAK2	3	hsa-mir-19b-3p, hsa-mir-216a-5p, hsa-mir-374a-5p	71.7665	107.299
PRRG4	3	hsa-mir-19b-3p, hsa-mir-216b-5p, hsa-mir-374a-5p	0.083984	0.88982
DERL1	3	hsa-mir-19b-3p, hsa-mir-374a-5p, hsa-mir-654-3p	52.6883	82.8392
AMMECR1L	3	hsa-mir-19b-3p, hsa-mir-216a-5p, hsa-mir-374a-5p	8.15694	11.8269
ZIC5	3	hsa-mir-19b-3p, hsa-mir-216b-5p, hsa-mir-217	20.4571	40.1256
LMLN	3	hsa-mir-19b-3p, hsa-mir-217, hsa-mir-374a-5p	7.09706	10.2261
BTF3L4	3	hsa-mir-105-5p, hsa-mir-19b-3p, hsa-mir-654-3p	245.101	234.897
DSEL	3	hsa-mir-19b-3p, hsa-mir-216b-5p, hsa-mir-374a-5p	15.121	23.8653
MMGT1	3	hsa-mir-19b-3p, hsa-mir-217, hsa-mir-95-3p	27.2188	26.0355
ARHGAP12	3	hsa-mir-19b-3p, hsa-mir-216b-5p, hsa-mir-374a-5p	19.1741	31.1029
TP53INP1	3	hsa-mir-19b-3p, hsa-mir-217, hsa-mir-374a-5p	52.7574	29.9898
NUS1	3	hsa-mir-105-5p, hsa-mir-19b-3p, hsa-mir-374a-5p	35.1494	40.5575
FAT3	3	hsa-mir-19b-3p, hsa-mir-216b-5p, hsa-mir-374a-5p	8.54132	11.7666
NIPA1	3	hsa-mir-19b-3p, hsa-mir-216b-5p, hsa-mir-654-3p	12.0799	12.1344
SPTY2D1	3	hsa-mir-19b-3p, hsa-mir-216b-5p, hsa-mir-374a-5p	19.9416	43.096
PPTC7	3	hsa-mir-105-5p, hsa-mir-19b-3p, hsa-mir-374a-5p	0.936091	2.11692
TMEM64	3	hsa-mir-19b-3p, hsa-mir-216a-5p, hsa-mir-374a-5p	11.9912	11.4604
AGO3	3	hsa-mir-19b-3p, hsa-mir-217, hsa-mir-374a-5p	5.8897	8.99519
PATL1	3	hsa-mir-19b-3p, hsa-mir-216a-5p, hsa-mir-374a-5p	19.7108	41.235
KCTD20	3	hsa-mir-19b-3p, hsa-mir-217, hsa-mir-374a-5p	28.5967	35.2719
UBN2	3	hsa-mir-19b-3p, hsa-mir-216b-5p, hsa-mir-374a-5p	19.9553	65.4445
STEAP2	3	hsa-mir-19b-3p, hsa-mir-3605-3p, hsa-mir-374a-5p	5.42348	7.0057
MTX3	3	hsa-mir-19b-3p, hsa-mir-216b-5p, hsa-mir-217	30.616	37.4429
C6orf132	3	hsa-mir-19b-3p, hsa-mir-216a-5p, hsa-mir-216b-5p	0.842881	1.05198
CDKN1A	3	hsa-mir-19b-3p, hsa-mir-654-3p, hsa-mir-95-3p	6.77523	20.849
CDK6	3	hsa-mir-105-5p, hsa-mir-216b-5p, hsa-mir-374a-5p	16.4094	19.1572
HSPA8	3	hsa-mir-105-5p, hsa-mir-216b-5p, hsa-mir-448	482.269	500.359
PRKX	3	hsa-mir-105-5p, hsa-mir-19b-3p, hsa-mir-374a-5p	48.0121	31.739
THBS2	3	hsa-mir-105-5p, hsa-mir-374a-5p, hsa-mir-654-3p	0.229079	1.11615
TUBB2A	3	hsa-mir-105-5p, hsa-mir-216a-5p, hsa-mir-374a-5p	172.348	232.947
KIAA1549L	3	hsa-mir-105-5p, hsa-mir-374a-5p, hsa-mir-654-3p	0.666777	1.25619
BLOC1S6	3	hsa-mir-105-5p, hsa-mir-374a-5p, hsa-mir-95-3p	54.3418	102.304
KLHL28	3	hsa-mir-105-5p, hsa-mir-19b-3p, hsa-mir-448	45.4903	35.9522
PHIP	3	hsa-mir-105-5p, hsa-mir-19b-3p, hsa-mir-374a-5p	173.741	198.625
CD44	3	hsa-mir-216a-5p, hsa-mir-217, hsa-mir-374a-5p	4.01566	4.59768
PPP2CA	3	hsa-mir-19b-3p, hsa-mir-216a-5p, hsa-mir-374a-5p	167.056	152.244
LIPG	3	hsa-mir-216a-5p, hsa-mir-216b-5p, hsa-mir-374a-5p	1.83164	2.34786
NNT	3	hsa-mir-216a-5p, hsa-mir-216b-5p, hsa-mir-374a-5p	24.3362	17.7006
ZNF638	3	hsa-mir-19b-3p, hsa-mir-216a-5p, hsa-mir-216b-5p	104.094	111.034
ZBTB7A	3	hsa-mir-216a-5p, hsa-mir-216b-5p, hsa-mir-374a-5p	17.5394	33.2279
RNASEH2B	3	hsa-mir-216a-5p, hsa-mir-216b-5p, hsa-mir-3605-3p	29.4213	54.2059
KDM2B	3	hsa-mir-216a-5p, hsa-mir-3605-3p, hsa-mir-448	25.6235	19.138
PRPF38A	3	hsa-mir-19b-3p, hsa-mir-216a-5p, hsa-mir-216b-5p	56.9629	51.4892
GTPBP10	3	hsa-mir-19b-3p, hsa-mir-216a-5p, hsa-mir-374a-5p	16.4595	36.815
TWISTNB	3	hsa-mir-105-5p, hsa-mir-216a-5p, hsa-mir-374a-5p	39.0621	108.431
TMEM178B	3	hsa-mir-216a-5p, hsa-mir-216b-5p, hsa-mir-374a-5p	2.44693	8.82777
HIF1A	3	hsa-mir-19b-3p, hsa-mir-217, hsa-mir-374a-5p	90.9972	165.053
MAP1B	3	hsa-mir-216b-5p, hsa-mir-217, hsa-mir-374a-5p	1157.31	1315.95
OSTM1	3	hsa-mir-105-5p, hsa-mir-217, hsa-mir-374a-5p	26.9963	42.8886
ZNF317	3	hsa-mir-19b-3p, hsa-mir-217, hsa-mir-95-3p	11.3447	12.4789
ZNF583	3	hsa-mir-19b-3p, hsa-mir-216b-5p, hsa-mir-217	7.66545	15.8198
SKI	3	hsa-mir-374a-5p, hsa-mir-448, hsa-mir-95-3p	18.6049	19.0648
SP1	3	hsa-mir-105-5p, hsa-mir-19b-3p, hsa-mir-374a-5p	12.8972	24.7052
TRPS1	3	hsa-mir-19b-3p, hsa-mir-217, hsa-mir-374a-5p	12.8811	32.1932
FZD5	3	hsa-mir-19b-3p, hsa-mir-216b-5p, hsa-mir-374a-5p	49.821	99.4856
SOCS6	3	hsa-mir-19b-3p, hsa-mir-216b-5p, hsa-mir-374a-5p	26.3162	32.8589
UBE4A	3	hsa-mir-19b-3p, hsa-mir-216a-5p, hsa-mir-374a-5p	15.2255	28.3201
ATP6V1G1	3	hsa-mir-19b-3p, hsa-mir-374a-5p, hsa-mir-654-3p	904.305	778.588
RANBP6	3	hsa-mir-19b-3p, hsa-mir-216a-5p, hsa-mir-374a-5p	23.5062	44.4465
YOD1	3	hsa-mir-105-5p, hsa-mir-19b-3p, hsa-mir-374a-5p	7.21529	16.1386
ETNK1	3	hsa-mir-216a-5p, hsa-mir-216b-5p, hsa-mir-374a-5p	59.5759	70.0404
PMEPA1	3	hsa-mir-19b-3p, hsa-mir-374a-5p, hsa-mir-654-3p	41.808	127.872
RC3H1	3	hsa-mir-19b-3p, hsa-mir-216a-5p, hsa-mir-374a-5p	14.121	28.6975
JMJD1C	3	hsa-mir-19b-3p, hsa-mir-216b-5p, hsa-mir-374a-5p	57.1173	89.7185
ADAM10	3	hsa-mir-19b-3p, hsa-mir-374a-5p, hsa-mir-448	70.673	46.9705
ARF6	3	hsa-mir-105-5p, hsa-mir-374a-5p, hsa-mir-448	97.4255	84.1545
PPP1R12A	3	hsa-mir-19b-3p, hsa-mir-216a-5p, hsa-mir-448	68.5592	157.828
PURA	3	hsa-mir-19b-3p, hsa-mir-374a-5p, hsa-mir-448	27.0167	104.139
SNTB2	3	hsa-mir-374a-5p, hsa-mir-448, hsa-mir-95-3p	11.0331	25.1201
ARID1A	3	hsa-mir-19b-3p, hsa-mir-217, hsa-mir-448	93.4548	173.233
TBPL1	3	hsa-mir-19b-3p, hsa-mir-374a-5p, hsa-mir-448	87.6967	81.6552
SH3PXD2A	3	hsa-mir-217, hsa-mir-374a-5p, hsa-mir-448	3.16102	8.30685
USP6NL	3	hsa-mir-19b-3p, hsa-mir-374a-5p, hsa-mir-448	7.39828	11.1924
MMADHC	3	hsa-mir-374a-5p, hsa-mir-448, hsa-mir-654-3p	113.732	123.73
ZNF703	3	hsa-mir-19b-3p, hsa-mir-374a-5p, hsa-mir-448	0.577236	2.34364
ADRB1	3	hsa-mir-19b-3p, hsa-mir-374a-5p, hsa-mir-654-3p	0.716339	2.89889
POU2F1	3	hsa-mir-19b-3p, hsa-mir-216a-5p, hsa-mir-654-3p	52.0512	57.9874
ZNF652	3	hsa-mir-216a-5p, hsa-mir-374a-5p, hsa-mir-654-3p	51.717	71.3031
MAP7D1	3	hsa-mir-3605-3p, hsa-mir-374a-5p, hsa-mir-654-3p	63.2908	44.4649
NUCKS1	3	hsa-mir-19b-3p, hsa-mir-216b-5p, hsa-mir-654-3p	307.541	681.395
KIF18B	3	hsa-mir-19b-3p, hsa-mir-217, hsa-mir-654-3p	0.806819	3.11874
PARP1	3	hsa-mir-216a-5p, hsa-mir-216b-5p, hsa-mir-374a-5p	175.06	157.557
MCM4	3	hsa-mir-216a-5p, hsa-mir-216b-5p, hsa-mir-95-3p	12.2763	39.6899
KLF12	3	hsa-mir-19b-3p, hsa-mir-216b-5p, hsa-mir-374a-5p	13.0295	34.9035
MEPCE	3	hsa-mir-216a-5p, hsa-mir-216b-5p, hsa-mir-374a-5p	7.91157	20.8948
ZBTB38	3	hsa-mir-19b-3p, hsa-mir-216b-5p, hsa-mir-374a-5p	14.7534	39.0576
FYN	3	hsa-mir-19b-3p, hsa-mir-217, hsa-mir-374a-5p	31.757	109.042
MATR3	3	hsa-mir-105-5p, hsa-mir-216b-5p, hsa-mir-374a-5p	253.828	431.814
ATP2C1	3	hsa-mir-19b-3p, hsa-mir-217, hsa-mir-654-3p	54.4825	35.3113
PUM2	3	hsa-mir-19b-3p, hsa-mir-374a-5p, hsa-mir-654-3p	36.3399	53.705
RC3H2	3	hsa-mir-105-5p, hsa-mir-19b-3p, hsa-mir-374a-5p	10.8508	18.3075
HIPK2	3	hsa-mir-19b-3p, hsa-mir-216a-5p, hsa-mir-374a-5p	135.382	153.29
FNDC3B	3	hsa-mir-216a-5p, hsa-mir-374a-5p, hsa-mir-654-3p	5.19704	8.98494
CIC	3	hsa-mir-216a-5p, hsa-mir-216b-5p, hsa-mir-374a-5p	17.0758	33.3203
XPO1	3	hsa-mir-19b-3p, hsa-mir-216a-5p, hsa-mir-374a-5p	45.1485	84.6944
ZNF264	3	hsa-mir-19b-3p, hsa-mir-216b-5p, hsa-mir-374a-5p	18.9402	24.6004
CDV3	3	hsa-mir-216b-5p, hsa-mir-217, hsa-mir-374a-5p	40.6005	121.194
TRPM7	3	hsa-mir-19b-3p, hsa-mir-216b-5p, hsa-mir-374a-5p	11.2609	22.7974
MYH9	3	hsa-mir-3605-3p, hsa-mir-374a-5p, hsa-mir-95-3p	9.78499	16.851
ARHGAP5	3	hsa-mir-19b-3p, hsa-mir-374a-5p, hsa-mir-95-3p	62.94	88.1277
PLS3	3	hsa-mir-216b-5p, hsa-mir-217, hsa-mir-374a-5p	43.5358	26.4276
SMARCA1	3	hsa-mir-216a-5p, hsa-mir-216b-5p, hsa-mir-374a-5p	89.8048	75.4936
TGFBR1	3	hsa-mir-216a-5p, hsa-mir-216b-5p, hsa-mir-217	39.8419	58.1441
CCDC47	3	hsa-mir-19b-3p, hsa-mir-217, hsa-mir-374a-5p	49.8151	67.1392
SMARCD2	3	hsa-mir-19b-3p, hsa-mir-374a-5p, hsa-mir-448	8.54528	11.5178
DDX5	3	hsa-mir-19b-3p, hsa-mir-216b-5p, hsa-mir-654-3p	538.437	776.239
ELK3	3	hsa-mir-19b-3p, hsa-mir-217, hsa-mir-374a-5p	0.871267	1.00573
CAND1	3	hsa-mir-19b-3p, hsa-mir-216b-5p, hsa-mir-374a-5p	48.0713	75.4002
BBX	3	hsa-mir-105-5p, hsa-mir-19b-3p, hsa-mir-216a-5p	141.811	147.115
RCN2	3	hsa-mir-19b-3p, hsa-mir-216b-5p, hsa-mir-374a-5p	623.869	349.342
ATAD2B	3	hsa-mir-19b-3p, hsa-mir-216b-5p, hsa-mir-374a-5p	16.1402	38.956
TGFBI	3	hsa-mir-19b-3p, hsa-mir-374a-5p, hsa-mir-654-3p	4.61709	0.686937
MED13L	3	hsa-mir-19b-3p, hsa-mir-217, hsa-mir-374a-5p	27.0055	90.2057
SNAI1	3	hsa-mir-216a-5p, hsa-mir-217, hsa-mir-374a-5p	1.86713	1.91808
USP9X	3	hsa-mir-216b-5p, hsa-mir-374a-5p, hsa-mir-654-3p	74.3303	129.172
CNOT1	3	hsa-mir-19b-3p, hsa-mir-217, hsa-mir-654-3p	26.4545	47.2269
BMP2	3	hsa-mir-19b-3p, hsa-mir-216b-5p, hsa-mir-374a-5p	1.61462	4.07381
AKAP9	3	hsa-mir-105-5p, hsa-mir-19b-3p, hsa-mir-216a-5p	368.082	493.63
TRIM28	3	hsa-mir-19b-3p, hsa-mir-217, hsa-mir-3605-3p	66.5309	122.59
DRAM1	3	hsa-mir-19b-3p, hsa-mir-216b-5p, hsa-mir-374a-5p	0.371674	7.03417
ITM2B	3	hsa-mir-19b-3p, hsa-mir-374a-5p, hsa-mir-95-3p	303.126	421.743
YAP1	3	hsa-mir-19b-3p, hsa-mir-374a-5p, hsa-mir-448	14.6131	24.6794
RDX	3	hsa-mir-19b-3p, hsa-mir-216b-5p, hsa-mir-374a-5p	214.484	229.587
ZFHX3	3	hsa-mir-105-5p, hsa-mir-19b-3p, hsa-mir-374a-5p	25.1895	58.0961
SSH2	3	hsa-mir-105-5p, hsa-mir-216a-5p, hsa-mir-216b-5p	14.5112	13.8297
CLTC	3	hsa-mir-19b-3p, hsa-mir-216a-5p, hsa-mir-374a-5p	57.0868	111.887
ARL6IP5	3	hsa-mir-19b-3p, hsa-mir-217, hsa-mir-374a-5p	236.688	204.431
TMF1	3	hsa-mir-105-5p, hsa-mir-216b-5p, hsa-mir-374a-5p	46.5936	96.7466
PIP4K2A	3	hsa-mir-19b-3p, hsa-mir-374a-5p, hsa-mir-654-3p	8.03908	7.44628
CRIM1	3	hsa-mir-19b-3p, hsa-mir-216b-5p, hsa-mir-374a-5p	12.8032	13.4148
BTBD11	3	hsa-mir-105-5p, hsa-mir-19b-3p, hsa-mir-216a-5p	2.29402	1.10665
TMEM123	3	hsa-mir-216a-5p, hsa-mir-216b-5p, hsa-mir-374a-5p	210.433	145.161
GJA1	3	hsa-mir-19b-3p, hsa-mir-216a-5p, hsa-mir-374a-5p	12.7661	9.1042
SMARCA5	3	hsa-mir-19b-3p, hsa-mir-216b-5p, hsa-mir-374a-5p	126.061	269.444
LPCAT1	3	hsa-mir-216b-5p, hsa-mir-374a-5p, hsa-mir-654-3p	119.036	62.8827
TRIM11	3	hsa-mir-19b-3p, hsa-mir-217, hsa-mir-3605-3p	10.1352	26.3017
BUB3	3	hsa-mir-105-5p, hsa-mir-19b-3p, hsa-mir-374a-5p	117.73	122.962
ADAMTS1	3	hsa-mir-19b-3p, hsa-mir-217, hsa-mir-95-3p	6.29803	15.6232
FAM126B	3	hsa-mir-19b-3p, hsa-mir-216b-5p, hsa-mir-217	30.4081	37.6729
FBXO32	3	hsa-mir-105-5p, hsa-mir-19b-3p, hsa-mir-374a-5p	2.50119	10.099
TMED4	3	hsa-mir-216a-5p, hsa-mir-217, hsa-mir-374a-5p	45.7362	76.1329
ADAR	3	hsa-mir-19b-3p, hsa-mir-216a-5p, hsa-mir-95-3p	31.2435	201.925
PPM1K	3	hsa-mir-19b-3p, hsa-mir-216b-5p, hsa-mir-654-3p	21.5993	213.698
WDR43	3	hsa-mir-216a-5p, hsa-mir-216b-5p, hsa-mir-374a-5p	30.6396	60.6699
NAA15	3	hsa-mir-216b-5p, hsa-mir-374a-5p, hsa-mir-654-3p	40.2747	79.0549
HSP90B1	3	hsa-mir-19b-3p, hsa-mir-217, hsa-mir-654-3p	267.857	419.312
SRRM2	3	hsa-mir-216b-5p, hsa-mir-3605-3p, hsa-mir-95-3p	203.688	391.061
VPS37C	3	hsa-mir-216a-5p, hsa-mir-216b-5p, hsa-mir-374a-5p	13.4943	8.33598
CTNNB1	3	hsa-mir-216a-5p, hsa-mir-217, hsa-mir-374a-5p	233.693	151.081
SDC2	3	hsa-mir-19b-3p, hsa-mir-216b-5p, hsa-mir-374a-5p	200.383	68.2306
TOR1AIP2	3	hsa-mir-105-5p, hsa-mir-19b-3p, hsa-mir-374a-5p	53.2806	58.3117
PDCD6IP	3	hsa-mir-19b-3p, hsa-mir-374a-5p, hsa-mir-654-3p	49.1437	55.7171
RNF139	3	hsa-mir-19b-3p, hsa-mir-374a-5p, hsa-mir-654-3p	39.4179	32.6354
LEMD3	3	hsa-mir-105-5p, hsa-mir-19b-3p, hsa-mir-374a-5p	12.1227	28.055
RPL15	3	hsa-mir-19b-3p, hsa-mir-374a-5p, hsa-mir-95-3p	4441.98	2686.47
MEX3C	3	hsa-mir-19b-3p, hsa-mir-374a-5p, hsa-mir-654-3p	19.6626	32.8488
TBL1XR1	3	hsa-mir-19b-3p, hsa-mir-216b-5p, hsa-mir-374a-5p	80.8155	154.642
ZNF664	3	hsa-mir-3605-3p, hsa-mir-374a-5p, hsa-mir-654-3p	42.375	49.0627
C16orf72	3	hsa-mir-19b-3p, hsa-mir-374a-5p, hsa-mir-95-3p	14.3585	32.4399
SLC8A1	3	hsa-mir-19b-3p, hsa-mir-216b-5p, hsa-mir-374a-5p	10.0077	27.6905
PTTG1IP	3	hsa-mir-216b-5p, hsa-mir-217, hsa-mir-374a-5p	117.675	115.879
CBX6	3	hsa-mir-19b-3p, hsa-mir-3605-3p, hsa-mir-374a-5p	9.38309	16.8034
RBM12B	3	hsa-mir-19b-3p, hsa-mir-216b-5p, hsa-mir-374a-5p	18.1154	42.4029
ATL3	3	hsa-mir-19b-3p, hsa-mir-216a-5p, hsa-mir-374a-5p	6.02621	11.1478
ZBTB6	3	hsa-mir-216a-5p, hsa-mir-216b-5p, hsa-mir-374a-5p	9.12654	17.0737
HEXIM1	3	hsa-mir-3605-3p, hsa-mir-374a-5p, hsa-mir-95-3p	37.2921	32.9283
NAP1L1	3	hsa-mir-19b-3p, hsa-mir-217, hsa-mir-374a-5p	807.85	488.193
ZNF655	3	hsa-mir-19b-3p, hsa-mir-216a-5p, hsa-mir-374a-5p	25.0038	58.759
PPP1CB	3	hsa-mir-216a-5p, hsa-mir-217, hsa-mir-374a-5p	217.302	243.86
FASTKD5	3	hsa-mir-19b-3p, hsa-mir-216a-5p, hsa-mir-374a-5p	14.0278	17.6317
ATXN7L3B	3	hsa-mir-105-5p, hsa-mir-19b-3p, hsa-mir-374a-5p	94.0196	152.624
GAN	3	hsa-mir-19b-3p, hsa-mir-217, hsa-mir-374a-5p	1.32737	5.33801

## Sheet: TableS6
Supplementary Table S6. Gene ontology enrichment analysis of 305 genes targeted by 10 upregulated exosomal miRNAs in superior ROs
ID	Description	GeneRatio	BgRatio	Fold Enrichment	pvalue	p.adjust	qvalue	Gene Symbol
GO:0034063	stress granule assembly	6/287	28/18614	13.898	3.61099e-06	0.000643413	0.000496554	PRKAA1/CSDE1/G3BP1/DDX6/YTHDF1/PUM2
GO:0036475	neuron death in response to oxidative stress	7/287	34/18614	13.3529	7.25166e-07	0.000258423	0.000199438	REST/MCL1/SLC7A11/HIF1A/PARP1/ARL6IP5/CTNNB1
GO:1903203	regulation of oxidative stress-induced neuron death	6/287	31/18614	12.553	6.78806e-06	0.000950329	0.000733417	REST/MCL1/SLC7A11/HIF1A/PARP1/CTNNB1
GO:0010644	cell communication by electrical coupling	6/287	32/18614	12.1607	8.24704e-06	0.00101026	0.000779671	CALM2/CALM3/CALM1/DBN1/GJA1/SLC8A1
GO:0043516	regulation of DNA damage response, signal transduction by p53 class mediator	6/287	37/18614	10.5174	1.98316e-05	0.00165404	0.00127651	MDM2/ATM/CD44/DDX5/SNAI1/PTTG1IP
GO:0008631	intrinsic apoptotic signaling pathway in response to oxidative stress	7/287	45/18614	10.0889	5.2915e-06	0.000768248	0.000592896	PDK1/UBQLN1/MCL1/GSKIP/HIF1A/PARP1/ARL6IP5
GO:0043388	positive regulation of DNA binding	8/287	57/18614	9.10276	2.48706e-06	0.00051312	0.000396001	CALM2/CALM3/CALM1/SKI/PARP1/HIPK2/TRIM28/CTNNB1
GO:0030330	DNA damage response, signal transduction by p53 class mediator	10/287	72/18614	9.00794	1.49894e-07	0.000146897	0.000113368	CDKN1B/MDM2/MDM4/ATM/CDKN1A/CD44/HIPK2/DDX5/SNAI1/PTTG1IP
GO:1904646	cellular response to amyloid-beta	6/287	44/18614	8.84416	5.50096e-05	0.00303715	0.00234392	BCL2L11/IGF1R/APP/PARP1/FYN/GJA1
GO:0030521	androgen receptor signaling pathway	6/287	47/18614	8.27964	8.04979e-05	0.00358582	0.00276736	FOXP1/ZBTB7A/PMEPA1/ARID1A/DDX5/TMF1
GO:0036473	cell death in response to oxidative stress	12/287	99/18614	7.86147	4.02107e-08	5.88003e-05	4.53792e-05	PDK1/REST/UBQLN1/MCL1/SLC7A11/FOXP1/GSKIP/HIF1A/PARP1/FYN/ARL6IP5/CTNNB1
GO:0003197	endocardial cushion development	6/287	52/18614	7.48352	0.000143097	0.00529189	0.00408402	MDM2/MDM4/BMPR2/TGFBR1/SNAI1/BMP2
GO:0015800	acidic amino acid transport	7/287	61/18614	7.44262	4.12209e-05	0.00248593	0.00191852	SLC6A6/NF1/ARL6IP1/SLC7A11/SLC38A2/ARL6IP5/GJA1
GO:1903201	regulation of oxidative stress-induced cell death	9/287	79/18614	7.38879	3.4789e-06	0.000643413	0.000496554	REST/UBQLN1/MCL1/SLC7A11/FOXP1/HIF1A/PARP1/FYN/CTNNB1
GO:1904645	response to amyloid-beta	6/287	54/18614	7.20635	0.000176919	0.00594363	0.004587	BCL2L11/IGF1R/APP/PARP1/FYN/GJA1
GO:0002067	glandular epithelial cell differentiation	8/287	74/18614	7.01158	1.80887e-05	0.00162689	0.00125555	ZNF800/NFIB/CDK6/HIF1A/FZD5/BMP2/YAP1/CTNNB1
GO:0010332	response to gamma radiation	6/287	57/18614	6.82707	0.000239163	0.00715662	0.00552313	PRKAA1/MDM2/ATM/CDKN1A/PARP1/YAP1
GO:0000288	nuclear-transcribed mRNA catabolic process, deadenylation-dependent decay	7/287	68/18614	6.67647	8.35612e-05	0.00368045	0.00284039	TNRC6A/CSDE1/CNOT6/PATL1/RC3H1/RC3H2/CNOT1
GO:2000036	regulation of stem cell population maintenance	7/287	72/18614	6.30556	0.000120491	0.00466402	0.00359946	REST/NCOA3/KDM2B/ARID1A/CNOT1/YAP1/WDR43
GO:1904036	negative regulation of epithelial cell apoptotic process	6/287	62/18614	6.2765	0.00037993	0.00989562	0.00763695	PRKAA1/IGF1R/CDKN1B/YAP1/TMF1/ADAR
GO:1900407	regulation of cellular response to oxidative stress	9/287	94/18614	6.20973	1.46986e-05	0.0014774	0.00114018	REST/UBQLN1/MCL1/SLC7A11/FOXP1/HIF1A/PARP1/FYN/CTNNB1
GO:2000134	negative regulation of G1/S transition of mitotic cell cycle	8/287	86/18614	6.03322	5.42966e-05	0.00303715	0.00234392	PTEN/CCND1/CDKN1B/MDM2/ATM/WEE1/CDKN1A/ZNF655
GO:0010586	miRNA metabolic process	9/287	97/18614	6.01767	1.89697e-05	0.00162689	0.00125555	REST/NFIB/DICER1/HIF1A/RC3H1/POU2F1/RC3H2/DDX5/BMP2
GO:0002088	lens development in camera-type eye	8/287	87/18614	5.96388	5.90066e-05	0.00316857	0.00244535	VIM/CDKN1B/FRS2/SLC7A11/SKI/HIPK2/TGFBR1/CTNNB1
GO:0032092	positive regulation of protein binding	8/287	87/18614	5.96388	5.90066e-05	0.00316857	0.00244535	APP/STK4/DERL1/PPP2CA/HIPK2/USP9X/BMP2/TRIM28
GO:0060395	SMAD protein signal transduction	8/287	90/18614	5.76508	7.52207e-05	0.00350775	0.00270711	VIM/BMPR2/SMAD5/SKI/PARP1/HIPK2/TGFBR1/BMP2
GO:0002062	chondrocyte differentiation	10/287	113/18614	5.73957	9.96136e-06	0.00114849	0.000886345	BMPR2/NFIB/CREB3L2/HIF1A/TRPS1/TGFBR1/TGFBI/BMP2/CTNNB1/MEX3C
GO:0043484	regulation of RNA splicing	16/287	182/18614	5.70173	2.38139e-08	5.88003e-05	4.53792e-05	NUP98/SF3B3/REST/GRSF1/HNRNPF/SRSF7/SON/FXR1/QKI/MBNL2/SLC38A2/HSPA8/ZNF638/ZBTB7A/DDX5/RBM12B
GO:1902882	regulation of response to oxidative stress	9/287	103/18614	5.66713	3.0737e-05	0.00204219	0.00157606	REST/UBQLN1/MCL1/SLC7A11/FOXP1/HIF1A/PARP1/FYN/CTNNB1
GO:1901216	positive regulation of neuron death	8/287	92/18614	5.63975	8.79605e-05	0.00383117	0.00295671	BCL2L11/REST/MCL1/ATM/NF1/PARP1/FYN/CTNNB1
GO:0061614	miRNA transcription	6/287	69/18614	5.63975	0.00067721	0.0139501	0.010766	REST/NFIB/HIF1A/POU2F1/DDX5/BMP2
GO:2000628	regulation of miRNA metabolic process	7/287	81/18614	5.60494	0.000252815	0.00734101	0.00566543	REST/NFIB/HIF1A/RC3H1/POU2F1/RC3H2/BMP2
GO:0048024	regulation of mRNA splicing, via spliceosome	9/287	108/18614	5.40476	4.47989e-05	0.00266078	0.00205346	NUP98/REST/SRSF7/SON/FXR1/QKI/HSPA8/ZBTB7A/DDX5
GO:0033143	regulation of intracellular steroid hormone receptor signaling pathway	6/287	72/18614	5.40476	0.000849326	0.0153181	0.0118217	FOXP1/ZBTB7A/PARP1/DDX5/CNOT1/YAP1
GO:1902807	negative regulation of cell cycle G1/S phase transition	8/287	97/18614	5.34904	0.000127811	0.00486426	0.003754	PTEN/CCND1/CDKN1B/MDM2/ATM/WEE1/CDKN1A/ZNF655
GO:0003170	heart valve development	6/287	73/18614	5.33072	0.000913606	0.0159752	0.0123288	MDM2/MDM4/BMPR2/MATR3/SNAI1/BMP2
GO:0003281	ventricular septum development	6/287	74/18614	5.25869	0.000981566	0.0167293	0.0129108	MDM2/MDM4/BMPR2/FRS2/MATR3/TGFBR1
GO:0000086	G2/M transition of mitotic cell cycle	11/287	136/18614	5.2458	8.55325e-06	0.00101602	0.000784116	ARPP19/CCND1/APP/ATM/CALM2/CALM3/CALM1/WEE1/CDKN1A/CDK6/RNASEH2B
GO:2000045	regulation of G1/S transition of mitotic cell cycle	15/287	186/18614	5.23041	2.04851e-07	0.00015927	0.000122917	PTEN/CCND1/CDKN1B/MDM2/ATM/WEE1/INO80/CDKN1A/PPP2CA/ARID1A/MEPCE/SMARCD2/RDX/ADAMTS1/ZNF655
GO:0048145	regulation of fibroblast proliferation	7/287	87/18614	5.21839	0.000392816	0.00996638	0.00769156	NF1/TP53INP1/CDKN1A/CDK6/RNASEH2B/SKI/CTNNB1
GO:0048708	astrocyte differentiation	7/287	87/18614	5.21839	0.000392816	0.00996638	0.00769156	MAPK1/KRAS/VIM/APP/NF1/CDK6/BMP2
GO:0071479	cellular response to ionizing radiation	6/287	75/18614	5.18857	0.00105335	0.0175707	0.0135602	MDM2/ATM/INO80/CDKN1A/NUCKS1/YAP1
GO:0051099	positive regulation of binding	14/287	176/18614	5.15909	6.19433e-07	0.000242818	0.000187395	APP/CALM2/CALM3/CALM1/STK4/DERL1/PPP2CA/SKI/PARP1/HIPK2/USP9X/BMP2/TRIM28/CTNNB1
GO:0030518	intracellular steroid hormone receptor signaling pathway	9/287	115/18614	5.07578	7.33347e-05	0.00350775	0.00270711	FOXP1/ZBTB7A/PMEPA1/ARID1A/PARP1/DDX5/CNOT1/YAP1/TMF1
GO:0008088	axo-dendritic transport	6/287	78/18614	4.98901	0.00129303	0.020521	0.0158371	APP/TRAK2/HSPA8/BLOC1S6/HIF1A/PURA
GO:0002065	columnar/cuboidal epithelial cell differentiation	9/287	118/18614	4.94673	8.95703e-05	0.00385841	0.00297773	ZNF800/NFIB/CDK6/HIF1A/MAP1B/FZD5/BMP2/YAP1/CTNNB1
GO:0009791	post-embryonic development	7/287	92/18614	4.93478	0.000551724	0.0125015	0.00964804	BCL2L11/ATM/ITPR1/FZD5/RC3H2/TGFBR1/CCDC47
GO:1901796	regulation of signal transduction by p53 class mediator	8/287	106/18614	4.89488	0.000236746	0.00713881	0.00550938	MDM2/ATM/CD44/HIPK2/DDX5/SNAI1/PTTG1IP/HEXIM1
GO:0140115	export across plasma membrane	6/287	80/18614	4.86429	0.00147457	0.022232	0.0171575	SLC30A1/CALM2/CALM3/CALM1/GJA1/SLC8A1
GO:0051101	regulation of DNA binding	9/287	120/18614	4.86429	0.00010199	0.00416458	0.00321401	CALM2/CALM3/CALM1/ZBTB7A/SKI/PARP1/HIPK2/TRIM28/CTNNB1
GO:0045667	regulation of osteoblast differentiation	11/287	147/18614	4.85326	1.78908e-05	0.00162689	0.00125555	REST/BMPR2/SMAD5/TMEM64/CDK6/SKI/DDX5/BMP2/YAP1/CRIM1/CTNNB1
GO:1902117	positive regulation of organelle assembly	6/287	81/18614	4.80423	0.00157231	0.022998	0.0177487	G3BP1/ARHGAP35/CNOT6/CNOT1/PIP4K2A/PDCD6IP
GO:1904705	regulation of vascular associated smooth muscle cell proliferation	7/287	95/18614	4.77895	0.00066922	0.0138801	0.010712	PTEN/CDKN1B/NF1/FRS2/CDKN1A/GJA1/ADAMTS1
GO:0010921	regulation of phosphatase activity	6/287	82/18614	4.74564	0.0016749	0.0240644	0.0185717	CALM2/CALM3/CALM1/PPP1R12A/BMP2/HSP90B1
GO:0048534	hematopoietic or lymphoid organ development	7/287	96/18614	4.72917	0.000712508	0.0143971	0.011111	MAPK1/BCL2L11/ATM/RC3H1/RC3H2/TGFBR1/CTNNB1
GO:0044839	cell cycle G2/M phase transition	11/287	151/18614	4.72469	2.30049e-05	0.00175301	0.00135289	ARPP19/CCND1/APP/ATM/CALM2/CALM3/CALM1/WEE1/CDKN1A/CDK6/RNASEH2B
GO:0030433	ubiquitin-dependent ERAD pathway	6/287	83/18614	4.68847	0.0017825	0.0246724	0.019041	UBQLN1/DERL1/UBE4A/YOD1/CCDC47/HSP90B1
GO:0072332	intrinsic apoptotic signaling pathway by p53 class mediator	6/287	83/18614	4.68847	0.0017825	0.0246724	0.019041	MDM2/CDKN1A/CD44/HIPK2/DDX5/PTTG1IP
GO:0099175	regulation of postsynapse organization	7/287	97/18614	4.68041	0.000757985	0.0148222	0.0114391	PTEN/DBN1/NF1/LRP8/HSPA8/ADAM10/FYN
GO:1990874	vascular associated smooth muscle cell proliferation	7/287	97/18614	4.68041	0.000757985	0.0148222	0.0114391	PTEN/CDKN1B/NF1/FRS2/CDKN1A/GJA1/ADAMTS1
GO:0000956	nuclear-transcribed mRNA catabolic process	9/287	126/18614	4.63265	0.000148225	0.00533066	0.00411394	TNRC6A/CSDE1/ATM/CNOT6/PATL1/RC3H1/RC3H2/DDX5/CNOT1
GO:0048593	camera-type eye morphogenesis	9/287	127/18614	4.59618	0.000157412	0.0055851	0.0043103	NF1/FRS2/FAT3/KDM2B/HIF1A/SKI/FZD5/HIPK2/CTNNB1
GO:1902806	regulation of cell cycle G1/S phase transition	15/287	214/18614	4.54606	1.23373e-06	0.000322414	0.000248823	PTEN/CCND1/CDKN1B/MDM2/ATM/WEE1/INO80/CDKN1A/PPP2CA/ARID1A/MEPCE/SMARCD2/RDX/ADAMTS1/ZNF655
GO:0019080	viral gene expression	7/287	100/18614	4.54	0.000908325	0.015967	0.0123225	REST/CSDE1/SPCS3/SP1/NUCKS1/TRIM11/HEXIM1
GO:0030316	osteoclast differentiation	7/287	102/18614	4.45098	0.00102095	0.0171513	0.0132365	NF1/FOXP1/TMEM64/OSTM1/SH3PXD2A/BMP2/CTNNB1
GO:0048660	regulation of smooth muscle cell proliferation	12/287	176/18614	4.42208	1.9091e-05	0.00162689	0.00125555	PTEN/IGF1R/CDKN1B/BMPR2/NF1/FRS2/FOXP1/CDKN1A/BMP2/GJA1/ADAMTS1/CTNNB1
GO:0032273	positive regulation of protein polymerization	6/287	88/18614	4.42208	0.00240106	0.0304601	0.0235076	NCKAP1/CDKN1B/CLIP1/MAP1B/ARF6/AKAP9
GO:0035304	regulation of protein dephosphorylation	6/287	88/18614	4.42208	0.00240106	0.0304601	0.0235076	ARPP19/CALM2/CALM3/CALM1/PPP1R12A/HSP90B1
GO:0008630	intrinsic apoptotic signaling pathway in response to DNA damage	7/287	103/18614	4.40777	0.00108124	0.0178837	0.0138018	BCL2L11/MCL1/ATM/CDKN1A/CD44/HIPK2/SNAI1
GO:0048144	fibroblast proliferation	7/287	103/18614	4.40777	0.00108124	0.0178837	0.0138018	NF1/TP53INP1/CDKN1A/CDK6/RNASEH2B/SKI/CTNNB1
GO:0000082	G1/S transition of mitotic cell cycle	17/287	251/18614	4.39271	3.88403e-07	0.000190317	0.000146878	PTEN/CCND1/CDKN1B/MDM2/ATM/WEE1/CUL5/INO80/CDKN1A/CDK6/PPP2CA/ARID1A/MEPCE/SMARCD2/RDX/ADAMTS1/ZNF655
GO:0001892	embryonic placenta development	6/287	89/18614	4.37239	0.00254201	0.0316339	0.0244135	MAPK1/STK4/HIF1A/FZD5/SNAI1/TRIM28
GO:0021782	glial cell development	8/287	119/18614	4.36014	0.000518453	0.0123172	0.0095058	PTEN/KRAS/VIM/APP/NF1/DICER1/CDK6/SKI
GO:0071456	cellular response to hypoxia	10/287	149/18614	4.35283	0.000107745	0.00435423	0.00336038	PRKAA1/PDK1/CDKN1B/UBQLN1/MDM2/MDM4/RORA/HIF1A/HIPK2/SLC8A1
GO:0071383	cellular response to steroid hormone stimulus	14/287	209/18614	4.3445	4.75549e-06	0.000750015	0.000578824	BCL2L11/REST/IGF1R/FOXP1/HSPA8/ZBTB7A/PMEPA1/ARID1A/PARP1/DDX5/CNOT1/YAP1/TMF1/FBXO32
GO:0043488	regulation of mRNA stability	13/287	195/18614	4.32381	1.09529e-05	0.00119264	0.000920424	VIM/TNRC6A/LARP1/CSDE1/FXR1/YTHDF1/CNOT6/PATL1/RC3H1/PUM2/RC3H2/CNOT1/FASTKD5
GO:0048659	smooth muscle cell proliferation	12/287	180/18614	4.32381	2.38808e-05	0.00176628	0.00136313	PTEN/IGF1R/CDKN1B/BMPR2/NF1/FRS2/FOXP1/CDKN1A/BMP2/GJA1/ADAMTS1/CTNNB1
GO:0043401	steroid hormone mediated signaling pathway	9/287	135/18614	4.32381	0.000249475	0.00734101	0.00566543	FOXP1/ZBTB7A/PMEPA1/ARID1A/PARP1/DDX5/CNOT1/YAP1/TMF1
GO:0032355	response to estradiol	8/287	120/18614	4.32381	0.000548201	0.0124939	0.00964216	BCL2L11/CCND1/IGF1R/CDKN1B/NCOA3/MAP1B/ZNF703/CTNNB1
GO:0106027	neuron projection organization	6/287	90/18614	4.32381	0.00268909	0.0333583	0.0257443	PTEN/IGF1R/APP/DBN1/LRP8/FYN
GO:0002027	regulation of heart rate	7/287	106/18614	4.28302	0.001279	0.0203808	0.0157289	MDM2/CALM2/CALM3/CALM1/ADRB1/AKAP9/SLC8A1
GO:0072091	regulation of stem cell proliferation	6/287	91/18614	4.2763	0.00284245	0.0344966	0.0266228	NF1/NFIB/AGO3/YAP1/GJA1/CTNNB1
GO:0042770	signal transduction in response to DNA damage	12/287	184/18614	4.22981	2.96848e-05	0.00200628	0.00154835	CCND1/CDKN1B/MDM2/MDM4/ATM/CDKN1A/CD44/RNASEH2B/HIPK2/DDX5/SNAI1/PTTG1IP
GO:0061157	mRNA destabilization	8/287	123/18614	4.21835	0.000645825	0.0136714	0.0105509	TNRC6A/CSDE1/YTHDF1/CNOT6/PATL1/RC3H1/RC3H2/CNOT1
GO:0050684	regulation of mRNA processing	9/287	139/18614	4.19938	0.000310061	0.00855944	0.00660575	NUP98/REST/SRSF7/SON/FXR1/QKI/HSPA8/ZBTB7A/DDX5
GO:1900542	regulation of purine nucleotide metabolic process	6/287	93/18614	4.18433	0.00316871	0.0370786	0.0286154	PRKAA1/PDK1/APP/ZBTB7A/HIF1A/PARP1
GO:1904019	epithelial cell apoptotic process	9/287	140/18614	4.16939	0.000326972	0.00883951	0.0068219	PRKAA1/IGF1R/CDKN1B/BMPR2/STK4/ARF6/YAP1/TMF1/ADAR
GO:0018107	peptidyl-threonine phosphorylation	7/287	109/18614	4.16514	0.001504	0.0223322	0.0172349	MAPK1/APP/CALM2/CALM3/CALM1/HIPK2/TGFBR1
GO:0036503	ERAD pathway	7/287	109/18614	4.16514	0.001504	0.0223322	0.0172349	UBQLN1/DERL1/UBE4A/YOD1/CCDC47/HSP90B1/RNF139
GO:1904035	regulation of epithelial cell apoptotic process	7/287	109/18614	4.16514	0.001504	0.0223322	0.0172349	PRKAA1/IGF1R/CDKN1B/STK4/YAP1/TMF1/ADAR
GO:0051216	cartilage development	13/287	203/18614	4.15341	1.68319e-05	0.00162689	0.00125555	BMPR2/SMAD5/NFIB/CREB3L2/CD44/HIF1A/TRPS1/TGFBR1/TGFBI/SNAI1/BMP2/CTNNB1/MEX3C
GO:0001649	osteoblast differentiation	16/287	250/18614	4.15086	1.80868e-06	0.00040481	0.000312413	REST/BMPR2/SMAD5/NF1/TMEM64/CDK6/SKI/CCDC47/DDX5/SNAI1/BMP2/YAP1/CLTC/CRIM1/ADAR/CTNNB1
GO:0071453	cellular response to oxygen levels	11/287	172/18614	4.14784	7.59263e-05	0.00350775	0.00270711	PRKAA1/PDK1/CDKN1B/UBQLN1/MDM2/MDM4/RORA/HIF1A/ATP6V1G1/HIPK2/SLC8A1
GO:0006140	regulation of nucleotide metabolic process	6/287	94/18614	4.13982	0.00334193	0.0383052	0.0295621	PRKAA1/PDK1/APP/ZBTB7A/HIF1A/PARP1
GO:0006835	dicarboxylic acid transport	6/287	94/18614	4.13982	0.00334193	0.0383052	0.0295621	NF1/ARL6IP1/SLC7A11/SLC38A2/ARL6IP5/GJA1
GO:1903311	regulation of mRNA metabolic process	21/287	329/18614	4.13982	4.50002e-08	5.88003e-05	4.53792e-05	NUP98/VIM/TNRC6A/REST/LARP1/CSDE1/SRSF7/SON/FXR1/QKI/YTHDF1/CNOT6/PATL1/HSPA8/ZBTB7A/RC3H1/PUM2/RC3H2/DDX5/CNOT1/FASTKD5
GO:0036294	cellular response to decreased oxygen levels	10/287	157/18614	4.13103	0.000165856	0.00580495	0.00447997	PRKAA1/PDK1/CDKN1B/UBQLN1/MDM2/MDM4/RORA/HIF1A/HIPK2/SLC8A1
GO:0010717	regulation of epithelial to mesenchymal transition	7/287	110/18614	4.12727	0.00158549	0.0230372	0.017779	PTEN/PPP2CA/ZNF703/TGFBR1/SNAI1/BMP2/CTNNB1
GO:0072331	signal transduction by p53 class mediator	11/287	173/18614	4.12386	7.99906e-05	0.00358582	0.00276736	CDKN1B/MDM2/MDM4/ATM/CDKN1A/CD44/HIPK2/DDX5/SNAI1/PTTG1IP/HEXIM1
GO:0050779	RNA destabilization	8/287	127/18614	4.08549	0.000797329	0.0151569	0.0116974	TNRC6A/CSDE1/YTHDF1/CNOT6/PATL1/RC3H1/RC3H2/CNOT1
GO:0061014	positive regulation of mRNA catabolic process	8/287	127/18614	4.08549	0.000797329	0.0151569	0.0116974	TNRC6A/CSDE1/YTHDF1/CNOT6/PATL1/RC3H1/RC3H2/CNOT1
GO:0010212	response to ionizing radiation	9/287	143/18614	4.08192	0.000382336	0.00989562	0.00763695	PRKAA1/CCND1/MDM2/ATM/INO80/CDKN1A/NUCKS1/PARP1/YAP1
GO:0043487	regulation of RNA stability	13/287	207/18614	4.07315	2.06965e-05	0.00169022	0.00130443	VIM/TNRC6A/LARP1/CSDE1/FXR1/YTHDF1/CNOT6/PATL1/RC3H1/PUM2/RC3H2/CNOT1/FASTKD5
GO:0034504	protein localization to nucleus	19/287	304/18614	4.05357	2.77477e-07	0.00015927	0.000122917	NUP98/TNPO1/PIKFYVE/MDM2/NF1/STK4/KPNA6/TNPO2/CDKN1A/ZBTB7A/RANBP6/PARP1/MEPCE/FYN/XPO1/TRIM28/YAP1/TOR1AIP2/PTTG1IP
GO:0019827	stem cell population maintenance	11/287	177/18614	4.03067	9.81646e-05	0.00405058	0.00312604	MED28/REST/DDX6/NCOA3/KDM2B/SKI/ARID1A/CNOT1/YAP1/WDR43/CTNNB1
GO:0006606	protein import into nucleus	10/287	163/18614	3.97897	0.000225075	0.0068395	0.00527839	NUP98/TNPO1/NF1/STK4/KPNA6/TNPO2/CDKN1A/RANBP6/TRIM28/PTTG1IP
GO:0061013	regulation of mRNA catabolic process	13/287	212/18614	3.97709	2.66056e-05	0.00184333	0.00142259	VIM/TNRC6A/LARP1/CSDE1/FXR1/YTHDF1/CNOT6/PATL1/RC3H1/PUM2/RC3H2/CNOT1/FASTKD5
GO:0097306	cellular response to alcohol	6/287	98/18614	3.97085	0.00410609	0.0447107	0.0345055	PRKAA1/IGF1R/LARP1/LRP8/TP53INP1/CTNNB1
GO:0017015	regulation of transforming growth factor beta receptor signaling pathway	9/287	148/18614	3.94402	0.000491669	0.0118242	0.00912532	PEG10/RNF111/ZBTB7A/SKI/PMEPA1/ZNF703/HIPK2/BMP2/LEMD3
GO:0098727	maintenance of cell number	11/287	181/18614	3.94159	0.000119755	0.00466402	0.00359946	MED28/REST/DDX6/NCOA3/KDM2B/SKI/ARID1A/CNOT1/YAP1/WDR43/CTNNB1
GO:0019218	regulation of steroid metabolic process	6/287	99/18614	3.93074	0.00431578	0.0456007	0.0351924	PRKAA1/REST/IGF1R/RORA/SNAI1/BMP2
GO:0048661	positive regulation of smooth muscle cell proliferation	6/287	99/18614	3.93074	0.00431578	0.0456007	0.0351924	IGF1R/NF1/FRS2/FOXP1/GJA1/ADAMTS1
GO:1901992	positive regulation of mitotic cell cycle phase transition	6/287	99/18614	3.93074	0.00431578	0.0456007	0.0351924	CCND1/MDM2/APP/MEPCE/RDX/ADAMTS1
GO:0044843	cell cycle G1/S phase transition	17/287	281/18614	3.92374	1.85882e-06	0.00040481	0.000312413	PTEN/CCND1/CDKN1B/MDM2/ATM/WEE1/CUL5/INO80/CDKN1A/CDK6/PPP2CA/ARID1A/MEPCE/SMARCD2/RDX/ADAMTS1/ZNF655
GO:0042752	regulation of circadian rhythm	7/287	116/18614	3.91379	0.00214909	0.0281754	0.0217444	PRKAA1/RORA/ADRB1/PARP1/USP9X/ZFHX3/PPP1CB
GO:0033002	muscle cell proliferation	15/287	249/18614	3.90706	7.94562e-06	0.00100474	0.000775406	PTEN/IGF1R/CDKN1B/BMPR2/NF1/FRS2/FOXP1/CDKN1A/SKI/TGFBR1/BMP2/YAP1/GJA1/ADAMTS1/CTNNB1
GO:0003205	cardiac chamber development	10/287	166/18614	3.90706	0.000260777	0.00746164	0.00575853	IGF1R/MDM2/MDM4/BMPR2/FRS2/HIF1A/MATR3/TGFBR1/BMP2/ADAMTS1
GO:1903313	positive regulation of mRNA metabolic process	10/287	166/18614	3.90706	0.000260777	0.00746164	0.00575853	NUP98/TNRC6A/CSDE1/YTHDF1/CNOT6/PATL1/HSPA8/RC3H1/RC3H2/CNOT1
GO:0030512	negative regulation of transforming growth factor beta receptor signaling pathway	6/287	100/18614	3.89143	0.00453328	0.0471365	0.0363776	PEG10/ZBTB7A/SKI/PMEPA1/BMP2/LEMD3
GO:0097193	intrinsic apoptotic signaling pathway	18/287	301/18614	3.8785	1.08921e-06	0.00030498	0.000235368	BCL2L11/PDK1/UBQLN1/MDM2/MCL1/ATM/ITPR1/CUL5/GSKIP/CDKN1A/CD44/HIF1A/PARP1/HIPK2/DDX5/SNAI1/ARL6IP5/PTTG1IP
GO:0006402	mRNA catabolic process	16/287	268/18614	3.87207	4.43952e-06	0.000750015	0.000578824	VIM/TNRC6A/LARP1/CSDE1/ATM/FXR1/YTHDF1/CNOT6/AGO3/PATL1/RC3H1/PUM2/RC3H2/DDX5/CNOT1/FASTKD5
GO:0007179	transforming growth factor beta receptor signaling pathway	13/287	218/18614	3.86763	3.56035e-05	0.00221533	0.00170968	PEG10/SMAD5/RNF111/ZBTB7A/SKI/PMEPA1/ZNF703/PARP1/HIPK2/TGFBR1/USP9X/BMP2/LEMD3
GO:1903844	regulation of cellular response to transforming growth factor beta stimulus	9/287	151/18614	3.86566	0.000568765	0.0126679	0.0097765	PEG10/RNF111/ZBTB7A/SKI/PMEPA1/ZNF703/HIPK2/BMP2/LEMD3
GO:0006401	RNA catabolic process	19/287	319/18614	3.86296	5.78884e-07	0.000242818	0.000187395	VIM/TNRC6A/LARP1/CSDE1/ATM/GRSF1/FXR1/DICER1/YTHDF1/CNOT6/AGO3/PATL1/RNASEH2B/RC3H1/PUM2/RC3H2/DDX5/CNOT1/FASTKD5
GO:0051170	import into nucleus	10/287	168/18614	3.86054	0.000287119	0.00809718	0.006249	NUP98/TNPO1/NF1/STK4/KPNA6/TNPO2/CDKN1A/RANBP6/TRIM28/PTTG1IP
GO:0099173	postsynapse organization	11/287	185/18614	3.85637	0.000145267	0.00532195	0.00410722	PTEN/NPTX1/IGF1R/DBN1/NF1/LRP8/SLC7A11/HSPA8/ADAM10/ARF6/FYN
GO:0010389	regulation of G2/M transition of mitotic cell cycle	6/287	101/18614	3.8529	0.00475875	0.0488195	0.0376765	CCND1/APP/ATM/CDKN1A/CDK6/RNASEH2B
GO:0061337	cardiac conduction	6/287	101/18614	3.8529	0.00475875	0.0488195	0.0376765	CALM2/CALM3/CALM1/AKAP9/GJA1/SLC8A1
GO:0021537	telencephalon development	16/287	270/18614	3.84339	4.88124e-06	0.000750015	0.000578824	PTEN/IGF1R/NF1/NFIB/LRP8/SLC7A11/FOXP1/SLC38A2/CDK6/TUBB2A/KDM2B/HIF1A/SKI/BMP2/CTNNB1/SLC8A1
GO:0001890	placenta development	9/287	152/18614	3.84023	0.000596563	0.0130644	0.0100825	MAPK1/CDKN1B/BMPR2/STK4/HIF1A/FZD5/PARP1/SNAI1/TRIM28
GO:0007612	learning	9/287	152/18614	3.84023	0.000596563	0.0130644	0.0100825	KRAS/APP/NF1/ATXN1/SLC7A11/YTHDF1/HIF1A/FYN/CIC
GO:0018210	peptidyl-threonine modification	7/287	119/18614	3.81513	0.00248338	0.0310027	0.0239263	MAPK1/APP/CALM2/CALM3/CALM1/HIPK2/TGFBR1
GO:0001837	epithelial to mesenchymal transition	10/287	172/18614	3.77076	0.000346515	0.00924039	0.00713128	PTEN/PPP2CA/HIF1A/ZNF703/TGFBR1/DDX5/SNAI1/BMP2/TRIM28/CTNNB1
GO:2001020	regulation of response to DNA damage stimulus	18/287	311/18614	3.75379	1.73782e-06	0.00040481	0.000312413	KLHL15/SF3B3/DEK/MDM2/MCL1/ATM/FXR1/INO80/CD44/RNASEH2B/ARID1A/PARP1/SMARCD2/DDX5/SNAI1/TRIM28/SMARCA5/PTTG1IP
GO:0048592	eye morphogenesis	9/287	157/18614	3.71793	0.000752752	0.0148222	0.0114391	NF1/FRS2/FAT3/KDM2B/HIF1A/SKI/FZD5/HIPK2/CTNNB1
GO:0071559	response to transforming growth factor beta	16/287	280/18614	3.70612	7.73703e-06	0.00100474	0.000775406	PEG10/IGF1R/SMAD5/RNF111/ZBTB7A/SKI/PMEPA1/ZNF703/PARP1/FYN/HIPK2/TGFBR1/USP9X/BMP2/ZFHX3/LEMD3
GO:0071901	negative regulation of protein serine/threonine kinase activity	7/287	123/18614	3.69106	0.0029897	0.0354068	0.0273252	PTEN/CDKN1B/NF1/CDKN1A/BMP2/SLC8A1/HEXIM1
GO:0030509	BMP signaling pathway	10/287	176/18614	3.68506	0.000415826	0.010198	0.00787029	RGMB/BMPR2/SMAD5/SKI/HIPK2/DDX5/USP9X/BMP2/CRIM1/LEMD3
GO:0006470	protein dephosphorylation	14/287	249/18614	3.64659	3.4297e-05	0.00219495	0.00169395	PTEN/ARPP19/PTPN14/CALM2/CALM3/CALM1/PTP4A1/PPTC7/PPP2CA/PPP1R12A/SSH2/PPM1K/HSP90B1/PPP1CB
GO:0050807	regulation of synapse organization	13/287	234/18614	3.60317	7.36982e-05	0.00350775	0.00270711	PTEN/SETD5/APP/DBN1/NF1/LRP8/SLC7A11/HSPA8/THBS2/ADAM10/ARF6/FYN/CTNNB1
GO:0003231	cardiac ventricle development	7/287	126/18614	3.60317	0.00341861	0.0390698	0.0301522	MDM2/MDM4/BMPR2/FRS2/HIF1A/MATR3/TGFBR1
GO:0010001	glial cell differentiation	13/287	235/18614	3.58784	7.69557e-05	0.00350775	0.00270711	PTEN/MAPK1/KRAS/VIM/WDR1/APP/NF1/NFIB/DICER1/CDK6/SKI/BMP2/CTNNB1
GO:0035303	regulation of dephosphorylation	7/287	127/18614	3.5748	0.00357152	0.0405807	0.0313182	ARPP19/CALM2/CALM3/CALM1/PPP1R12A/BMP2/HSP90B1
GO:0043523	regulation of neuron apoptotic process	12/287	219/18614	3.55382	0.000158149	0.0055851	0.0043103	KRAS/BCL2L11/CCND1/MCL1/ATM/NF1/TRIM2/KDM2B/HIF1A/PARP1/HIPK2/CTNNB1
GO:0071560	cellular response to transforming growth factor beta stimulus	15/287	274/18614	3.55057	2.46319e-05	0.0017881	0.00137997	PEG10/IGF1R/SMAD5/RNF111/ZBTB7A/SKI/PMEPA1/ZNF703/PARP1/FYN/HIPK2/TGFBR1/USP9X/BMP2/LEMD3
GO:0001666	response to hypoxia	16/287	293/18614	3.54169	1.36377e-05	0.00144273	0.00111343	PRKAA1/PDK1/REST/CDKN1B/UBQLN1/MDM2/MDM4/ATM/ITPR1/NF1/RORA/HIF1A/HIPK2/BMP2/HSP90B1/SLC8A1
GO:0061448	connective tissue development	15/287	275/18614	3.53766	2.56975e-05	0.00183153	0.00141348	BMPR2/SMAD5/NFIB/CREB3L2/CD44/HIF1A/TRPS1/PUM2/TGFBR1/TGFBI/SNAI1/BMP2/CTNNB1/MEX3C/TBL1XR1
GO:0017148	negative regulation of translation	15/287	276/18614	3.52484	2.68035e-05	0.00184333	0.00142259	TNRC6A/LARP1/CSDE1/DDX6/FXR1/TRIM2/YTHDF1/CNOT6/AGO3/PATL1/RC3H1/PURA/RC3H2/CNOT1/RNF139
GO:0019079	viral genome replication	7/287	129/18614	3.51938	0.0038929	0.043365	0.0334669	LARP1/DEK/KPNA6/HSPA8/NUCKS1/TRIM28/ADAR
GO:0050803	regulation of synapse structure or activity	13/287	240/18614	3.5131	9.5185e-05	0.00396942	0.0030634	PTEN/SETD5/APP/DBN1/NF1/LRP8/SLC7A11/HSPA8/THBS2/ADAM10/ARF6/FYN/CTNNB1
GO:0071772	response to BMP	10/287	187/18614	3.4683	0.000668135	0.0138801	0.010712	RGMB/BMPR2/SMAD5/SKI/HIPK2/DDX5/USP9X/BMP2/CRIM1/LEMD3
GO:0071773	cellular response to BMP stimulus	10/287	187/18614	3.4683	0.000668135	0.0138801	0.010712	RGMB/BMPR2/SMAD5/SKI/HIPK2/DDX5/USP9X/BMP2/CRIM1/LEMD3
GO:0061351	neural precursor cell proliferation	8/287	150/18614	3.45905	0.00231082	0.0296997	0.0229208	DBN1/NF1/RORA/FRS2/KDM2B/HIF1A/CTNNB1/NAP1L1
GO:1901990	regulation of mitotic cell cycle phase transition	19/287	357/18614	3.45178	3.08284e-06	0.000604237	0.00046632	PTEN/CCND1/CDKN1B/MDM2/APP/ATM/WEE1/INO80/CDKN1A/CDK6/PPP2CA/RNASEH2B/ARID1A/MEPCE/SMARCD2/RDX/BUB3/ADAMTS1/ZNF655
GO:2000113	negative regulation of cellular macromolecule biosynthetic process	16/287	301/18614	3.44756	1.90102e-05	0.00162689	0.00125555	TNRC6A/LARP1/CSDE1/DDX6/FXR1/TRIM2/YTHDF1/CNOT6/AGO3/PATL1/RC3H1/PURA/RC3H2/CNOT1/ITM2B/RNF139
GO:0042594	response to starvation	11/287	207/18614	3.44651	0.000383708	0.00989562	0.00763695	MAPK1/PRKAA1/TNRC6A/CPS1/IGF1R/LARP1/BMPR2/SLC38A2/CDKN1A/HSPA8/SP1
GO:0009267	cellular response to starvation	9/287	170/18614	3.43361	0.00131953	0.0208571	0.0160965	MAPK1/PRKAA1/TNRC6A/IGF1R/BMPR2/SLC38A2/CDKN1A/HSPA8/SP1
GO:0030900	forebrain development	21/287	397/18614	3.43073	1.01827e-06	0.00030498	0.000235368	PTEN/KRAS/IGF1R/APP/ARHGAP35/NF1/NFIB/LRP8/FRS2/SLC7A11/FOXP1/SLC38A2/CDK6/TUBB2A/KDM2B/HIF1A/SKI/FYN/BMP2/CTNNB1/SLC8A1
GO:1901654	response to ketone	11/287	208/18614	3.42995	0.000399698	0.00996638	0.00769156	PRKAA1/CCND1/CPS1/IGF1R/LARP1/CALM3/FOXP1/SP1/PARP1/YAP1/FBXO32
GO:0046777	protein autophosphorylation	12/287	227/18614	3.42857	0.000220605	0.00675602	0.00521396	RAP2C/IGF1R/PIKFYVE/ATM/CALM2/CALM3/CALM1/STK4/PRKX/FYN/TRPM7/TRIM28
GO:0001701	in utero embryonic development	21/287	398/18614	3.42211	1.06023e-06	0.00030498	0.000235368	MAPK1/BCL2L11/SLC30A1/DBN1/STK4/ZFAND5/RNASEH2B/HIF1A/FZD5/ADAM10/SH3PXD2A/MATR3/MYH9/TGFBR1/SNAI1/CNOT1/BMP2/TRIM28/YAP1/CTNNB1/TBL1XR1
GO:0034249	negative regulation of amide metabolic process	16/287	304/18614	3.41353	2.14651e-05	0.00171721	0.00132526	PRKAA1/TNRC6A/LARP1/CSDE1/DDX6/FXR1/TRIM2/YTHDF1/CNOT6/AGO3/PATL1/RC3H1/PURA/RC3H2/CNOT1/RNF139
GO:0009952	anterior/posterior pattern specification	11/287	209/18614	3.41353	0.000416244	0.010198	0.00787029	ATM/BMPR2/GRSF1/FRS2/KDM2B/SKI/FZD5/HIPK2/TGFBR1/BMP2/CTNNB1
GO:0002262	myeloid cell homeostasis	9/287	171/18614	3.41353	0.00137446	0.0214657	0.0165662	BCL2L11/SMAD5/NF1/SLC7A11/CDK6/ZBTB7A/HIF1A/HIPK2/ADAR
GO:1902905	positive regulation of supramolecular fiber organization	9/287	171/18614	3.41353	0.00137446	0.0214657	0.0165662	NCKAP1/WDR1/CDKN1B/APP/CLIP1/MAP1B/ARF6/TGFBR1/AKAP9
GO:0036293	response to decreased oxygen levels	16/287	306/18614	3.39122	2.32542e-05	0.00175301	0.00135289	PRKAA1/PDK1/REST/CDKN1B/UBQLN1/MDM2/MDM4/ATM/ITPR1/NF1/RORA/HIF1A/HIPK2/BMP2/HSP90B1/SLC8A1
GO:2001242	regulation of intrinsic apoptotic signaling pathway	9/287	173/18614	3.37407	0.00148985	0.0223322	0.0172349	BCL2L11/UBQLN1/MDM2/MCL1/CD44/HIF1A/PARP1/SNAI1/PTTG1IP
GO:0035148	tube formation	8/287	154/18614	3.3692	0.00272009	0.0334256	0.0257962	BCL2L11/ARHGAP35/NFIB/STK4/KDM2B/HIF1A/SKI/CTNNB1
GO:0034599	cellular response to oxidative stress	15/287	290/18614	3.35468	4.73442e-05	0.00276999	0.00213774	MAPK1/PRKAA1/PDK1/REST/UBQLN1/MCL1/SLC7A11/FOXP1/GSKIP/TP53INP1/HIF1A/PARP1/FYN/ARL6IP5/CTNNB1
GO:0051098	regulation of binding	19/287	369/18614	3.33953	4.97459e-06	0.000750015	0.000578824	APP/CALM2/CALM3/CALM1/STK4/DERL1/CDKN1A/PPP2CA/ZBTB7A/SKI/NUCKS1/PARP1/MEPCE/HIPK2/TGFBR1/USP9X/BMP2/TRIM28/CTNNB1
GO:0044772	mitotic cell cycle phase transition	24/287	467/18614	3.33313	2.84411e-07	0.00015927	0.000122917	PTEN/ARPP19/CCND1/CDKN1B/MDM2/APP/ATM/CALM2/CALM3/CALM1/WEE1/CUL5/INO80/CDKN1A/CDK6/PPP2CA/RNASEH2B/ARID1A/MEPCE/SMARCD2/RDX/BUB3/ADAMTS1/ZNF655
GO:2001236	regulation of extrinsic apoptotic signaling pathway	8/287	156/18614	3.32601	0.0029449	0.0353028	0.0272449	PTEN/MCL1/NF1/STK4/ZMYND11/PHIP/TGFBR1/YAP1
GO:0031334	positive regulation of protein-containing complex assembly	10/287	195/18614	3.32601	0.000921851	0.0159752	0.0123288	NCKAP1/BCL2L11/CDKN1B/ATM/CLIP1/PPP2CA/MAP1B/ARF6/CAND1/AKAP9
GO:0070482	response to oxygen levels	17/287	333/18614	3.31103	1.75938e-05	0.00162689	0.00125555	PRKAA1/PDK1/REST/CDKN1B/UBQLN1/MDM2/MDM4/ATM/ITPR1/NF1/RORA/HIF1A/ATP6V1G1/HIPK2/BMP2/HSP90B1/SLC8A1
GO:1903320	regulation of protein modification by small protein conjugation or removal	13/287	255/18614	3.30644	0.000173998	0.00594363	0.004587	PTEN/OTUD4/CDKN1B/UBQLN1/SPOPL/RNF111/DERL1/HIF1A/FYN/TGFBR1/BUB3/CTNNB1/PTTG1IP
GO:0051402	neuron apoptotic process	13/287	259/18614	3.25538	0.000202697	0.00645995	0.00498547	KRAS/BCL2L11/CCND1/APP/MCL1/ATM/NF1/TRIM2/KDM2B/HIF1A/PARP1/HIPK2/CTNNB1
GO:0048545	response to steroid hormone	17/287	339/18614	3.25242	2.21068e-05	0.00173318	0.00133758	BCL2L11/CCND1/REST/CPS1/IGF1R/CALM3/FOXP1/HSPA8/ZBTB7A/PMEPA1/ARID1A/PARP1/DDX5/CNOT1/YAP1/TMF1/FBXO32
GO:0043393	regulation of protein binding	10/287	201/18614	3.22672	0.00116003	0.0189472	0.0146225	APP/STK4/DERL1/CDKN1A/PPP2CA/HIPK2/TGFBR1/USP9X/BMP2/TRIM28
GO:0021543	pallium development	9/287	184/18614	3.17236	0.00227143	0.0293861	0.0226788	PTEN/IGF1R/NF1/LRP8/SLC38A2/CDK6/TUBB2A/HIF1A/CTNNB1
GO:0050679	positive regulation of epithelial cell proliferation	11/287	225/18614	3.17079	0.000769808	0.0149389	0.0115291	CCND1/LAMC1/BMPR2/NF1/HIF1A/SP1/ZNF703/TGFBR1/BMP2/YAP1/CTNNB1
GO:0002573	myeloid leukocyte differentiation	11/287	227/18614	3.14286	0.00082778	0.0153181	0.0118217	APP/NF1/FOXP1/TMEM64/CDK6/OSTM1/SH3PXD2A/PARP1/MYH9/BMP2/CTNNB1
GO:1902115	regulation of organelle assembly	10/287	207/18614	3.1332	0.00144628	0.0219744	0.0169588	PRKAA1/PIKFYVE/G3BP1/ARHGAP35/CNOT6/CNOT1/YAP1/RDX/PIP4K2A/PDCD6IP
GO:0030856	regulation of epithelial cell differentiation	8/287	166/18614	3.12565	0.00429437	0.0456007	0.0351924	KRAS/CCND1/CDKN1B/NCOA3/PRKX/BMP2/YAP1/CTNNB1
GO:0031960	response to corticosteroid	8/287	166/18614	3.12565	0.00429437	0.0456007	0.0351924	BCL2L11/CCND1/REST/CPS1/IGF1R/CALM3/PARP1/FBXO32
GO:2001022	positive regulation of response to DNA damage stimulus	8/287	167/18614	3.10693	0.0044518	0.0467842	0.0361058	ATM/FXR1/INO80/ARID1A/PARP1/SMARCD2/DDX5/TRIM28
GO:0097305	response to alcohol	12/287	252/18614	3.08844	0.000567169	0.0126679	0.0097765	PRKAA1/CCND1/IGF1R/LARP1/CALM3/LRP8/TP53INP1/PARP1/FYN/TGFBR1/CTNNB1/RPL15
GO:0043010	camera-type eye development	16/287	338/18614	3.07016	7.63978e-05	0.00350775	0.00270711	VIM/CDKN1B/ARHGAP35/BMPR2/NF1/FRS2/SLC7A11/FAT3/KDM2B/HIF1A/SKI/FZD5/HIPK2/TGFBR1/LPCAT1/CTNNB1
GO:0090101	negative regulation of transmembrane receptor protein serine/threonine kinase signaling pathway	8/287	169/18614	3.07016	0.00477997	0.0488195	0.0376765	PEG10/ZBTB7A/SKI/PMEPA1/HIPK2/BMP2/CRIM1/LEMD3
GO:2001234	negative regulation of apoptotic signaling pathway	11/287	233/18614	3.06193	0.00102383	0.0171513	0.0132365	MDM2/MCL1/ZMYND11/PHIP/CD44/HIF1A/TGFBR1/SNAI1/YAP1/CTNNB1/PTTG1IP
GO:0032271	regulation of protein polymerization	9/287	191/18614	3.0561	0.00291865	0.0351962	0.0271627	NCKAP1/CDKN1B/CLIP1/ARFGEF1/MAP1B/ARF6/AKAP9/RDX/SSH2
GO:0031396	regulation of protein ubiquitination	10/287	213/18614	3.04494	0.00178749	0.0246724	0.019041	PTEN/CDKN1B/UBQLN1/SPOPL/RNF111/DERL1/FYN/TGFBR1/BUB3/PTTG1IP
GO:0060485	mesenchyme development	15/287	320/18614	3.04018	0.000142219	0.00529189	0.00408402	PTEN/MAPK1/MDM2/MDM4/BMPR2/PPP2CA/HIF1A/ZNF703/TGFBR1/DDX5/SNAI1/BMP2/TRIM28/YAP1/CTNNB1
GO:0009755	hormone-mediated signaling pathway	9/287	192/18614	3.04018	0.00302192	0.0356805	0.0275365	FOXP1/ZBTB7A/PMEPA1/ARID1A/PARP1/DDX5/CNOT1/YAP1/TMF1
GO:0045216	cell-cell junction organization	10/287	214/18614	3.03071	0.00185022	0.0251835	0.0194354	WDR1/FZD5/ADAM10/ZNF703/TGFBR1/SNAI1/RDX/GJA1/CTNNB1/PDCD6IP
GO:0031331	positive regulation of cellular catabolic process	21/287	450/18614	3.02667	7.25204e-06	0.000980275	0.000756528	PTEN/PRKAA1/BCL2L11/TNRC6A/LARP1/CSDE1/UBQLN1/MDM2/APP/ATM/GRSF1/YTHDF1/CNOT6/TP53INP1/PATL1/HIF1A/RC3H1/RC3H2/CNOT1/PIP4K2A/RNF139
GO:1901991	negative regulation of mitotic cell cycle phase transition	9/287	194/18614	3.00884	0.00323711	0.0376543	0.0290597	PTEN/CCND1/CDKN1B/MDM2/ATM/WEE1/CDKN1A/BUB3/ZNF655
GO:1901214	regulation of neuron death	15/287	327/18614	2.9751	0.000180044	0.00594363	0.004587	KRAS/BCL2L11/CCND1/REST/MCL1/ATM/NF1/TRIM2/SLC7A11/KDM2B/HIF1A/PARP1/FYN/HIPK2/CTNNB1
GO:0062197	cellular response to chemical stress	16/287	349/18614	2.97339	0.000110904	0.00443617	0.00342362	MAPK1/PRKAA1/PDK1/REST/UBQLN1/MCL1/ATM/SLC7A11/FOXP1/GSKIP/TP53INP1/HIF1A/PARP1/FYN/ARL6IP5/CTNNB1
GO:0006913	nucleocytoplasmic transport	15/287	328/18614	2.96603	0.000186102	0.00600849	0.00463706	NUP98/PTPN14/TNPO1/CDKN1B/NF1/ATXN1/STK4/KPNA6/TNPO2/CDKN1A/RANBP6/PPP1R12A/XPO1/TRIM28/PTTG1IP
GO:0051169	nuclear transport	15/287	328/18614	2.96603	0.000186102	0.00600849	0.00463706	NUP98/PTPN14/TNPO1/CDKN1B/NF1/ATXN1/STK4/KPNA6/TNPO2/CDKN1A/RANBP6/PPP1R12A/XPO1/TRIM28/PTTG1IP
GO:0007416	synapse assembly	9/287	197/18614	2.96302	0.00358235	0.0405861	0.0313224	PTEN/SETD5/NPTX1/APP/THBS2/MAP1B/FZD5/ARF6/CTNNB1
GO:0070997	neuron death	17/287	373/18614	2.95596	7.29652e-05	0.00350775	0.00270711	KRAS/BCL2L11/CCND1/REST/APP/MCL1/ATM/NF1/TRIM2/SLC7A11/KDM2B/HIF1A/PARP1/FYN/HIPK2/ARL6IP5/CTNNB1
GO:0045930	negative regulation of mitotic cell cycle	11/287	243/18614	2.93592	0.001435	0.0219413	0.0169332	PTEN/TOM1L2/CCND1/CDKN1B/MDM2/ATM/WEE1/CDKN1A/BUB3/CTNNB1/ZNF655
GO:0007178	transmembrane receptor protein serine/threonine kinase signaling pathway	18/287	398/18614	2.93324	4.95488e-05	0.00281495	0.00217244	PEG10/VIM/RGMB/BMPR2/SMAD5/RNF111/ZBTB7A/SKI/PMEPA1/ZNF703/PARP1/HIPK2/TGFBR1/DDX5/USP9X/BMP2/CRIM1/LEMD3
GO:0030099	myeloid cell differentiation	19/287	421/18614	2.92704	3.15032e-05	0.00205821	0.00158842	WDR1/APP/SMAD5/NF1/FOXP1/TMEM64/CDK6/PRKX/ZBTB7A/HIF1A/OSTM1/SH3PXD2A/PARP1/HIPK2/MYH9/BMP2/PIP4K2A/ADAR/CTNNB1
GO:2001233	regulation of apoptotic signaling pathway	17/287	381/18614	2.89389	9.44862e-05	0.00396942	0.0030634	PTEN/BCL2L11/UBQLN1/MDM2/MCL1/NF1/STK4/ZMYND11/PHIP/CD44/HIF1A/PARP1/TGFBR1/SNAI1/YAP1/CTNNB1/PTTG1IP
GO:0001503	ossification	19/287	429/18614	2.87246	4.06535e-05	0.00248593	0.00191852	MAPK1/REST/BMPR2/SMAD5/NF1/TMEM64/CDK6/HIF1A/SKI/CCDC47/DDX5/SNAI1/BMP2/YAP1/CLTC/CRIM1/ADAR/CTNNB1/SLC8A1
GO:0007163	establishment or maintenance of cell polarity	10/287	226/18614	2.86979	0.00275151	0.033706	0.0260126	WDR1/IGF1R/ARHGAP35/WEE1/ARFGEF1/MAP1B/ARF6/MYH9/GJA1/PDCD6IP
GO:0016311	dephosphorylation	15/287	342/18614	2.84461	0.000291445	0.00816047	0.00629785	PTEN/ARPP19/PTPN14/CALM2/CALM3/CALM1/PTP4A1/PPTC7/PPP2CA/PPP1R12A/BMP2/SSH2/PPM1K/HSP90B1/PPP1CB
GO:0042063	gliogenesis	14/287	320/18614	2.8375	0.000473201	0.0114503	0.00883677	PTEN/MAPK1/KRAS/VIM/WDR1/APP/NF1/NFIB/LRP8/DICER1/CDK6/SKI/BMP2/CTNNB1
GO:0007611	learning or memory	12/287	276/18614	2.81988	0.00124982	0.0200685	0.0154879	PTEN/MAPK1/KRAS/APP/NF1/ATXN1/SLC7A11/YTHDF1/HIF1A/FYN/CIC/ARL6IP5
GO:0030522	intracellular receptor signaling pathway	13/287	299/18614	2.81988	0.000792792	0.0151569	0.0116974	UBQLN1/RORA/FOXP1/ZBTB7A/PMEPA1/ARID1A/PARP1/PUM2/DDX5/CNOT1/BMP2/YAP1/TMF1
GO:0090092	regulation of transmembrane receptor protein serine/threonine kinase signaling pathway	13/287	301/18614	2.80114	0.000842873	0.0153181	0.0118217	PEG10/BMPR2/RNF111/ZBTB7A/SKI/PMEPA1/ZNF703/PARP1/HIPK2/TGFBR1/BMP2/CRIM1/LEMD3
GO:0048762	mesenchymal cell differentiation	11/287	255/18614	2.79776	0.00209798	0.0276422	0.0213329	PTEN/MAPK1/PPP2CA/HIF1A/ZNF703/TGFBR1/DDX5/SNAI1/BMP2/TRIM28/CTNNB1
GO:0050769	positive regulation of neurogenesis	10/287	232/18614	2.79557	0.00331828	0.0382578	0.0295255	KRAS/BMPR2/DBN1/LRP8/DICER1/HIF1A/MAP1B/BMP2/CTNNB1/NAP1L1
GO:0048511	rhythmic process	13/287	303/18614	2.78265	0.000895586	0.0158451	0.0122285	PTEN/PRKAA1/IGF1R/GFPT1/RORA/SP1/ADRB1/PARP1/DDX5/USP9X/ZFHX3/ADAMTS1/PPP1CB
GO:1901653	cellular response to peptide	16/287	375/18614	2.76724	0.000251044	0.00734101	0.00566543	MAPK1/VIM/PRKAA1/BCL2L11/CPS1/IGF1R/MDM2/APP/PHIP/MAP1B/SP1/NUCKS1/PARP1/FYN/PIP4K2A/GJA1
GO:0034655	nucleobase-containing compound catabolic process	19/287	447/18614	2.75679	7.03892e-05	0.00350775	0.00270711	VIM/TNRC6A/LARP1/CSDE1/ATM/GRSF1/FXR1/DICER1/YTHDF1/CNOT6/AGO3/PATL1/RNASEH2B/RC3H1/PUM2/RC3H2/DDX5/CNOT1/FASTKD5
GO:0003015	heart process	11/287	259/18614	2.75455	0.00236758	0.030231	0.0233308	MDM2/CALM2/CALM3/CALM1/SMAD5/ADRB1/FYN/AKAP9/YAP1/GJA1/SLC8A1
GO:0034976	response to endoplasmic reticulum stress	11/287	259/18614	2.75455	0.00236758	0.030231	0.0233308	BCL2L11/CCND1/UBQLN1/ITPR1/CREB3L2/DERL1/UBE4A/YOD1/CCDC47/HSP90B1/RNF139
GO:0016032	viral process	18/287	426/18614	2.74044	0.000117524	0.00465346	0.00359131	REST/LARP1/DEK/CSDE1/PIKFYVE/SPCS3/DDX6/KPNA6/HSPA8/SP1/USP6NL/NUCKS1/TRIM28/TRIM11/ADAR/VPS37C/PDCD6IP/HEXIM1
GO:0032386	regulation of intracellular transport	14/287	332/18614	2.73494	0.000679712	0.0139501	0.010766	MAPK1/PRKAA1/PTPN14/NF1/NUS1/MAP1B/FZD5/YOD1/PPP1R12A/FYN/XPO1/TRIM28/RDX/RNF139
GO:0050767	regulation of neurogenesis	16/287	381/18614	2.72366	0.000299583	0.00832884	0.00642779	PTEN/KRAS/REST/BMPR2/DBN1/NF1/LRP8/DICER1/HIF1A/MAP1B/SKI/BMP2/YAP1/TRIM11/CTNNB1/NAP1L1
GO:0033673	negative regulation of kinase activity	10/287	239/18614	2.71369	0.00409298	0.0446921	0.0344912	PTEN/CDKN1B/NF1/GSKIP/CDKN1A/BMP2/PIP4K2A/ADAR/SLC8A1/HEXIM1
GO:0032984	protein-containing complex disassembly	10/287	240/18614	2.70238	0.00421443	0.0456007	0.0351924	WDR1/IGF1R/UBQLN1/CALM1/HSPA8/MAP1B/ARID1A/KIF18B/SMARCD2/RDX
GO:1901987	regulation of cell cycle phase transition	19/287	457/18614	2.69647	9.41598e-05	0.00396942	0.0030634	PTEN/CCND1/CDKN1B/MDM2/APP/ATM/WEE1/INO80/CDKN1A/CDK6/PPP2CA/RNASEH2B/ARID1A/MEPCE/SMARCD2/RDX/BUB3/ADAMTS1/ZNF655
GO:0001654	eye development	16/287	385/18614	2.69536	0.000336279	0.00902887	0.00696804	VIM/CDKN1B/ARHGAP35/BMPR2/NF1/FRS2/SLC7A11/FAT3/KDM2B/HIF1A/SKI/FZD5/HIPK2/TGFBR1/LPCAT1/CTNNB1
GO:0006979	response to oxidative stress	18/287	434/18614	2.68993	0.000148126	0.00533066	0.00411394	MAPK1/PRKAA1/PDK1/REST/UBQLN1/APP/MCL1/SLC7A11/FOXP1/GSKIP/TP53INP1/HIF1A/SP1/PARP1/FYN/ARL6IP5/CTNNB1/SLC8A1
GO:0150063	visual system development	16/287	389/18614	2.66765	0.000376796	0.00989562	0.00763695	VIM/CDKN1B/ARHGAP35/BMPR2/NF1/FRS2/SLC7A11/FAT3/KDM2B/HIF1A/SKI/FZD5/HIPK2/TGFBR1/LPCAT1/CTNNB1
GO:0001933	negative regulation of protein phosphorylation	14/287	341/18614	2.66276	0.000880759	0.0156935	0.0121115	PTEN/CDKN1B/CALM2/CALM3/CALM1/NF1/GSKIP/CDKN1A/PPP2CA/PMEPA1/BMP2/ADAR/SLC8A1/HEXIM1
GO:0050890	cognition	13/287	317/18614	2.65976	0.00134769	0.0212166	0.0163739	PTEN/MAPK1/KRAS/SETD5/APP/NF1/ATXN1/SLC7A11/YTHDF1/HIF1A/FYN/CIC/ARL6IP5
GO:0045936	negative regulation of phosphate metabolic process	18/287	439/18614	2.65929	0.000170626	0.00591904	0.00456803	PTEN/ARPP19/CDKN1B/CALM2/CALM3/CALM1/NF1/GSKIP/CDKN1A/PPP2CA/PMEPA1/PARP1/BMP2/PIP4K2A/LPCAT1/ADAR/SLC8A1/HEXIM1
GO:0010563	negative regulation of phosphorus metabolic process	18/287	440/18614	2.65325	0.000175469	0.00594363	0.004587	PTEN/ARPP19/CDKN1B/CALM2/CALM3/CALM1/NF1/GSKIP/CDKN1A/PPP2CA/PMEPA1/PARP1/BMP2/PIP4K2A/LPCAT1/ADAR/SLC8A1/HEXIM1
GO:0048732	gland development	18/287	441/18614	2.64723	0.000180432	0.00594363	0.004587	MAPK1/BCL2L11/BTBD7/CCND1/CPS1/CDKN1B/ARHGAP35/ATM/NF1/NFIB/FRS2/HIF1A/ARF6/ZNF703/ARHGAP5/TGFBR1/BMP2/CTNNB1
GO:0008380	RNA splicing	19/287	466/18614	2.64439	0.00012136	0.00466402	0.00359946	NUP98/SF3B3/REST/GRSF1/HNRNPF/SRSF7/SON/FXR1/QKI/MBNL2/SLC38A2/HSPA8/PPP2CA/ZNF638/ZBTB7A/PRPF38A/DDX5/SRRM2/RBM12B
GO:0019058	viral life cycle	13/287	320/18614	2.63482	0.00146591	0.0221867	0.0171226	LARP1/DEK/PIKFYVE/DDX6/KPNA6/HSPA8/USP6NL/NUCKS1/TRIM28/TRIM11/ADAR/VPS37C/PDCD6IP
GO:0048880	sensory system development	16/287	395/18614	2.62712	0.000445445	0.0108456	0.00837011	VIM/CDKN1B/ARHGAP35/BMPR2/NF1/FRS2/SLC7A11/FAT3/KDM2B/HIF1A/SKI/FZD5/HIPK2/TGFBR1/LPCAT1/CTNNB1
GO:0009416	response to light stimulus	13/287	323/18614	2.61035	0.00159263	0.0230372	0.017779	KRAS/PRKAA1/CCND1/APP/NF1/ELOVL4/SLC7A11/INO80/TP53INP1/CDKN1A/HIF1A/PARP1/PPP1CB
GO:0000377	RNA splicing, via transesterification reactions with bulged adenosine as nucleophile	13/287	325/18614	2.59429	0.00168205	0.0240644	0.0185717	NUP98/SF3B3/REST/HNRNPF/SRSF7/SON/FXR1/QKI/HSPA8/ZBTB7A/PRPF38A/DDX5/SRRM2
GO:0000398	mRNA splicing, via spliceosome	13/287	325/18614	2.59429	0.00168205	0.0240644	0.0185717	NUP98/SF3B3/REST/HNRNPF/SRSF7/SON/FXR1/QKI/HSPA8/ZBTB7A/PRPF38A/DDX5/SRRM2
GO:1902903	regulation of supramolecular fiber organization	15/287	376/18614	2.58739	0.000780213	0.0150662	0.0116273	NCKAP1/WDR1/CDKN1B/APP/ARHGAP35/GMFB/CLIP1/ARFGEF1/HSPA8/MAP1B/ARF6/TGFBR1/AKAP9/RDX/SSH2
GO:0051054	positive regulation of DNA metabolic process	12/287	303/18614	2.5686	0.0027185	0.0334256	0.0257962	MAPK1/OTUD4/IGF1R/ATM/INO80/ARID1A/PARP1/SMARCD2/USP9X/TRIM28/SMARCA5/CTNNB1
GO:0045786	negative regulation of cell cycle	16/287	404/18614	2.5686	0.000568503	0.0126679	0.0097765	PTEN/TOM1L2/CCND1/CDKN1B/MDM2/ATM/WEE1/CDKN1A/CDK6/RNASEH2B/BMP2/SMARCA5/BUB3/CTNNB1/HEXIM1/ZNF655
GO:0000375	RNA splicing, via transesterification reactions	13/287	329/18614	2.56274	0.0018734	0.0254109	0.0196109	NUP98/SF3B3/REST/HNRNPF/SRSF7/SON/FXR1/QKI/HSPA8/ZBTB7A/PRPF38A/DDX5/SRRM2
GO:0048872	homeostasis of number of cells	12/287	304/18614	2.56015	0.00279229	0.034099	0.0263159	KRAS/BCL2L11/SMAD5/NF1/SLC7A11/CDK6/ZBTB7A/HIF1A/RC3H1/RC3H2/HIPK2/ADAR
GO:0051348	negative regulation of transferase activity	11/287	279/18614	2.55709	0.00416778	0.0452568	0.034927	PTEN/CDKN1B/NF1/GSKIP/CDKN1A/BMP2/PIP4K2A/BUB3/ADAR/SLC8A1/HEXIM1
GO:0051962	positive regulation of nervous system development	11/287	280/18614	2.54796	0.00428047	0.0456007	0.0351924	KRAS/BMPR2/DBN1/LRP8/DICER1/THBS2/HIF1A/MAP1B/BMP2/CTNNB1/NAP1L1
GO:0062012	regulation of small molecule metabolic process	13/287	331/18614	2.54726	0.00197563	0.0266085	0.0205352	PRKAA1/ARPP19/PDK1/REST/APP/RORA/SLC7A11/PPTC7/ZBTB7A/HIF1A/PARP1/SNAI1/BMP2
GO:0042326	negative regulation of phosphorylation	15/287	383/18614	2.5401	0.000939884	0.0161594	0.012471	PTEN/CDKN1B/CALM2/CALM3/CALM1/NF1/GSKIP/CDKN1A/PPP2CA/PMEPA1/BMP2/PIP4K2A/ADAR/SLC8A1/HEXIM1
GO:0043254	regulation of protein-containing complex assembly	16/287	409/18614	2.5372	0.000648692	0.0136714	0.0105509	NCKAP1/BCL2L11/CDKN1B/ATM/CLIP1/ARFGEF1/HSPA8/PPP2CA/MAP1B/PMEPA1/ARF6/PARP1/CAND1/AKAP9/RDX/SSH2
GO:0044270	cellular nitrogen compound catabolic process	19/287	486/18614	2.53557	0.00020784	0.00657041	0.00507072	VIM/TNRC6A/LARP1/CSDE1/ATM/GRSF1/FXR1/DICER1/YTHDF1/CNOT6/AGO3/PATL1/RNASEH2B/RC3H1/PUM2/RC3H2/DDX5/CNOT1/FASTKD5
GO:0046700	heterocycle catabolic process	19/287	488/18614	2.52518	0.000218916	0.00675602	0.00521396	VIM/TNRC6A/LARP1/CSDE1/ATM/GRSF1/FXR1/DICER1/YTHDF1/CNOT6/AGO3/PATL1/RNASEH2B/RC3H1/PUM2/RC3H2/DDX5/CNOT1/FASTKD5
GO:0050673	epithelial cell proliferation	19/287	488/18614	2.52518	0.000218916	0.00675602	0.00521396	MAPK1/CCND1/LAMC1/CDKN1B/BMPR2/NF1/NFIB/STK4/FRS2/CDK6/PRKX/HIF1A/SP1/PURA/ZNF703/TGFBR1/BMP2/YAP1/CTNNB1
GO:0018105	peptidyl-serine phosphorylation	12/287	309/18614	2.51872	0.00318606	0.0371707	0.0286866	PTEN/MAPK1/PRKAA1/PIKFYVE/APP/ATM/STK4/PRKX/CD44/HIPK2/TGFBR1/AKAP9
GO:0050808	synapse organization	18/287	466/18614	2.50521	0.000351635	0.00931357	0.00718775	PTEN/SETD5/NPTX1/REST/IGF1R/APP/DBN1/NF1/LRP8/SLC7A11/HSPA8/THBS2/MAP1B/FZD5/ADAM10/ARF6/FYN/CTNNB1
GO:0050678	regulation of epithelial cell proliferation	16/287	419/18614	2.47665	0.000838421	0.0153181	0.0118217	CCND1/LAMC1/CDKN1B/BMPR2/NF1/NFIB/STK4/FRS2/CDK6/HIF1A/SP1/ZNF703/TGFBR1/BMP2/YAP1/CTNNB1
GO:0010038	response to metal ion	14/287	367/18614	2.47411	0.00176269	0.0246724	0.019041	MAPK1/PRKAA1/CCND1/NPTX1/CPS1/CDKN1B/APP/SLC30A1/CALM2/CALM3/CALM1/PPP2CA/HIF1A/PARP1
GO:0010948	negative regulation of cell cycle process	12/287	317/18614	2.45516	0.0039087	0.043365	0.0334669	PTEN/TOM1L2/CCND1/CDKN1B/MDM2/ATM/WEE1/CDKN1A/RNASEH2B/SMARCA5/BUB3/ZNF655
GO:0090287	regulation of cellular response to growth factor stimulus	13/287	345/18614	2.44389	0.00282765	0.0344236	0.0265664	PEG10/BMPR2/RNF111/ZBTB7A/HIF1A/SKI/PMEPA1/ZNF703/HIPK2/BMP2/CRIM1/CTNNB1/LEMD3
GO:0009314	response to radiation	17/287	452/18614	2.43932	0.000688455	0.014056	0.0108477	KRAS/PRKAA1/CCND1/MDM2/APP/ATM/NF1/ELOVL4/SLC7A11/INO80/TP53INP1/CDKN1A/HIF1A/NUCKS1/PARP1/YAP1/PPP1CB
GO:0060537	muscle tissue development	16/287	426/18614	2.43595	0.000997746	0.0169314	0.0130669	KRAS/PRKAA1/SMAD5/NF1/ZFAND5/ZBTB18/FRS2/FOXP1/SKI/TGFBR1/DDX5/BMP2/YAP1/GJA1/CTNNB1/SLC8A1
GO:0072594	establishment of protein localization to organelle	17/287	453/18614	2.43393	0.000705538	0.0143301	0.0110593	NUP98/PRKAA1/TNPO1/SPCS3/CALM3/NF1/STK4/KPNA6/TNPO2/CDKN1A/HSPA8/FZD5/RANBP6/USP9X/TRIM28/VPS37C/PTTG1IP
GO:0010506	regulation of autophagy	13/287	348/18614	2.42282	0.00304457	0.03584	0.0276596	PRKAA1/BCL2L11/LARP1/UBQLN1/MCL1/ATM/ITPR1/TP53INP1/HIF1A/FZD5/ATP6V1G1/DRAM1/PIP4K2A
GO:0031647	regulation of protein stability	12/287	322/18614	2.41704	0.00442364	0.0466147	0.0359749	PTEN/MYLIP/MAPK1/MDM2/MDM4/STK4/DERL1/HSPA8/USP9X/BMP2/NAA15/RNF139
GO:0050804	modulation of chemical synaptic transmission	18/287	487/18614	2.39718	0.000590759	0.0130644	0.0100825	PTEN/MAPK1/KRAS/TPRG1L/NPTX1/SLC6A6/APP/SLC30A1/CALM3/DBN1/NF1/LRP8/SLC7A11/SLC38A2/YTHDF1/MAP1B/FYN/AKAP9
GO:0022411	cellular component disassembly	18/287	488/18614	2.39227	0.000605	0.0131028	0.0101121	PRKAA1/WDR1/LAMC1/IGF1R/UBQLN1/CALM1/DICER1/HSPA8/HIF1A/MAP1B/FZD5/ADAM10/ARF6/ARID1A/KIF18B/TGFBR1/SMARCD2/RDX
GO:0099177	regulation of trans-synaptic signaling	18/287	488/18614	2.39227	0.000605	0.0131028	0.0101121	PTEN/MAPK1/KRAS/TPRG1L/NPTX1/SLC6A6/APP/SLC30A1/CALM3/DBN1/NF1/LRP8/SLC7A11/SLC38A2/YTHDF1/MAP1B/FYN/AKAP9
GO:0016055	Wnt signaling pathway	17/287	461/18614	2.3917	0.00085578	0.0153181	0.0118217	PTEN/PRKAA1/CCND1/APP/G3BP1/STK4/HBP1/GSKIP/TMEM64/PPP2CA/SKI/FZD5/ZNF703/BMP2/YAP1/CTNNB1/TBL1XR1
GO:0051960	regulation of nervous system development	17/287	461/18614	2.3917	0.00085578	0.0153181	0.0118217	PTEN/KRAS/REST/BMPR2/DBN1/NF1/LRP8/DICER1/THBS2/HIF1A/MAP1B/SKI/BMP2/YAP1/TRIM11/CTNNB1/NAP1L1
GO:0198738	cell-cell signaling by wnt	17/287	463/18614	2.38136	0.000897349	0.0158451	0.0122285	PTEN/PRKAA1/CCND1/APP/G3BP1/STK4/HBP1/GSKIP/TMEM64/PPP2CA/SKI/FZD5/ZNF703/BMP2/YAP1/CTNNB1/TBL1XR1
GO:0042692	muscle cell differentiation	15/287	410/18614	2.37282	0.00183938	0.0251233	0.0193889	KRAS/WDR1/MED28/LAMC1/MDM2/BMPR2/RORA/QKI/FRS2/FOXP1/SKI/MYH9/BMP2/CTNNB1/SLC8A1
GO:0006397	mRNA processing	18/287	500/18614	2.33486	0.000800378	0.0151569	0.0116974	NUP98/SF3B3/REST/APP/GRSF1/HNRNPF/SRSF7/SON/FXR1/QKI/MBNL2/HSPA8/ZBTB7A/PRPF38A/DDX5/ADAR/SRRM2/FASTKD5
GO:0031667	response to nutrient levels	17/287	477/18614	2.31147	0.00123953	0.0199958	0.0154317	MAPK1/PRKAA1/TNRC6A/CCND1/CPS1/IGF1R/LARP1/BMPR2/SLC38A2/CDKN1A/HSPA8/LIPG/MAP1B/SP1/ADRB1/TBL1XR1/SLC8A1
GO:0006338	chromatin remodeling	14/287	402/18614	2.25871	0.00400803	0.0438868	0.0338697	DEK/SATB1/INO80/GATAD2B/SPTY2D1/ZBTB7A/KDM2B/ARID1A/SMARCA1/SMARCD2/SNAI1/TRIM28/SMARCA5/NAP1L1
GO:0043161	proteasome-mediated ubiquitin-dependent protein catabolic process	15/287	439/18614	2.21608	0.00351247	0.0400258	0.0308899	KLHL15/UBQLN1/MDM2/SPOPL/CUL5/TRIM2/DERL1/UBE4A/YOD1/XPO1/CCDC47/USP9X/HSP90B1/CTNNB1/TBL1XR1
GO:0034329	cell junction assembly	15/287	444/18614	2.19112	0.00389941	0.043365	0.0334669	PTEN/SETD5/WDR1/NPTX1/LAMC1/APP/THBS2/MAP1B/FZD5/ARF6/ZNF703/SNAI1/GJA1/CTNNB1/PDCD6IP
GO:0010975	regulation of neuron projection development	15/287	452/18614	2.15234	0.00459064	0.0476066	0.0367404	PTEN/MYLIP/VIM/IGF1R/ARHGAP35/BMPR2/DBN1/LRP8/YTHDF1/CREB3L2/FAT3/MAP1B/ARF6/FYN/SDC2
GO:0016049	cell growth	16/287	495/18614	2.09639	0.0044636	0.0467842	0.0361058	CDKN1B/APP/BMPR2/FOXP1/INO80/CDKN1A/PPP2CA/KDM2B/MAP1B/ADAM10/TGFBR1/USP9X/YAP1/GJA1/CTNNB1/MEX3C

## Sheet: TableS7
Supplementary Table S6. KEGG pathway enrichment analysis of 305 genes targeted by 10 upregulated exosomal miRNAs in superior ROs									Supplementary Table S6. Gene ontology enrichment analysis of 305 genes targeted by more than 3 of the 10 upregulated exosomal miRNAs	Supplementary Table S6. Gene ontology enrichment analysis of 305 genes targeted by more than 3 of the 10 upregulated exosomal miRNAs	Supplementary Table S6. Gene ontology enrichment analysis of 305 genes targeted by more than 3 of the 10 upregulated exosomal miRNAs	Supplementary Table S6. Gene ontology enrichment analysis of 305 genes targeted by more than 3 of the 10 upregulated exosomal miRNAs	Supplementary Table S6. Gene ontology enrichment analysis of 305 genes targeted by more than 3 of the 10 upregulated exosomal miRNAs	Supplementary Table S6. Gene ontology enrichment analysis of 305 genes targeted by more than 3 of the 10 upregulated exosomal miRNAs	Supplementary Table S6. Gene ontology enrichment analysis of 305 genes targeted by more than 3 of the 10 upregulated exosomal miRNAs	Supplementary Table S6. Gene ontology enrichment analysis of 305 genes targeted by more than 3 of the 10 upregulated exosomal miRNAs	Supplementary Table S6. Gene ontology enrichment analysis of 305 genes targeted by more than 3 of the 10 upregulated exosomal miRNAs	Supplementary Table S6. Gene ontology enrichment analysis of 305 genes targeted by more than 3 of the 10 upregulated exosomal miRNAs	Supplementary Table S6. Gene ontology enrichment analysis of 305 genes targeted by more than 3 of the 10 upregulated exosomal miRNAs	Supplementary Table S6. Gene ontology enrichment analysis of 305 genes targeted by more than 3 of the 10 upregulated exosomal miRNAs	Supplementary Table S6. Gene ontology enrichment analysis of 305 genes targeted by more than 3 of the 10 upregulated exosomal miRNAs	Supplementary Table S6. Gene ontology enrichment analysis of 305 genes targeted by more than 3 of the 10 upregulated exosomal miRNAs	Supplementary Table S6. Gene ontology enrichment analysis of 305 genes targeted by more than 3 of the 10 upregulated exosomal miRNAs	Supplementary Table S6. Gene ontology enrichment analysis of 305 genes targeted by more than 3 of the 10 upregulated exosomal miRNAs	Supplementary Table S6. Gene ontology enrichment analysis of 305 genes targeted by more than 3 of the 10 upregulated exosomal miRNAs	Supplementary Table S6. Gene ontology enrichment analysis of 305 genes targeted by more than 3 of the 10 upregulated exosomal miRNAs	Supplementary Table S6. Gene ontology enrichment analysis of 305 genes targeted by more than 3 of the 10 upregulated exosomal miRNAs	Supplementary Table S6. Gene ontology enrichment analysis of 305 genes targeted by more than 3 of the 10 upregulated exosomal miRNAs	Supplementary Table S6. Gene ontology enrichment analysis of 305 genes targeted by more than 3 of the 10 upregulated exosomal miRNAs	Supplementary Table S6. Gene ontology enrichment analysis of 305 genes targeted by more than 3 of the 10 upregulated exosomal miRNAs	Supplementary Table S6. Gene ontology enrichment analysis of 305 genes targeted by more than 3 of the 10 upregulated exosomal miRNAs	Supplementary Table S6. Gene ontology enrichment analysis of 305 genes targeted by more than 3 of the 10 upregulated exosomal miRNAs	Supplementary Table S6. Gene ontology enrichment analysis of 305 genes targeted by more than 3 of the 10 upregulated exosomal miRNAs	Supplementary Table S6. Gene ontology enrichment analysis of 305 genes targeted by more than 3 of the 10 upregulated exosomal miRNAs	Supplementary Table S6. Gene ontology enrichment analysis of 305 genes targeted by more than 3 of the 10 upregulated exosomal miRNAs	Supplementary Table S6. Gene ontology enrichment analysis of 305 genes targeted by more than 3 of the 10 upregulated exosomal miRNAs	Supplementary Table S6. Gene ontology enrichment analysis of 305 genes targeted by more than 3 of the 10 upregulated exosomal miRNAs	Supplementary Table S6. Gene ontology enrichment analysis of 305 genes targeted by more than 3 of the 10 upregulated exosomal miRNAs	Supplementary Table S6. Gene ontology enrichment analysis of 305 genes targeted by more than 3 of the 10 upregulated exosomal miRNAs	Supplementary Table S6. Gene ontology enrichment analysis of 305 genes targeted by more than 3 of the 10 upregulated exosomal miRNAs	Supplementary Table S6. Gene ontology enrichment analysis of 305 genes targeted by more than 3 of the 10 upregulated exosomal miRNAs	Supplementary Table S6. Gene ontology enrichment analysis of 305 genes targeted by more than 3 of the 10 upregulated exosomal miRNAs	Supplementary Table S6. Gene ontology enrichment analysis of 305 genes targeted by more than 3 of the 10 upregulated exosomal miRNAs	Supplementary Table S6. Gene ontology enrichment analysis of 305 genes targeted by more than 3 of the 10 upregulated exosomal miRNAs	Supplementary Table S6. Gene ontology enrichment analysis of 305 genes targeted by more than 3 of the 10 upregulated exosomal miRNAs	Supplementary Table S6. Gene ontology enrichment analysis of 305 genes targeted by more than 3 of the 10 upregulated exosomal miRNAs	Supplementary Table S6. Gene ontology enrichment analysis of 305 genes targeted by more than 3 of the 10 upregulated exosomal miRNAs	Supplementary Table S6. Gene ontology enrichment analysis of 305 genes targeted by more than 3 of the 10 upregulated exosomal miRNAs	Supplementary Table S6. Gene ontology enrichment analysis of 305 genes targeted by more than 3 of the 10 upregulated exosomal miRNAs
ID	Description	GeneRatio	BgRatio	Fold Enrichment	pvalue	p.adjust	qvalue	Entrez geneID
hsa04068	FoxO signaling pathway	14/159	131/8779	5.90072	9.0488e-08	1.67961e-05	1.23333e-05	5728/5594/3845/5562/10018/595/3480/1027/4193/472/6789/1026/7046/114907
hsa04115	p53 signaling pathway	8/159	75/8779	5.88948	5.85159e-05	0.00142804	0.0010486	5728/64393/595/4193/4194/472/1026/1021
hsa04218	Cellular senescence	14/159	156/8779	4.95509	7.95506e-07	6.57618e-05	4.82886e-05	5728/5594/3845/595/4193/472/801/3708/1026/1021/28996/54822/7046/5500
hsa04350	TGF-beta signaling pathway	9/159	108/8779	4.60115	0.000141533	0.00250715	0.00184099	5594/285704/659/4090/5515/6497/6667/7046/650
hsa04730	Long-term depression	5/159	60/8779	4.60115	0.00448149	0.0308725	0.0226695	5594/3845/3480/3708/5515
hsa04720	Long-term potentiation	5/159	67/8779	4.12044	0.00716401	0.0433073	0.0318003	5594/3845/801/3708/5500
hsa04540	Gap junction	6/159	88/8779	3.76458	0.00512821	0.0343729	0.0252399	5594/3845/3708/7280/153/2697
hsa04919	Thyroid hormone signaling pathway	8/159	121/8779	3.6505	0.00154709	0.0147569	0.0108359	5594/3845/595/4193/8202/3091/23389/1499
hsa04915	Estrogen signaling pathway	9/159	138/8779	3.6009	0.000874507	0.00938037	0.00688796	5594/3845/801/3708/8202/64764/3312/6667/7184
hsa04520	Adherens junction	6/159	93/8779	3.56218	0.00670102	0.0415463	0.0305073	5594/3480/2534/7046/6615/1499
hsa04110	Cell cycle	10/159	157/8779	3.5168	0.000546886	0.0071383	0.00524162	595/1027/4193/472/7465/1026/1021/5515/4173/9184
hsa04550	Signaling pathways regulating pluripotency of stem cells	9/159	143/8779	3.475	0.00112643	0.0111742	0.00820517	5594/3845/5978/3480/659/4090/7855/463/1499
hsa04510	Focal adhesion	12/159	202/8779	3.28003	0.000292675	0.00453646	0.0033311	5728/5594/595/3915/3480/2909/7058/4659/2534/394/1499/5500
hsa04916	Melanogenesis	6/159	101/8779	3.28003	0.00990574	0.0545916	0.0400864	5594/3845/801/64764/7855/1499
hsa04921	Oxytocin signaling pathway	9/159	154/8779	3.22678	0.00188932	0.016157	0.011864	5594/3845/5562/595/801/3708/1026/4659/5500
hsa04371	Apelin signaling pathway	8/159	139/8779	3.17777	0.00368359	0.0261009	0.0191658	5594/3845/5562/595/801/3708/7046/6546
hsa04390	Hippo signaling pathway	9/159	157/8779	3.16512	0.0021567	0.0178287	0.0130916	595/659/5515/7855/7046/650/10413/1499/5500
hsa04066	HIF-1 signaling pathway	6/159	108/8779	3.06744	0.0134983	0.0656386	0.0481981	5594/5163/3480/1027/1026/3091
hsa04270	Vascular smooth muscle contraction	7/159	134/8779	2.8843	0.0108026	0.0560474	0.0411553	5594/800/801/3708/4659/4627/5500
hsa04210	Apoptosis	7/159	135/8779	2.86294	0.011225	0.0568121	0.0417169	5594/3845/10018/4170/472/3708/142
hsa04150	mTOR signaling pathway	8/159	156/8779	2.83148	0.0073343	0.0433073	0.0318003	5728/5594/3845/5562/3480/6249/7855/9550
hsa04022	cGMP-PKG signaling pathway	8/159	166/8779	2.66091	0.010485	0.0560474	0.0411553	5594/801/3708/64764/4659/153/6546/5500
hsa04810	Regulation of actin cytoskeleton	11/159	229/8779	2.65219	0.00292242	0.0219112	0.0160893	5594/3845/10787/200576/2909/4659/4627/5962/85464/5305/5500
hsa04140	Autophagy - animal	8/159	167/8779	2.64497	0.0108479	0.0560474	0.0411553	5728/5594/3845/5562/3480/3708/5515/3091
hsa04151	PI3K-Akt signaling pathway	17/159	359/8779	2.61458	0.000260181	0.00430166	0.00315869	5728/5594/3845/5562/10018/595/3915/3480/1027/4193/4170/64764/1026/1021/7058/5515/7184
[truncated: 5,000 more columns]

## Sheet: TableS8
Supplementary Table S8. Target genes of 11 down-regulated exosomal miRNAs in superior ROs.
ID	Accession	Target	ENTREZID	Experiment	Literature	Detected in single cell RNA-seq of ROs (GSE181737)
hsa-let-7b-5p	MIMAT0000063	ABCF1	23	CLASH	23622248	Yes
hsa-let-7b-5p	MIMAT0000063	ABL1	25	CLASH	23622248	Yes
hsa-let-7b-5p	MIMAT0000063	ACACA	31	CLASH//Proteomics	18668040|23622248	Yes
hsa-let-7b-5p	MIMAT0000063	ASIC1	41	CLASH	23622248	Yes
hsa-let-7b-5p	MIMAT0000063	ACPP	55	Proteomics	18668040	No
hsa-let-7b-5p	MIMAT0000063	ACTA1	58	PAR-CLIP	21572407	Yes
hsa-let-7b-5p	MIMAT0000063	ACTB	60	CLASH	23622248	Yes
hsa-let-7b-5p	MIMAT0000063	ACTG1	71	CLASH//Luciferase reporter assay//Reporter assay	15131085|23622248	Yes
hsa-let-7b-5p	MIMAT0000063	ACTN4	81	CLASH	23622248	Yes
hsa-let-7b-5p	MIMAT0000063	ACVR1	90	Luciferase reporter assay//Microarray//qRT-PCR	22995917	Yes
hsa-let-7b-5p	MIMAT0000063	ADCY1	107	CLASH	23622248	Yes
hsa-let-7b-5p	MIMAT0000063	ADH5	128	HITS-CLIP//PAR-CLIP	23313552|26701625|27292025	Yes
hsa-let-7b-5p	MIMAT0000063	AGL	178	Proteomics	18668040	Yes
hsa-let-7b-5p	MIMAT0000063	JAG1	182	CLASH	23622248	Yes
hsa-let-7b-5p	MIMAT0000063	AHR	196	PAR-CLIP	23592263	Yes
hsa-let-7b-5p	MIMAT0000063	AK4	205	PAR-CLIP	23446348|20371350	Yes
hsa-let-7b-5p	MIMAT0000063	AKT2	208	Luciferase reporter assay//qRT-PCR//Western blot	25288334	Yes
hsa-let-7b-5p	MIMAT0000063	AMD1	262	HITS-CLIP	23313552	Yes
hsa-let-7b-5p	MIMAT0000063	AMPH	273	CLASH	23622248	Yes
hsa-let-7b-5p	MIMAT0000063	SLC25A4	291	CLASH	23622248	Yes
hsa-let-7b-5p	MIMAT0000063	BIRC5	332	CLASH	23622248	Yes
hsa-let-7b-5p	MIMAT0000063	APRT	353	Proteomics	18668040	Yes
hsa-let-7b-5p	MIMAT0000063	AQP6	363	PAR-CLIP	27292025	No
hsa-let-7b-5p	MIMAT0000063	AR	367	CLASH	23622248	Yes
hsa-let-7b-5p	MIMAT0000063	ARCN1	372	Proteomics	18668040	Yes
hsa-let-7b-5p	MIMAT0000063	RHOB	388	Proteomics//pSILAC	18668040	Yes
hsa-let-7b-5p	MIMAT0000063	RHOG	391	Proteomics//pSILAC	18668040	Yes
hsa-let-7b-5p	MIMAT0000063	ASNA1	439	CLASH	23622248	Yes
hsa-let-7b-5p	MIMAT0000063	ASPA	443	CLASH	23622248	No
hsa-let-7b-5p	MIMAT0000063	ATOX1	475	CLASH	23622248	Yes
hsa-let-7b-5p	MIMAT0000063	ATP1A1	476	CLASH	23622248	Yes
hsa-let-7b-5p	MIMAT0000063	ATP2A2	488	CLASH//Proteomics	18668040|23622248	Yes
hsa-let-7b-5p	MIMAT0000063	ALDH7A1	501	CLASH	23622248	Yes
hsa-let-7b-5p	MIMAT0000063	ATP6V0A1	535	Proteomics//pSILAC	18668040	Yes
hsa-let-7b-5p	MIMAT0000063	AUP1	550	CLASH	23622248	Yes
hsa-let-7b-5p	MIMAT0000063	BACH1	571	PAR-CLIP	20371350	Yes
hsa-let-7b-5p	MIMAT0000063	BCAT1	586	CLASH	23622248	Yes
hsa-let-7b-5p	MIMAT0000063	CCND1	595	Annexin V-FITC//immunoblot//Immunoblot//Immunofluorescence//Luciferase reporter assay//Microarray//Northern blot//PAR-CLIP//qRT-PCR//Reporter assay//Western blot	18379589|20133835|23806108|23592263|26701625	Yes
hsa-let-7b-5p	MIMAT0000063	BCL7A	605	Microarray//qRT-PCR	18026111	Yes
hsa-let-7b-5p	MIMAT0000063	BFSP1	631	CLASH	23622248	Yes
hsa-let-7b-5p	MIMAT0000063	BGLAP	632	Proteomics	18668040	No
hsa-let-7b-5p	MIMAT0000063	PRDM1	639	Immunohistochemistry//Luciferase reporter assay//qRT-PCR//Western blot	20651244	Yes
hsa-let-7b-5p	MIMAT0000063	BMP7	655	CLASH	23622248	Yes
hsa-let-7b-5p	MIMAT0000063	POLR3D	661	HITS-CLIP	23313552	Yes
hsa-let-7b-5p	MIMAT0000063	BNIP3L	665	CLASH	23622248	Yes
hsa-let-7b-5p	MIMAT0000063	VPS51	738	Proteomics	18668040	Yes
hsa-let-7b-5p	MIMAT0000063	CA12	771	Proteomics	18668040	No
hsa-let-7b-5p	MIMAT0000063	CALU	813	PAR-CLIP	20371350	Yes
hsa-let-7b-5p	MIMAT0000063	CAPG	822	Proteomics//pSILAC	18668040	Yes
hsa-let-7b-5p	MIMAT0000063	CBFB	865	Microarray	17699775	Yes
hsa-let-7b-5p	MIMAT0000063	CCNA2	890	Immunoblot//Immunofluorescence//Luciferase reporter assay//qRT-PCR	18379589	Yes
hsa-let-7b-5p	MIMAT0000063	CCNB1	891	CLASH	23622248	Yes
hsa-let-7b-5p	MIMAT0000063	CCND2	894	Immunohistochemistry//Luciferase reporter assay//qRT-PCR//QRTPCR//Western blot	17699775|17942906|23482325	Yes
hsa-let-7b-5p	MIMAT0000063	CCND3	896	CLASH	23622248	Yes
hsa-let-7b-5p	MIMAT0000063	CCNF	899	CLASH//Microarray	17699775|23622248	Yes
hsa-let-7b-5p	MIMAT0000063	CCNG1	900	CLASH	23622248	Yes
hsa-let-7b-5p	MIMAT0000063	CCNT2	905	PAR-CLIP	21572407	Yes
hsa-let-7b-5p	MIMAT0000063	ENTPD6	955	CLASH	23622248	Yes
hsa-let-7b-5p	MIMAT0000063	CD59	966	PAR-CLIP	23446348|20371350	Yes
hsa-let-7b-5p	MIMAT0000063	CD81	975	CLASH	23622248	Yes
hsa-let-7b-5p	MIMAT0000063	CD151	977	CLASH	23622248	Yes
hsa-let-7b-5p	MIMAT0000063	CDC25A	993	Immunohistochemistry//Luciferase reporter assay//Microarray//qRT-PCR//Western blot	19966857|17699775	Yes
hsa-let-7b-5p	MIMAT0000063	CDC34	997	Immunoblot//Luciferase reporter assay//Microarray//qRT-PCR//Western blot	19126550|17699775|21252116	Yes
hsa-let-7b-5p	MIMAT0000063	CDK6	1021	Luciferase reporter assay//Microarray//Western blot	17699775	Yes
hsa-let-7b-5p	MIMAT0000063	CDKN1A	1026	Immunoblot//Microarray//PAR-CLIP//qRT-PCR	21572407|25578966	Yes
hsa-let-7b-5p	MIMAT0000063	CDKN1B	1027	Immunoblot//Microarray//qRT-PCR	25578966	Yes
hsa-let-7b-5p	MIMAT0000063	CENPB	1059	Proteomics	18668040	Yes
hsa-let-7b-5p	MIMAT0000063	CHD1	1105	Proteomics	18668040	Yes
hsa-let-7b-5p	MIMAT0000063	CHD3	1107	CLASH//Proteomics	18668040|23622248	Yes
hsa-let-7b-5p	MIMAT0000063	CHD4	1108	CLASH//Proteomics	18668040|23622248	Yes
hsa-let-7b-5p	MIMAT0000063	CKB	1152	CLASH	23622248	Yes
hsa-let-7b-5p	MIMAT0000063	CKS2	1164	CLASH	23622248	Yes
hsa-let-7b-5p	MIMAT0000063	AP1S1	1174	PAR-CLIP	23592263|26701625	Yes
hsa-let-7b-5p	MIMAT0000063	COL3A1	1281	Luciferase reporter assay//Microarray//qRT-PCR	22995917	Yes
hsa-let-7b-5p	MIMAT0000063	COL8A1	1295	PAR-CLIP	23592263	Yes
hsa-let-7b-5p	MIMAT0000063	COX6B1	1340	HITS-CLIP	23706177	Yes
hsa-let-7b-5p	MIMAT0000063	COX7B	1349	Proteomics	18668040	Yes
hsa-let-7b-5p	MIMAT0000063	CRKL	1399	Proteomics	18668040	Yes
hsa-let-7b-5p	MIMAT0000063	CRX	1406	PAR-CLIP	26701625	Yes
hsa-let-7b-5p	MIMAT0000063	CRY2	1408	PAR-CLIP	23592263|26701625	Yes
hsa-let-7b-5p	MIMAT0000063	CS	1431	Proteomics	18668040	Yes
hsa-let-7b-5p	MIMAT0000063	CSNK1D	1453	Proteomics//pSILAC	18668040	Yes
hsa-let-7b-5p	MIMAT0000063	CSNK2A1	1457	CLASH	23622248	Yes
hsa-let-7b-5p	MIMAT0000063	CTBP2	1488	CLASH	23622248	Yes
hsa-let-7b-5p	MIMAT0000063	CTPS1	1503	HITS-CLIP//Proteomics	18668040|23313552	Yes
hsa-let-7b-5p	MIMAT0000063	CUX1	1523	CLASH	23622248	Yes
hsa-let-7b-5p	MIMAT0000063	CYP1A2	1544	CLASH	23622248	No
hsa-let-7b-5p	MIMAT0000063	CYP2J2	1573	Luciferase reporter assay//qRT-PCR//Western blot	22761738	No
hsa-let-7b-5p	MIMAT0000063	DCTD	1635	CLASH	23622248	Yes
hsa-let-7b-5p	MIMAT0000063	DHX9	1660	CLASH	23622248	Yes
hsa-let-7b-5p	MIMAT0000063	DDX10	1662	Proteomics	18668040	Yes
hsa-let-7b-5p	MIMAT0000063	DFFA	1676	CLASH	23622248	Yes
hsa-let-7b-5p	MIMAT0000063	TIMM8A	1678	Proteomics	18668040	Yes
hsa-let-7b-5p	MIMAT0000063	DIAPH1	1729	CLASH//Proteomics	18668040|23622248	Yes
hsa-let-7b-5p	MIMAT0000063	DLAT	1737	Proteomics	18668040	Yes
hsa-let-7b-5p	MIMAT0000063	DMD	1756	Microarray	17699775	Yes
hsa-let-7b-5p	MIMAT0000063	DNA2	1763	PAR-CLIP	23446348	Yes
hsa-let-7b-5p	MIMAT0000063	DNAH9	1770	HITS-CLIP	23706177	No
hsa-let-7b-5p	MIMAT0000063	DYNC1H1	1778	CLASH	23622248	Yes
hsa-let-7b-5p	MIMAT0000063	DRG2	1819	Proteomics	18668040	Yes
hsa-let-7b-5p	MIMAT0000063	ARID3A	1820	Microarray//PAR-CLIP	17699775|23592263	Yes
hsa-let-7b-5p	MIMAT0000063	RCAN1	1827	Microarray	17699775	Yes
hsa-let-7b-5p	MIMAT0000063	DSG2	1829	Proteomics	18668040	Yes
hsa-let-7b-5p	MIMAT0000063	DSP	1832	CLASH//Proteomics//pSILAC	18668040|23622248	Yes
hsa-let-7b-5p	MIMAT0000063	DUSP1	1843	PAR-CLIP	21572407	Yes
hsa-let-7b-5p	MIMAT0000063	DVL3	1857	PAR-CLIP	23446348	Yes
hsa-let-7b-5p	MIMAT0000063	E2F2	1870	Immunofluorescence//Luciferase reporter assay//qRT-PCR//Western blot	27520092	Yes
hsa-let-7b-5p	MIMAT0000063	E2F3	1871	CLASH	23622248	Yes
hsa-let-7b-5p	MIMAT0000063	E2F5	1875	Microarray	17699775	Yes
hsa-let-7b-5p	MIMAT0000063	E2F6	1876	Microarray//PAR-CLIP	17699775|20371350	Yes
hsa-let-7b-5p	MIMAT0000063	EDN1	1906	PAR-CLIP	23592263	Yes
hsa-let-7b-5p	MIMAT0000063	EEF1A1	1915	CLASH	23622248	Yes
hsa-let-7b-5p	MIMAT0000063	EEF2	1938	CLASH	23622248	Yes
hsa-let-7b-5p	MIMAT0000063	EIF4A1	1973	Proteomics	18668040	No
hsa-let-7b-5p	MIMAT0000063	EIF4A2	1974	Proteomics	18668040	Yes
hsa-let-7b-5p	MIMAT0000063	EIF4G2	1982	PAR-CLIP//Proteomics	18668040|23592263|21572407|27292025	Yes
hsa-let-7b-5p	MIMAT0000063	ELK4	2005	CLASH	23622248	Yes
hsa-let-7b-5p	MIMAT0000063	ENG	2022	Proteomics	18668040	Yes
hsa-let-7b-5p	MIMAT0000063	EP300	2033	CLASH	23622248	Yes
hsa-let-7b-5p	MIMAT0000063	EPHA4	2043	PAR-CLIP	21572407	Yes
hsa-let-7b-5p	MIMAT0000063	ERCC1	2067	CLASH	23622248	Yes
hsa-let-7b-5p	MIMAT0000063	ETFA	2108	CLASH	23622248	Yes
hsa-let-7b-5p	MIMAT0000063	EZH2	2146	qRT-PCR//Western blot	25611389	Yes
hsa-let-7b-5p	MIMAT0000063	F2	2147	Proteomics	18668040	No
hsa-let-7b-5p	MIMAT0000063	FANCD2	2177	CLASH	23622248	Yes
hsa-let-7b-5p	MIMAT0000063	ACSL1	2180	Proteomics	18668040	Yes
hsa-let-7b-5p	MIMAT0000063	FEN1	2237	CLASH	23622248	Yes
hsa-let-7b-5p	MIMAT0000063	FLII	2314	CLASH	23622248	Yes
hsa-let-7b-5p	MIMAT0000063	FLNA	2316	CLASH	23622248	Yes
hsa-let-7b-5p	MIMAT0000063	FMO4	2329	HITS-CLIP	23824327	No
hsa-let-7b-5p	MIMAT0000063	FPR1	2357	HITS-CLIP	23313552	No
hsa-let-7b-5p	MIMAT0000063	FXN	2395	PAR-CLIP	23592263	Yes
hsa-let-7b-5p	MIMAT0000063	GABPB1	2553	HITS-CLIP//PAR-CLIP	23592263|23313552	Yes
hsa-let-7b-5p	MIMAT0000063	GALNT2	2590	Proteomics	18668040	Yes
hsa-let-7b-5p	MIMAT0000063	GAPDH	2597	CLASH	23622248	Yes
hsa-let-7b-5p	MIMAT0000063	GATA6	2627	CLASH	23622248	No
hsa-let-7b-5p	MIMAT0000063	GATM	2628	PAR-CLIP	26701625	Yes
hsa-let-7b-5p	MIMAT0000063	NR6A1	2649	PAR-CLIP	23592263	Yes
hsa-let-7b-5p	MIMAT0000063	GLB1	2720	Proteomics	18668040	Yes
hsa-let-7b-5p	MIMAT0000063	GLO1	2739	PAR-CLIP//Proteomics	18668040|23592263	Yes
hsa-let-7b-5p	MIMAT0000063	GNAS	2778	CLASH	23622248	Yes
hsa-let-7b-5p	MIMAT0000063	GNB1	2782	CLASH	23622248	Yes
hsa-let-7b-5p	MIMAT0000063	GNG5	2787	PAR-CLIP	20371350|27292025	Yes
hsa-let-7b-5p	MIMAT0000063	GOLGA4	2803	PAR-CLIP	20371350	Yes
hsa-let-7b-5p	MIMAT0000063	GPI	2821	CLASH	23622248	Yes
hsa-let-7b-5p	MIMAT0000063	GPM6B	2824	CLASH	23622248	Yes
hsa-let-7b-5p	MIMAT0000063	GPX7	2882	Microarray	17699775	Yes
hsa-let-7b-5p	MIMAT0000063	GSK3A	2931	CLASH	23622248	Yes
hsa-let-7b-5p	MIMAT0000063	GSPT1	2935	Proteomics	18668040	Yes
hsa-let-7b-5p	MIMAT0000063	GSR	2936	CLASH//Proteomics	18668040|23622248	Yes
hsa-let-7b-5p	MIMAT0000063	GTF2I	2969	Microarray	17699775	Yes
hsa-let-7b-5p	MIMAT0000063	GTF3C1	2975	CLASH	23622248	Yes
hsa-let-7b-5p	MIMAT0000063	GYG1	2992	CLASH	23622248	Yes
hsa-let-7b-5p	MIMAT0000063	GYS1	2997	Proteomics//pSILAC	18668040	Yes
hsa-let-7b-5p	MIMAT0000063	GYS2	2998	Proteomics	18668040	No
hsa-let-7b-5p	MIMAT0000063	HIST1H1C	3006	CLASH	23622248	Yes
hsa-let-7b-5p	MIMAT0000063	HIST1H2BD	3017	PAR-CLIP	24398324|23446348	Yes
hsa-let-7b-5p	MIMAT0000063	HADHA	3030	CLASH	23622248	Yes
hsa-let-7b-5p	MIMAT0000063	HARS	3035	CLASH	23622248	Yes
hsa-let-7b-5p	MIMAT0000063	HCFC1	3054	CLASH	23622248	Yes
hsa-let-7b-5p	MIMAT0000063	HTT	3064	CLASH	23622248	Yes
hsa-let-7b-5p	MIMAT0000063	HELLS	3070	Proteomics	18668040	Yes
hsa-let-7b-5p	MIMAT0000063	HIF1A	3091	CLASH	23622248	Yes
hsa-let-7b-5p	MIMAT0000063	HK1	3098	CLASH	23622248	Yes
hsa-let-7b-5p	MIMAT0000063	HMGB1	3146	CLASH	23622248	Yes
hsa-let-7b-5p	MIMAT0000063	HMGCS1	3157	CLASH	23622248	Yes
hsa-let-7b-5p	MIMAT0000063	HMGA1	3159	CLASH//HITS-CLIP//Luciferase reporter assay//Microarray//PAR-CLIP//Proteomics//pSILAC//qRT-PCR//Western blot	18668040|23622248|23798998|23592263|23313552	Yes
hsa-let-7b-5p	MIMAT0000063	HNRNPF	3185	CLASH	23622248	Yes
hsa-let-7b-5p	MIMAT0000063	HNRNPL	3191	CLASH	23622248	Yes
hsa-let-7b-5p	MIMAT0000063	HOXD11	3237	CLASH	23622248	No
hsa-let-7b-5p	MIMAT0000063	HRAS	3265	Immunoblot//qRT-PCR//Western blot	21252116	Yes
hsa-let-7b-5p	MIMAT0000063	AGFG2	3268	CLASH	23622248	Yes
hsa-let-7b-5p	MIMAT0000063	HES1	3280	CLASH	23622248	Yes
hsa-let-7b-5p	MIMAT0000063	HSF2	3298	CLASH	23622248	Yes
hsa-let-7b-5p	MIMAT0000063	HSPA1B	3304	CLASH	23622248	Yes
hsa-let-7b-5p	MIMAT0000063	HSPA8	3312	CLASH	23622248	Yes
hsa-let-7b-5p	MIMAT0000063	HSP90AA1	3320	CLASH	23622248	Yes
hsa-let-7b-5p	MIMAT0000063	IGSF3	3321	Proteomics	18668040	Yes
hsa-let-7b-5p	MIMAT0000063	IDI1	3422	Proteomics	18668040	Yes
hsa-let-7b-5p	MIMAT0000063	IFNB1	3456	ELISA//Luciferase reporter assay//qRT-PCR	20130213	Yes
hsa-let-7b-5p	MIMAT0000063	IFRD1	3475	Proteomics//pSILAC	18668040	Yes
hsa-let-7b-5p	MIMAT0000063	IGF1R	3480	Immunohistochemistry//Luciferase reporter assay//PAR-CLIP//QRTPCR//Western blot	23482325|23592263|24398324|23446348|21572407	Yes
hsa-let-7b-5p	MIMAT0000063	IGHMBP2	3508	CLASH	23622248	Yes
hsa-let-7b-5p	MIMAT0000063	RBPJ	3516	CLASH	23622248	Yes
hsa-let-7b-5p	MIMAT0000063	IL6R	3570	PAR-CLIP	27292025	No
hsa-let-7b-5p	MIMAT0000063	CXCL8	3576	PAR-CLIP	26701625	No
hsa-let-7b-5p	MIMAT0000063	IMPDH1	3614	Proteomics	18668040	Yes
hsa-let-7b-5p	MIMAT0000063	IMPDH2	3615	Proteomics	18668040	Yes
hsa-let-7b-5p	MIMAT0000063	INPPL1	3636	Proteomics	18668040	Yes
hsa-let-7b-5p	MIMAT0000063	ITGA3	3675	HITS-CLIP	23706177|23313552	Yes
hsa-let-7b-5p	MIMAT0000063	ITGB5	3693	CLASH	23622248	Yes
hsa-let-7b-5p	MIMAT0000063	KCNC4	3749	CLASH	23622248	No
hsa-let-7b-5p	MIMAT0000063	KIF2A	3796	Proteomics	18668040	Yes
hsa-let-7b-5p	MIMAT0000063	KIFC1	3833	CLASH	23622248	Yes
hsa-let-7b-5p	MIMAT0000063	KPNA5	3841	HITS-CLIP//PAR-CLIP	24398324|23446348|21572407|20371350	Yes
hsa-let-7b-5p	MIMAT0000063	TNPO1	3842	CLASH	23622248	Yes
hsa-let-7b-5p	MIMAT0000063	RPSA	3921	CLASH	23622248	Yes
hsa-let-7b-5p	MIMAT0000063	LBR	3930	Proteomics	18668040	Yes
hsa-let-7b-5p	MIMAT0000063	LDLR	3949	Proteomics	18668040	Yes
hsa-let-7b-5p	MIMAT0000063	LPL	4023	Proteomics	18668040	No
hsa-let-7b-5p	MIMAT0000063	LTA4H	4048	CLASH	23622248	Yes
hsa-let-7b-5p	MIMAT0000063	LYN	4067	PAR-CLIP	23592263	Yes
hsa-let-7b-5p	MIMAT0000063	MAB21L1	4081	CLASH	23622248	Yes
hsa-let-7b-5p	MIMAT0000063	MXD1	4084	PAR-CLIP	21572407	Yes
hsa-let-7b-5p	MIMAT0000063	MAGEA3	4102	PAR-CLIP	27292025	No
hsa-let-7b-5p	MIMAT0000063	MAGEA6	4105	PAR-CLIP	27292025	No
hsa-let-7b-5p	MIMAT0000063	MAGEA12	4111	PAR-CLIP	27292025	No
hsa-let-7b-5p	MIMAT0000063	MAP4	4134	CLASH	23622248	Yes
hsa-let-7b-5p	MIMAT0000063	MARS	4141	Proteomics	18668040	Yes
hsa-let-7b-5p	MIMAT0000063	MCM4	4173	CLASH	23622248	Yes
hsa-let-7b-5p	MIMAT0000063	MCM7	4176	CLASH	23622248	Yes
hsa-let-7b-5p	MIMAT0000063	MDM4	4194	CLASH//PAR-CLIP	23622248|23592263|24398324	Yes
hsa-let-7b-5p	MIMAT0000063	MEF2C	4208	CLASH	23622248	Yes
hsa-let-7b-5p	MIMAT0000063	MEF2D	4209	PAR-CLIP	26701625	Yes
hsa-let-7b-5p	MIMAT0000063	MEIS3P1	4213	PAR-CLIP	23592263	Yes
hsa-let-7b-5p	MIMAT0000063	CD99	4267	CLASH	23622248	Yes
hsa-let-7b-5p	MIMAT0000063	MIPEP	4285	Proteomics	18668040	Yes
hsa-let-7b-5p	MIMAT0000063	MLLT1	4298	Proteomics//pSILAC	18668040	Yes
hsa-let-7b-5p	MIMAT0000063	MOV10	4343	CLASH	23622248	Yes
hsa-let-7b-5p	MIMAT0000063	MPG	4350	Proteomics	18668040	Yes
hsa-let-7b-5p	MIMAT0000063	ABCC1	4363	Proteomics	18668040	Yes
hsa-let-7b-5p	MIMAT0000063	MSI1	4440	CLASH	23622248	Yes
hsa-let-7b-5p	MIMAT0000063	MSN	4478	CLASH	23622248	Yes
hsa-let-7b-5p	MIMAT0000063	ATP6	4508	CLASH	23622248	No
hsa-let-7b-5p	MIMAT0000063	COX1	4512	CLASH	23622248	No
hsa-let-7b-5p	MIMAT0000063	COX2	4513	CLASH	23622248	No
hsa-let-7b-5p	MIMAT0000063	COX3	4514	CLASH	23622248	No
hsa-let-7b-5p	MIMAT0000063	ND1	4535	CLASH	23622248	No
hsa-let-7b-5p	MIMAT0000063	ND2	4536	CLASH	23622248	No
hsa-let-7b-5p	MIMAT0000063	ND4	4538	CLASH	23622248	No
hsa-let-7b-5p	MIMAT0000063	ND4L	4539	CLASH	23622248	No
hsa-let-7b-5p	MIMAT0000063	ND5	4540	CLASH	23622248	No
hsa-let-7b-5p	MIMAT0000063	MTRR	4552	Proteomics//pSILAC	18668040	Yes
hsa-let-7b-5p	MIMAT0000063	MYC	4609	CLASH//TRAP	23622248|24510096	Yes
hsa-let-7b-5p	MIMAT0000063	MYO1C	4641	CLASH	23622248	Yes
hsa-let-7b-5p	MIMAT0000063	MYO1E	4643	Proteomics	18668040	Yes
hsa-let-7b-5p	MIMAT0000063	NACA	4666	CLASH	23622248	Yes
hsa-let-7b-5p	MIMAT0000063	NAP1L1	4673	HITS-CLIP	19536157	Yes
hsa-let-7b-5p	MIMAT0000063	NDUFA10	4705	CLASH	23622248	Yes
hsa-let-7b-5p	MIMAT0000063	NEDD4	4734	Proteomics//pSILAC	18668040	Yes
hsa-let-7b-5p	MIMAT0000063	NFATC1	4772	CLASH	23622248	No
hsa-let-7b-5p	MIMAT0000063	NFATC3	4775	CLASH	23622248	Yes
hsa-let-7b-5p	MIMAT0000063	NFKBIA	4792	CLASH	23622248	Yes
hsa-let-7b-5p	MIMAT0000063	NME4	4833	CLASH	23622248	Yes
hsa-let-7b-5p	MIMAT0000063	CNOT2	4848	CLASH	23622248	Yes
hsa-let-7b-5p	MIMAT0000063	SLC11A2	4891	HITS-CLIP//PAR-CLIP	23592263|23313552	Yes
hsa-let-7b-5p	MIMAT0000063	NRAS	4893	Immunohistochemistry//Luciferase reporter assay//Proteomics//qRT-PCR	17699775|19966857|18668040	Yes
hsa-let-7b-5p	MIMAT0000063	NRDC	4898	CLASH	23622248	No
hsa-let-7b-5p	MIMAT0000063	NUCB2	4925	PAR-CLIP	23592263	Yes
hsa-let-7b-5p	MIMAT0000063	NVL	4931	Proteomics	18668040	Yes
hsa-let-7b-5p	MIMAT0000063	OPRL1	4987	PAR-CLIP	22012620	No
hsa-let-7b-5p	MIMAT0000063	ORC4	5000	Proteomics	18668040	Yes
hsa-let-7b-5p	MIMAT0000063	OXA1L	5018	Proteomics	18668040	Yes
hsa-let-7b-5p	MIMAT0000063	PA2G4	5036	CLASH	23622248	Yes
hsa-let-7b-5p	MIMAT0000063	PAFAH1B3	5050	Proteomics	18668040	Yes
hsa-let-7b-5p	MIMAT0000063	PAFAH2	5051	HITS-CLIP	19536157	Yes
hsa-let-7b-5p	MIMAT0000063	PAK1	5058	CLASH	23622248	Yes
hsa-let-7b-5p	MIMAT0000063	PAX3	5077	CLASH	23622248	No
hsa-let-7b-5p	MIMAT0000063	PBX2	5089	PAR-CLIP	26701625	Yes
hsa-let-7b-5p	MIMAT0000063	PCBP2	5094	CLASH	23622248	Yes
hsa-let-7b-5p	MIMAT0000063	PCCB	5096	Proteomics	18668040	Yes
hsa-let-7b-5p	MIMAT0000063	PCYT1A	5130	Proteomics	18668040	Yes
hsa-let-7b-5p	MIMAT0000063	PDGFB	5155	PAR-CLIP	27292025	No
hsa-let-7b-5p	MIMAT0000063	PDGFRA	5156	Luciferase reporter assay//Microarray//qRT-PCR	17942906|22995917	Yes
hsa-let-7b-5p	MIMAT0000063	PDK1	5163	Proteomics	18668040	Yes
hsa-let-7b-5p	MIMAT0000063	PER1	5187	CLASH	23622248	Yes
hsa-let-7b-5p	MIMAT0000063	PEX6	5190	CLASH	23622248	Yes
hsa-let-7b-5p	MIMAT0000063	PFKM	5213	CLASH	23622248	Yes
hsa-let-7b-5p	MIMAT0000063	PFN1	5216	CLASH	23622248	Yes
hsa-let-7b-5p	MIMAT0000063	PGM1	5236	CLASH	23622248	Yes
hsa-let-7b-5p	MIMAT0000063	PGM3	5238	Proteomics	18668040	Yes
hsa-let-7b-5p	MIMAT0000063	PHKA1	5255	CLASH	23622248	Yes
hsa-let-7b-5p	MIMAT0000063	PLAGL2	5326	Microarray//PAR-CLIP	17699775|23592263|26701625	Yes
hsa-let-7b-5p	MIMAT0000063	PLCB3	5331	Proteomics	18668040	Yes
hsa-let-7b-5p	MIMAT0000063	PLCG2	5336	PAR-CLIP	24398324|23446348	Yes
hsa-let-7b-5p	MIMAT0000063	PLK1	5347	CLASH	23622248	Yes
hsa-let-7b-5p	MIMAT0000063	PMAIP1	5366	PAR-CLIP	23592263	Yes
hsa-let-7b-5p	MIMAT0000063	2024-09-04	5414	Proteomics	18668040	Yes
hsa-let-7b-5p	MIMAT0000063	POLD2	5425	Proteomics//pSILAC	18668040	Yes
hsa-let-7b-5p	MIMAT0000063	POLR2A	5430	CLASH	23622248	Yes
hsa-let-7b-5p	MIMAT0000063	POLR2C	5432	Proteomics//pSILAC	18668040	Yes
hsa-let-7b-5p	MIMAT0000063	POLR2D	5433	PAR-CLIP	23592263|21572407|26701625	Yes
hsa-let-7b-5p	MIMAT0000063	POLR2H	5437	Proteomics	18668040	Yes
hsa-let-7b-5p	MIMAT0000063	POLR2L	5441	Proteomics	18668040	Yes
hsa-let-7b-5p	MIMAT0000063	PPID	5481	Proteomics	18668040	Yes
hsa-let-7b-5p	MIMAT0000063	PPM1G	5496	Proteomics	18668040	Yes
hsa-let-7b-5p	MIMAT0000063	PPP1R7	5510	Proteomics//pSILAC	18668040	Yes
hsa-let-7b-5p	MIMAT0000063	PPP2R2A	5520	CLASH//PAR-CLIP	23622248|23446348	Yes
hsa-let-7b-5p	MIMAT0000063	PPP2R5E	5529	CLASH	23622248	Yes
hsa-let-7b-5p	MIMAT0000063	PRIM1	5557	Proteomics//pSILAC	18668040	Yes
hsa-let-7b-5p	MIMAT0000063	PRIM2	5558	HITS-CLIP	23706177	Yes
hsa-let-7b-5p	MIMAT0000063	PRKAA2	5563	CLASH	23622248	Yes
hsa-let-7b-5p	MIMAT0000063	PRKAR2A	5576	Proteomics	18668040	Yes
hsa-let-7b-5p	MIMAT0000063	PRKD1	5587	CLASH	23622248	Yes
hsa-let-7b-5p	MIMAT0000063	MAPK1	5594	CLASH	23622248	Yes
hsa-let-7b-5p	MIMAT0000063	MAPK6	5597	PAR-CLIP	21572407	Yes
hsa-let-7b-5p	MIMAT0000063	MAP2K2	5605	Proteomics	18668040	Yes
hsa-let-7b-5p	MIMAT0000063	MAP2K7	5609	PAR-CLIP	23592263|26701625	Yes
hsa-let-7b-5p	MIMAT0000063	PRPS1	5631	Proteomics	18668040	Yes
hsa-let-7b-5p	MIMAT0000063	PSMD9	5715	Proteomics	18668040	Yes
hsa-let-7b-5p	MIMAT0000063	PTGFRN	5738	CLASH	23622248	Yes
hsa-let-7b-5p	MIMAT0000063	PTGS2	5743	Proteomics//pSILAC	18668040	Yes
hsa-let-7b-5p	MIMAT0000063	PVR	5817	Proteomics	18668040	Yes
hsa-let-7b-5p	MIMAT0000063	PCYT2	5833	CLASH	23622248	Yes
hsa-let-7b-5p	MIMAT0000063	QARS	5859	Proteomics	18668040	Yes
hsa-let-7b-5p	MIMAT0000063	QDPR	5860	PAR-CLIP	23592263	Yes
hsa-let-7b-5p	MIMAT0000063	RALB	5899	CLASH	23622248	Yes
hsa-let-7b-5p	MIMAT0000063	RBBP6	5930	CLASH	23622248	Yes
hsa-let-7b-5p	MIMAT0000063	RDX	5962	PAR-CLIP//Proteomics	18668040|23446348|21572407|26701625	Yes
hsa-let-7b-5p	MIMAT0000063	DPF2	5977	Proteomics	18668040	Yes
hsa-let-7b-5p	MIMAT0000063	RFC2	5982	HITS-CLIP	23706177	Yes
hsa-let-7b-5p	MIMAT0000063	RHD	6007	HITS-CLIP//PAR-CLIP	23592263|23706177|23313552	No
hsa-let-7b-5p	MIMAT0000063	BRD2	6046	CLASH	23622248	Yes
hsa-let-7b-5p	MIMAT0000063	RPL12	6136	CLASH	23622248	Yes
hsa-let-7b-5p	MIMAT0000063	RPL18	6141	CLASH	23622248	Yes
hsa-let-7b-5p	MIMAT0000063	RPL18A	6142	CLASH	23622248	Yes
hsa-let-7b-5p	MIMAT0000063	MRPL12	6182	PAR-CLIP	23592263	Yes
hsa-let-7b-5p	MIMAT0000063	RPS4X	6191	CLASH	23622248	Yes
hsa-let-7b-5p	MIMAT0000063	RPS24	6229	CLASH	23622248	Yes
hsa-let-7b-5p	MIMAT0000063	RRAD	6236	PAR-CLIP	22012620	Yes
hsa-let-7b-5p	MIMAT0000063	RRBP1	6238	CLASH	23622248	Yes
hsa-let-7b-5p	MIMAT0000063	RRM1	6240	PAR-CLIP	23592263	Yes
hsa-let-7b-5p	MIMAT0000063	RRM2	6241	Microarray//PAR-CLIP//Proteomics	17699775|18668040|21572407	Yes
hsa-let-7b-5p	MIMAT0000063	RXRB	6257	CLASH	23622248	Yes
hsa-let-7b-5p	MIMAT0000063	SAFB	6294	CLASH	23622248	Yes
hsa-let-7b-5p	MIMAT0000063	SALL2	6297	CLASH	23622248	Yes
hsa-let-7b-5p	MIMAT0000063	SC5D	6309	CLASH	23622248	Yes
hsa-let-7b-5p	MIMAT0000063	ATXN2	6311	CLASH//HITS-CLIP	23622248|23313552	Yes
hsa-let-7b-5p	MIMAT0000063	SCD	6319	CLASH//Proteomics	18668040|23622248	Yes
hsa-let-7b-5p	MIMAT0000063	SEMG2	6407	Proteomics	18668040	No
hsa-let-7b-5p	MIMAT0000063	SKI	6497	CLASH	23622248	Yes
hsa-let-7b-5p	MIMAT0000063	SLC1A4	6509	Proteomics//pSILAC	18668040	Yes
hsa-let-7b-5p	MIMAT0000063	SLC20A1	6574	PAR-CLIP	23592263|20371350	Yes
hsa-let-7b-5p	MIMAT0000063	SLC25A1	6576	Proteomics	18668040	Yes
hsa-let-7b-5p	MIMAT0000063	SMARCA1	6594	Proteomics	18668040	Yes
hsa-let-7b-5p	MIMAT0000063	SMARCA4	6597	CLASH//Proteomics	18668040|23622248	Yes
hsa-let-7b-5p	MIMAT0000063	SMARCB1	6598	CLASH	23622248	Yes
hsa-let-7b-5p	MIMAT0000063	SMARCC1	6599	Proteomics	18668040	Yes
hsa-let-7b-5p	MIMAT0000063	SMARCC2	6601	CLASH	23622248	Yes
hsa-let-7b-5p	MIMAT0000063	SMARCD1	6602	CLASH//Proteomics	18668040|23622248	Yes
hsa-let-7b-5p	MIMAT0000063	SUMO2	6613	CLASH	23622248	Yes
hsa-let-7b-5p	MIMAT0000063	SNRPA	6626	CLASH	23622248	Yes
hsa-let-7b-5p	MIMAT0000063	SNRPE	6635	CLASH	23622248	Yes
hsa-let-7b-5p	MIMAT0000063	SOD2	6648	PAR-CLIP	22012620	Yes
hsa-let-7b-5p	MIMAT0000063	SON	6651	CLASH	23622248	Yes
hsa-let-7b-5p	MIMAT0000063	SOX9	6662	Microarray	17699775	Yes
hsa-let-7b-5p	MIMAT0000063	SP1	6667	CLASH	23622248	Yes
hsa-let-7b-5p	MIMAT0000063	SP100	6672	Proteomics	18668040	Yes
hsa-let-7b-5p	MIMAT0000063	SPN	6693	CLASH	23622248	No
hsa-let-7b-5p	MIMAT0000063	SPR	6697	Proteomics	18668040	Yes
hsa-let-7b-5p	MIMAT0000063	SPTBN2	6712	CLASH	23622248	Yes
hsa-let-7b-5p	MIMAT0000063	TROVE2	6738	Proteomics	18668040	Yes
hsa-let-7b-5p	MIMAT0000063	SSR1	6745	Microarray	17699775	Yes
hsa-let-7b-5p	MIMAT0000063	ST13	6767	CLASH	23622248	Yes
hsa-let-7b-5p	MIMAT0000063	STAT2	6773	HITS-CLIP	23706177	Yes
hsa-let-7b-5p	MIMAT0000063	STIM1	6786	Proteomics	18668040	Yes
hsa-let-7b-5p	MIMAT0000063	STK4	6789	PAR-CLIP	23446348	Yes
hsa-let-7b-5p	MIMAT0000063	AURKA	6790	Microarray//Proteomics	17699775|18668040	Yes
hsa-let-7b-5p	MIMAT0000063	STRN	6801	PAR-CLIP	24398324|20371350	Yes
hsa-let-7b-5p	MIMAT0000063	STX3	6809	PAR-CLIP	27292025	Yes
hsa-let-7b-5p	MIMAT0000063	SUOX	6821	PAR-CLIP	21572407	Yes
hsa-let-7b-5p	MIMAT0000063	SURF4	6836	PAR-CLIP	20371350	Yes
hsa-let-7b-5p	MIMAT0000063	SYT1	6857	PAR-CLIP	26701625	Yes
hsa-let-7b-5p	MIMAT0000063	TAF9	6880	Proteomics	18668040	Yes
hsa-let-7b-5p	MIMAT0000063	TCOF1	6949	Proteomics	18668040	Yes
hsa-let-7b-5p	MIMAT0000063	TGFBR1	7046	ELISA//GFP reporter assay//Western blot	24978044	Yes
hsa-let-7b-5p	MIMAT0000063	TGFBR3	7049	PAR-CLIP	21572407	Yes
hsa-let-7b-5p	MIMAT0000063	THBS1	7057	PAR-CLIP//Proteomics//pSILAC	18668040|24398324	Yes
hsa-let-7b-5p	MIMAT0000063	TIAM1	7074	CLASH	23622248	Yes
hsa-let-7b-5p	MIMAT0000063	TJP1	7082	CLASH	23622248	Yes
hsa-let-7b-5p	MIMAT0000063	TLN1	7094	CLASH	23622248	Yes
hsa-let-7b-5p	MIMAT0000063	TLR4	7099	Luciferase reporter assay	23437218	No
hsa-let-7b-5p	MIMAT0000063	NR2E1	7101	immunoblot//Luciferase reporter assay//Northern blot//Western blot	20133835	Yes
hsa-let-7b-5p	MIMAT0000063	TRAPPC10	7109	PAR-CLIP	26701625	Yes
hsa-let-7b-5p	MIMAT0000063	TPBG	7162	Proteomics	18668040	Yes
hsa-let-7b-5p	MIMAT0000063	TPD52L2	7165	CLASH	23622248	Yes
hsa-let-7b-5p	MIMAT0000063	TPM4	7171	CLASH	23622248	Yes
hsa-let-7b-5p	MIMAT0000063	TPP2	7174	Proteomics	18668040	Yes
hsa-let-7b-5p	MIMAT0000063	TPT1	7178	CLASH	23622248	Yes
hsa-let-7b-5p	MIMAT0000063	TST	7263	Proteomics	18668040	Yes
hsa-let-7b-5p	MIMAT0000063	TUBB2A	7280	PAR-CLIP	23592263	Yes
hsa-let-7b-5p	MIMAT0000063	TYMS	7298	Proteomics//pSILAC	18668040	Yes
hsa-let-7b-5p	MIMAT0000063	UBA1	7317	CLASH	23622248	Yes
hsa-let-7b-5p	MIMAT0000063	UBE2A	7319	CLASH	23622248	Yes
hsa-let-7b-5p	MIMAT0000063	UBE2D2	7322	Proteomics	18668040	Yes
hsa-let-7b-5p	MIMAT0000063	UBE2D3	7323	Proteomics	18668040	Yes
hsa-let-7b-5p	MIMAT0000063	UBE2I	7329	Proteomics	18668040	Yes
hsa-let-7b-5p	MIMAT0000063	SUMO1	7341	PAR-CLIP	24398324	Yes
hsa-let-7b-5p	MIMAT0000063	UGT8	7368	Proteomics//pSILAC	18668040	No
hsa-let-7b-5p	MIMAT0000063	UCK2	7371	Proteomics	18668040	Yes
hsa-let-7b-5p	MIMAT0000063	UTRN	7402	CLASH	23622248	Yes
hsa-let-7b-5p	MIMAT0000063	VCL	7414	PAR-CLIP	23592263	Yes
hsa-let-7b-5p	MIMAT0000063	YWHAE	7531	CLASH	23622248	Yes
hsa-let-7b-5p	MIMAT0000063	YWHAZ	7534	CLASH//PAR-CLIP	23622248|23592263	Yes
hsa-let-7b-5p	MIMAT0000063	ZNF3	7551	CLASH	23622248	Yes
hsa-let-7b-5p	MIMAT0000063	ZNF8	7554	PAR-CLIP	23592263	Yes
hsa-let-7b-5p	MIMAT0000063	ZNF28	7576	PAR-CLIP	23592263	Yes
hsa-let-7b-5p	MIMAT0000063	ZNF148	7707	CLASH	23622248	Yes
hsa-let-7b-5p	MIMAT0000063	ZMYM2	7750	CLASH	23622248	Yes
hsa-let-7b-5p	MIMAT0000063	ZNF200	7752	PAR-CLIP	21572407|20371350	Yes
hsa-let-7b-5p	MIMAT0000063	ZNF207	7756	CLASH	23622248	Yes
hsa-let-7b-5p	MIMAT0000063	SLC30A1	7779	Proteomics	18668040	Yes
hsa-let-7b-5p	MIMAT0000063	BTG2	7832	CLASH	23622248	Yes
hsa-let-7b-5p	MIMAT0000063	PXDN	7837	Proteomics//pSILAC	18668040	Yes
hsa-let-7b-5p	MIMAT0000063	BRPF1	7862	CLASH	23622248	Yes
hsa-let-7b-5p	MIMAT0000063	PRRC2A	7916	CLASH//Proteomics//pSILAC	18668040|23622248	Yes
hsa-let-7b-5p	MIMAT0000063	BAG6	7917	CLASH	23622248	Yes
hsa-let-7b-5p	MIMAT0000063	ARHGEF5	7984	CLASH	23622248	Yes
hsa-let-7b-5p	MIMAT0000063	UBXN8	7993	Proteomics	18668040	Yes
hsa-let-7b-5p	MIMAT0000063	NUP214	8021	CLASH//Proteomics	18668040|23622248	Yes
hsa-let-7b-5p	MIMAT0000063	MLLT10	8028	PAR-CLIP	23592263|27292025	Yes
hsa-let-7b-5p	MIMAT0000063	PDHX	8050	Proteomics	18668040	Yes
hsa-let-7b-5p	MIMAT0000063	PTP4A2	8073	CLASH	23622248	Yes
hsa-let-7b-5p	MIMAT0000063	KMT2D	8085	PAR-CLIP	24398324|21572407	Yes
hsa-let-7b-5p	MIMAT0000063	HMGA2	8091	HITS-CLIP//Immunohistochemistry//Luciferase reporter assay//Microarray//PAR-CLIP//qRT-PCR//QRTPCR//Western blot	17437991|23482325|23318420|20371350|21572407|25600877|26701625	Yes
hsa-let-7b-5p	MIMAT0000063	COIL	8161	PAR-CLIP//Proteomics	18668040|23446348|21572407|20371350	Yes
hsa-let-7b-5p	MIMAT0000063	NCOA3	8202	PAR-CLIP	24398324|26701625	Yes
hsa-let-7b-5p	MIMAT0000063	SMC1A	8243	CLASH//PAR-CLIP	23622248|23446348|21572407|20371350|26701625	Yes
hsa-let-7b-5p	MIMAT0000063	NAA10	8260	CLASH	23622248	Yes
hsa-let-7b-5p	MIMAT0000063	SLC10A3	8273	CLASH	23622248	Yes
hsa-let-7b-5p	MIMAT0000063	FZD9	8326	PAR-CLIP	23446348|21572407	Yes
hsa-let-7b-5p	MIMAT0000063	HIST1H3B	8358	CLASH	23622248	Yes
hsa-let-7b-5p	MIMAT0000063	DYRK3	8444	PAR-CLIP	26701625	Yes
hsa-let-7b-5p	MIMAT0000063	DHX16	8449	Proteomics	18668040	Yes
hsa-let-7b-5p	MIMAT0000063	CUL3	8452	Proteomics	18668040	Yes
hsa-let-7b-5p	MIMAT0000063	CUL2	8453	CLASH	23622248	Yes
hsa-let-7b-5p	MIMAT0000063	CUL1	8454	Proteomics	18668040	Yes
hsa-let-7b-5p	MIMAT0000063	IRS4	8471	CLASH	23622248	No
hsa-let-7b-5p	MIMAT0000063	DENR	8562	CLASH	23622248	Yes
hsa-let-7b-5p	MIMAT0000063	THOC5	8563	CLASH	23622248	Yes
hsa-let-7b-5p	MIMAT0000063	KHSRP	8570	CLASH	23622248	Yes
hsa-let-7b-5p	MIMAT0000063	NOP14	8602	Proteomics	18668040	Yes
hsa-let-7b-5p	MIMAT0000063	SLC25A12	8604	Proteomics	18668040	Yes
hsa-let-7b-5p	MIMAT0000063	USO1	8615	Proteomics	18668040	Yes
hsa-let-7b-5p	MIMAT0000063	RTCA	8634	CLASH//Proteomics	18668040|23622248	Yes
hsa-let-7b-5p	MIMAT0000063	SOCS1	8651	PAR-CLIP	23592263	Yes
hsa-let-7b-5p	MIMAT0000063	IRS2	8660	CLASH//Flow//Luciferase reporter assay//qRT-PCR//Western blot	23622248|24810113	Yes
hsa-let-7b-5p	MIMAT0000063	EIF3C	8663	CLASH	23622248	Yes
hsa-let-7b-5p	MIMAT0000063	EIF3D	8664	CLASH	23622248	Yes
hsa-let-7b-5p	MIMAT0000063	GBF1	8729	CLASH	23622248	Yes
hsa-let-7b-5p	MIMAT0000063	RNMT	8731	Proteomics	18668040	Yes
hsa-let-7b-5p	MIMAT0000063	TNFSF12	8742	CLASH	23622248	Yes
hsa-let-7b-5p	MIMAT0000063	TNFSF9	8744	PAR-CLIP	23592263|26701625	Yes
hsa-let-7b-5p	MIMAT0000063	SNAP23	8773	Proteomics//pSILAC	18668040	Yes
hsa-let-7b-5p	MIMAT0000063	RIOK3	8780	CLASH	23622248	Yes
hsa-let-7b-5p	MIMAT0000063	TNFRSF10B	8795	qRT-PCR//Western blot	24120475	Yes
hsa-let-7b-5p	MIMAT0000063	PEX11B	8799	PAR-CLIP//Proteomics	18668040|21572407	Yes
hsa-let-7b-5p	MIMAT0000063	TRIM24	8805	CLASH//Proteomics	18668040|23622248	Yes
hsa-let-7b-5p	MIMAT0000063	CCNK	8812	Proteomics	18668040	Yes
hsa-let-7b-5p	MIMAT0000063	SLC5A6	8884	PAR-CLIP	24398324|21572407	Yes
hsa-let-7b-5p	MIMAT0000063	DDX18	8886	CLASH	23622248	Yes
hsa-let-7b-5p	MIMAT0000063	EIF2B3	8891	Proteomics	18668040	Yes
hsa-let-7b-5p	MIMAT0000063	CCNA1	8900	Reporter assay	18379589	Yes
hsa-let-7b-5p	MIMAT0000063	MBD2	8932	PAR-CLIP	24398324|23446348|21572407|20371350	Yes
hsa-let-7b-5p	MIMAT0000063	WASF1	8936	CLASH	23622248	Yes
hsa-let-7b-5p	MIMAT0000063	WASL	8976	CLASH//PAR-CLIP	23622248|22012620|21572407|20371350	Yes
hsa-let-7b-5p	MIMAT0000063	BAZ1B	9031	CLASH//Proteomics	18668040|23622248	Yes
hsa-let-7b-5p	MIMAT0000063	UBA3	9039	Proteomics	18668040	Yes
hsa-let-7b-5p	MIMAT0000063	UBE2M	9040	Proteomics	18668040	Yes
hsa-let-7b-5p	MIMAT0000063	MAP7	9053	Proteomics	18668040	Yes
hsa-let-7b-5p	MIMAT0000063	PAPSS1	9061	Proteomics	18668040	Yes
hsa-let-7b-5p	MIMAT0000063	CLDN12	9069	PAR-CLIP	24398324|23446348|20371350|27292025	Yes
hsa-let-7b-5p	MIMAT0000063	USP14	9097	CLASH	23622248	Yes
hsa-let-7b-5p	MIMAT0000063	USP10	9100	Proteomics	18668040	Yes
hsa-let-7b-5p	MIMAT0000063	CCNB2	9133	CLASH	23622248	Yes
hsa-let-7b-5p	MIMAT0000063	ATG12	9140	PAR-CLIP	23592263	Yes
hsa-let-7b-5p	MIMAT0000063	SYNGR2	9144	CLASH//Proteomics	18668040|23622248	Yes
hsa-let-7b-5p	MIMAT0000063	HGS	9146	CLASH	23622248	Yes
hsa-let-7b-5p	MIMAT0000063	DDX21	9188	Proteomics	18668040	Yes
hsa-let-7b-5p	MIMAT0000063	DEDD	9191	CLASH	23622248	Yes
hsa-let-7b-5p	MIMAT0000063	AURKB	9212	Proteomics//pSILAC	18668040	Yes
hsa-let-7b-5p	MIMAT0000063	TIAF1	9220	PAR-CLIP	26701625	No
hsa-let-7b-5p	MIMAT0000063	NOLC1	9221	Proteomics	18668040	Yes
hsa-let-7b-5p	MIMAT0000063	PTTG1	9232	CLASH	23622248	Yes
hsa-let-7b-5p	MIMAT0000063	TBRG4	9238	Proteomics	18668040	Yes
hsa-let-7b-5p	MIMAT0000063	MED14	9282	CLASH	23622248	Yes
hsa-let-7b-5p	MIMAT0000063	ADGRG1	9289	Proteomics//pSILAC	18668040	No
hsa-let-7b-5p	MIMAT0000063	ATP6V1F	9296	PAR-CLIP//Proteomics//pSILAC	18668040|23592263|24398324|26701625|27292025	Yes
hsa-let-7b-5p	MIMAT0000063	COPS2	9318	Proteomics	18668040	Yes
hsa-let-7b-5p	MIMAT0000063	TRIP12	9320	Proteomics	18668040	Yes
hsa-let-7b-5p	MIMAT0000063	GTF3C4	9329	Proteomics	18668040	Yes
hsa-let-7b-5p	MIMAT0000063	VAMP3	9341	Proteomics	18668040	Yes
hsa-let-7b-5p	MIMAT0000063	SLC9A3R1	9368	Proteomics	18668040	Yes
hsa-let-7b-5p	MIMAT0000063	CIAO1	9391	Proteomics//pSILAC	18668040	Yes
hsa-let-7b-5p	MIMAT0000063	FADS2	9415	CLASH//Proteomics//pSILAC	18668040|23622248	Yes
hsa-let-7b-5p	MIMAT0000063	HAND1	9421	CLASH//PAR-CLIP	23622248|21572407	No
hsa-let-7b-5p	MIMAT0000063	ZNF264	9422	PAR-CLIP	21572407	Yes
hsa-let-7b-5p	MIMAT0000063	QKI	9444	CLASH	23622248	Yes
hsa-let-7b-5p	MIMAT0000063	GGPS1	9453	CLASH	23622248	Yes
hsa-let-7b-5p	MIMAT0000063	PCYT1B	9468	Proteomics	18668040	Yes
hsa-let-7b-5p	MIMAT0000063	ONECUT2	9480	PAR-CLIP	23446348	Yes
hsa-let-7b-5p	MIMAT0000063	FXR2	9513	CLASH	23622248	Yes
hsa-let-7b-5p	MIMAT0000063	EEF1E1	9521	Proteomics	18668040	Yes
hsa-let-7b-5p	MIMAT0000063	SCAMP1	9522	Proteomics	18668040	Yes
hsa-let-7b-5p	MIMAT0000063	BAG5	9529	Proteomics	18668040	Yes
hsa-let-7b-5p	MIMAT0000063	ATP6V1G1	9550	PAR-CLIP	22100165|22291592|23446348	Yes
hsa-let-7b-5p	MIMAT0000063	SOX13	9580	CLASH	23622248	Yes
hsa-let-7b-5p	MIMAT0000063	ENTPD4	9583	CLASH	23622248	Yes
hsa-let-7b-5p	MIMAT0000063	NCOR1	9611	CLASH	23622248	Yes
hsa-let-7b-5p	MIMAT0000063	NUP155	9631	CLASH//PAR-CLIP//Proteomics	18668040|23622248|23446348|21572407|20371350	Yes
hsa-let-7b-5p	MIMAT0000063	CLCA2	9635	CLASH	23622248	No
hsa-let-7b-5p	MIMAT0000063	SH3PXD2A	9644	CLASH	23622248	Yes
hsa-let-7b-5p	MIMAT0000063	CTR9	9646	CLASH	23622248	Yes
hsa-let-7b-5p	MIMAT0000063	HS2ST1	9653	Proteomics	18668040	Yes
hsa-let-7b-5p	MIMAT0000063	CEP135	9662	PAR-CLIP	24398324	Yes
hsa-let-7b-5p	MIMAT0000063	KDM4A	9682	CLASH	23622248	Yes
hsa-let-7b-5p	MIMAT0000063	CLINT1	9685	CLASH	23622248	Yes
hsa-let-7b-5p	MIMAT0000063	BZW1	9689	PAR-CLIP	23592263|20371350|26701625	Yes
hsa-let-7b-5p	MIMAT0000063	KIAA0391	9692	PAR-CLIP	21572407	Yes
hsa-let-7b-5p	MIMAT0000063	PUM1	9698	CLASH//Proteomics	18668040|23622248	Yes
hsa-let-7b-5p	MIMAT0000063	ESPL1	9700	PAR-CLIP	23446348|21572407	Yes
hsa-let-7b-5p	MIMAT0000063	HERPUD1	9709	HITS-CLIP//PAR-CLIP	23592263|23706177	Yes
hsa-let-7b-5p	MIMAT0000063	EIF4A3	9775	HITS-CLIP	23706177	Yes
hsa-let-7b-5p	MIMAT0000063	SNX17	9784	PAR-CLIP	22291592	Yes
hsa-let-7b-5p	MIMAT0000063	SCRN1	9805	Proteomics	18668040	Yes
hsa-let-7b-5p	MIMAT0000063	IP6K1	9807	CLASH	23622248	Yes
hsa-let-7b-5p	MIMAT0000063	RNF40	9810	Proteomics	18668040	Yes
hsa-let-7b-5p	MIMAT0000063	KIAA0141	9812	CLASH	23622248	Yes
hsa-let-7b-5p	MIMAT0000063	EFCAB14	9813	CLASH	23622248	Yes
hsa-let-7b-5p	MIMAT0000063	TSC22D2	9819	PAR-CLIP	23592263|24398324	Yes
hsa-let-7b-5p	MIMAT0000063	AREL1	9870	PAR-CLIP	23592263	Yes
hsa-let-7b-5p	MIMAT0000063	ZC3H11A	9877	Proteomics	18668040	Yes
hsa-let-7b-5p	MIMAT0000063	POM121	9883	CLASH//Proteomics//pSILAC	18668040|23622248	Yes
hsa-let-7b-5p	MIMAT0000063	SMG7	9887	CLASH	23622248	Yes
hsa-let-7b-5p	MIMAT0000063	UBAP2L	9898	CLASH//Proteomics	18668040|23622248	Yes
hsa-let-7b-5p	MIMAT0000063	RBM19	9904	Proteomics//pSILAC	18668040	Yes
hsa-let-7b-5p	MIMAT0000063	DENND4B	9909	CLASH	23622248	Yes
hsa-let-7b-5p	MIMAT0000063	NCAPD2	9918	CLASH	23622248	Yes
hsa-let-7b-5p	MIMAT0000063	SEC16A	9919	Proteomics	18668040	Yes
hsa-let-7b-5p	MIMAT0000063	ZBTB5	9925	PAR-CLIP	23592263|24398324|21572407|20371350	Yes
hsa-let-7b-5p	MIMAT0000063	LPGAT1	9926	Proteomics	18668040	Yes
hsa-let-7b-5p	MIMAT0000063	USP15	9958	Proteomics	18668040	Yes
hsa-let-7b-5p	MIMAT0000063	MED13	9969	CLASH	23622248	Yes
hsa-let-7b-5p	MIMAT0000063	NUP153	9972	CLASH	23622248	Yes
hsa-let-7b-5p	MIMAT0000063	HNRNPDL	9987	qRT-PCR	17942906	Yes
hsa-let-7b-5p	MIMAT0000063	CHAF1A	10036	Proteomics	18668040	Yes
hsa-let-7b-5p	MIMAT0000063	SCAMP3	10067	qRT-PCR	17942906	Yes
hsa-let-7b-5p	MIMAT0000063	HUWE1	10075	CLASH	23622248	Yes
hsa-let-7b-5p	MIMAT0000063	TSPAN3	10099	CLASH	23622248	Yes
hsa-let-7b-5p	MIMAT0000063	NUBP2	10101	Proteomics	18668040	Yes
hsa-let-7b-5p	MIMAT0000063	RBM12	10137	CLASH	23622248	Yes
hsa-let-7b-5p	MIMAT0000063	TRIM28	10155	CLASH	23622248	Yes
hsa-let-7b-5p	MIMAT0000063	FARP1	10160	Microarray	17699775	Yes
hsa-let-7b-5p	MIMAT0000063	LPCAT3	10162	Proteomics	18668040	Yes
hsa-let-7b-5p	MIMAT0000063	SLC25A13	10165	CLASH//Proteomics//pSILAC	18668040|23622248	Yes
hsa-let-7b-5p	MIMAT0000063	ALG3	10195	Proteomics//pSILAC	18668040	Yes
hsa-let-7b-5p	MIMAT0000063	PSME3	10197	CLASH//Proteomics	18668040|23622248	Yes
hsa-let-7b-5p	MIMAT0000063	NME6	10201	Proteomics	18668040	Yes
hsa-let-7b-5p	MIMAT0000063	GDF11	10220	CLASH	23622248	Yes
hsa-let-7b-5p	MIMAT0000063	ZNF443	10224	HITS-CLIP	23313552	Yes
hsa-let-7b-5p	MIMAT0000063	DCAF7	10238	CLASH	23622248	Yes
hsa-let-7b-5p	MIMAT0000063	CALCOCO2	10241	Proteomics//pSILAC	18668040	Yes
hsa-let-7b-5p	MIMAT0000063	GPHN	10243	CLASH	23622248	Yes
hsa-let-7b-5p	MIMAT0000063	AKAP8	10270	PAR-CLIP//Proteomics//pSILAC	18668040|21572407|20371350	Yes
hsa-let-7b-5p	MIMAT0000063	SIGMAR1	10280	Microarray//Proteomics//pSILAC	17699775|18668040	Yes
hsa-let-7b-5p	MIMAT0000063	2024-03-06	10299	CLASH	23622248	Yes
hsa-let-7b-5p	MIMAT0000063	AKR1A1	10327	Proteomics	18668040	Yes
hsa-let-7b-5p	MIMAT0000063	PCGF3	10336	CLASH//PAR-CLIP	23622248|23592263|23446348|20371350	Yes
hsa-let-7b-5p	MIMAT0000063	WARS2	10352	Proteomics	18668040	Yes
hsa-let-7b-5p	MIMAT0000063	TUBA1B	10376	CLASH	23622248	Yes
hsa-let-7b-5p	MIMAT0000063	TUBB4A	10382	PAR-CLIP	26701625	Yes
hsa-let-7b-5p	MIMAT0000063	SCML2	10389	CLASH	23622248	Yes
hsa-let-7b-5p	MIMAT0000063	DLC1	10395	Microarray	17699775	Yes
hsa-let-7b-5p	MIMAT0000063	NDRG1	10397	CLASH	23622248	Yes
hsa-let-7b-5p	MIMAT0000063	NSA2	10412	Proteomics	18668040	Yes
hsa-let-7b-5p	MIMAT0000063	YAP1	10413	Microarray	17699775	Yes
hsa-let-7b-5p	MIMAT0000063	CD2BP2	10421	CLASH	23622248	Yes
hsa-let-7b-5p	MIMAT0000063	CDIPT	10423	Proteomics//pSILAC	18668040	Yes
hsa-let-7b-5p	MIMAT0000063	TUBGCP3	10426	CLASH	23622248	Yes
hsa-let-7b-5p	MIMAT0000063	ZER1	10444	CLASH	23622248	Yes
hsa-let-7b-5p	MIMAT0000063	SEC23B	10483	Proteomics	18668040	Yes
hsa-let-7b-5p	MIMAT0000063	LRRC41	10489	CLASH	23622248	Yes
hsa-let-7b-5p	MIMAT0000063	UNC13B	10497	CLASH	23622248	Yes
hsa-let-7b-5p	MIMAT0000063	DDX17	10521	CLASH	23622248	Yes
hsa-let-7b-5p	MIMAT0000063	IPO8	10526	Proteomics	18668040	Yes
hsa-let-7b-5p	MIMAT0000063	IPO7	10527	CLASH	23622248	Yes
hsa-let-7b-5p	MIMAT0000063	RPP38	10557	Proteomics//pSILAC	18668040	Yes
hsa-let-7b-5p	MIMAT0000063	PRPF8	10594	CLASH	23622248	Yes
hsa-let-7b-5p	MIMAT0000063	PDLIM5	10611	PAR-CLIP	26701625	Yes
hsa-let-7b-5p	MIMAT0000063	TGOLN2	10618	PAR-CLIP	20371350	Yes
hsa-let-7b-5p	MIMAT0000063	ARID3B	10620	CLASH//PAR-CLIP	23622248|23446348|21572407|20371350	Yes
hsa-let-7b-5p	MIMAT0000063	POLR3G	10622	CLASH	23622248	Yes
hsa-let-7b-5p	MIMAT0000063	LEFTY1	10637	PAR-CLIP	22012620	Yes
hsa-let-7b-5p	MIMAT0000063	IGF2BP1	10642	Immunoblot//Immunofluorescence//Luciferase reporter assay//PAR-CLIP//Proteomics//pSILAC//qRT-PCR//Western blot	18668040|21252116|21572407|23824794	Yes
hsa-let-7b-5p	MIMAT0000063	IGF2BP3	10643	PAR-CLIP//Proteomics	18668040|21572407|20371350	Yes
hsa-let-7b-5p	MIMAT0000063	IGF2BP2	10644	Immunohistochemistry//Luciferase reporter assay//Proteomics//pSILAC//QRTPCR//Western blot	18668040|23482325	Yes
hsa-let-7b-5p	MIMAT0000063	CELF1	10658	PAR-CLIP	24398324	Yes
hsa-let-7b-5p	MIMAT0000063	CTCF	10664	CLASH	23622248	Yes
hsa-let-7b-5p	MIMAT0000063	SLC12A7	10723	PAR-CLIP	22291592	Yes
hsa-let-7b-5p	MIMAT0000063	RAI1	10743	CLASH	23622248	Yes
hsa-let-7b-5p	MIMAT0000063	KIF1C	10749	CLASH	23622248	Yes
hsa-let-7b-5p	MIMAT0000063	AHCYL1	10768	CLASH	23622248	Yes
hsa-let-7b-5p	MIMAT0000063	ARPP19	10776	CLASH	23622248	Yes
hsa-let-7b-5p	MIMAT0000063	WDR4	10785	Proteomics	18668040	Yes
hsa-let-7b-5p	MIMAT0000063	ZNF460	10794	PAR-CLIP	21572407|20371350	Yes
hsa-let-7b-5p	MIMAT0000063	TUBGCP2	10844	Proteomics	18668040	Yes
hsa-let-7b-5p	MIMAT0000063	CLPX	10845	Proteomics	18668040	Yes
hsa-let-7b-5p	MIMAT0000063	SRCAP	10847	CLASH	23622248	Yes
hsa-let-7b-5p	MIMAT0000063	PGRMC1	10857	PAR-CLIP//Proteomics//pSILAC	18668040|21572407	Yes
hsa-let-7b-5p	MIMAT0000063	WDR3	10885	CLASH	23622248	Yes
hsa-let-7b-5p	MIMAT0000063	RAB10	10890	CLASH	23622248	Yes
hsa-let-7b-5p	MIMAT0000063	PPARGC1A	10891	CLASH	23622248	Yes
hsa-let-7b-5p	MIMAT0000063	TXNL4A	10907	CLASH	23622248	Yes
hsa-let-7b-5p	MIMAT0000063	PAPOLA	10914	CLASH	23622248	Yes
hsa-let-7b-5p	MIMAT0000063	POP1	10940	Proteomics	18668040	Yes
hsa-let-7b-5p	MIMAT0000063	KDELR1	10945	CLASH	23622248	Yes
hsa-let-7b-5p	MIMAT0000063	LMAN2	10960	CLASH	23622248	Yes
hsa-let-7b-5p	MIMAT0000063	STIP1	10963	CLASH	23622248	Yes
hsa-let-7b-5p	MIMAT0000063	ASCC3	10973	Proteomics	18668040	Yes
hsa-let-7b-5p	MIMAT0000063	GCN1	10985	CLASH	23622248	No
hsa-let-7b-5p	MIMAT0000063	SLC27A2	11001	Proteomics	18668040	Yes
hsa-let-7b-5p	MIMAT0000063	ADRM1	11047	CLASH	23622248	Yes
hsa-let-7b-5p	MIMAT0000063	TMEM115	11070	CLASH	23622248	Yes
hsa-let-7b-5p	MIMAT0000063	HNRNPUL1	11100	CLASH	23622248	Yes
hsa-let-7b-5p	MIMAT0000063	ATE1	11101	CLASH	23622248	Yes
hsa-let-7b-5p	MIMAT0000063	PRDM4	11108	CLASH	23622248	Yes
hsa-let-7b-5p	MIMAT0000063	LSM6	11157	Proteomics	18668040	Yes
hsa-let-7b-5p	MIMAT0000063	RABL2B	11158	PAR-CLIP	23592263|26701625	Yes
hsa-let-7b-5p	MIMAT0000063	RABL2A	11159	PAR-CLIP	23592263|26701625	Yes
hsa-let-7b-5p	MIMAT0000063	FSTL1	11167	CLASH	23622248	Yes
hsa-let-7b-5p	MIMAT0000063	BAZ2A	11176	CLASH	23622248	Yes
hsa-let-7b-5p	MIMAT0000063	BAZ1A	11177	Proteomics	18668040	Yes
hsa-let-7b-5p	MIMAT0000063	ABCB8	11194	CLASH	23622248	Yes
hsa-let-7b-5p	MIMAT0000063	SUPT16H	11198	CLASH	23622248	Yes
hsa-let-7b-5p	MIMAT0000063	DDX20	11218	CLASH	23622248	Yes
hsa-let-7b-5p	MIMAT0000063	PRAF2	11230	CLASH	23622248	Yes
hsa-let-7b-5p	MIMAT0000063	PDCD10	11235	Proteomics	18668040	Yes
hsa-let-7b-5p	MIMAT0000063	PMF1	11243	Proteomics	18668040	Yes
hsa-let-7b-5p	MIMAT0000063	DUSP12	11266	Proteomics//pSILAC	18668040	Yes
hsa-let-7b-5p	MIMAT0000063	ATXN2L	11273	CLASH	23622248	Yes
hsa-let-7b-5p	MIMAT0000063	STK38	11329	CLASH	23622248	Yes
hsa-let-7b-5p	MIMAT0000063	IKZF3	22806	HITS-CLIP//PAR-CLIP	23446348|23706177	No
hsa-let-7b-5p	MIMAT0000063	COPG1	22820	Proteomics	18668040	Yes
hsa-let-7b-5p	MIMAT0000063	DNAJC8	22826	CLASH	23622248	Yes
hsa-let-7b-5p	MIMAT0000063	SCAF8	22828	CLASH	23622248	Yes
hsa-let-7b-5p	MIMAT0000063	ZNF652	22834	CLASH	23622248	Yes
hsa-let-7b-5p	MIMAT0000063	RNF44	22838	PAR-CLIP	24398324|20371350|27292025	Yes
hsa-let-7b-5p	MIMAT0000063	ZNF507	22847	CLASH	23622248	Yes
hsa-let-7b-5p	MIMAT0000063	CPEB3	22849	Luciferase reporter assay//Microarray//qRT-PCR	22995917	Yes
hsa-let-7b-5p	MIMAT0000063	FNDC3A	22862	PAR-CLIP//Proteomics//pSILAC	18668040|23592263	Yes
hsa-let-7b-5p	MIMAT0000063	DZIP1	22873	Microarray	17699775	Yes
hsa-let-7b-5p	MIMAT0000063	BAHD1	22893	CLASH	23622248	Yes
hsa-let-7b-5p	MIMAT0000063	RPIA	22934	Luciferase reporter assay//Reporter assay	15131085	Yes
hsa-let-7b-5p	MIMAT0000063	PDCD11	22984	CLASH//Proteomics	18668040|23622248	Yes
hsa-let-7b-5p	MIMAT0000063	CNOT1	23019	CLASH	23622248	Yes
hsa-let-7b-5p	MIMAT0000063	RBM34	23029	Proteomics	18668040	Yes
hsa-let-7b-5p	MIMAT0000063	XPO7	23039	Proteomics	18668040	Yes
hsa-let-7b-5p	MIMAT0000063	SMG1	23049	CLASH	23622248	Yes
hsa-let-7b-5p	MIMAT0000063	ZNF609	23060	PAR-CLIP	26701625	Yes
hsa-let-7b-5p	MIMAT0000063	RRP1B	23076	Proteomics//pSILAC	18668040	Yes
hsa-let-7b-5p	MIMAT0000063	VWA8	23078	Proteomics	18668040	Yes
hsa-let-7b-5p	MIMAT0000063	PPRC1	23082	CLASH	23622248	Yes
hsa-let-7b-5p	MIMAT0000063	ERC1	23085	Proteomics//pSILAC	18668040	Yes
hsa-let-7b-5p	MIMAT0000063	PEG10	23089	PAR-CLIP	20371350	Yes
hsa-let-7b-5p	MIMAT0000063	ARHGAP26	23092	CLASH	23622248	Yes
hsa-let-7b-5p	MIMAT0000063	MCF2L2	23101	HITS-CLIP//PAR-CLIP	21572407|20371350|23706177	Yes
hsa-let-7b-5p	MIMAT0000063	TNRC6B	23112	CLASH	23622248	Yes
hsa-let-7b-5p	MIMAT0000063	TAB2	23118	CLASH//Microarray	17699775|23622248	Yes
hsa-let-7b-5p	MIMAT0000063	PLXND1	23129	PAR-CLIP	23592263	Yes
hsa-let-7b-5p	MIMAT0000063	EPB41L3	23136	CLASH	23622248	Yes
hsa-let-7b-5p	MIMAT0000063	GGA3	23163	PAR-CLIP	24398324	Yes
hsa-let-7b-5p	MIMAT0000063	TTLL12	23170	Proteomics	18668040	Yes
hsa-let-7b-5p	MIMAT0000063	ATG4B	23192	Proteomics	18668040	Yes
hsa-let-7b-5p	MIMAT0000063	PMPCA	23203	PAR-CLIP	21572407|20371350	Yes
hsa-let-7b-5p	MIMAT0000063	ARL6IP1	23204	CLASH	23622248	Yes
hsa-let-7b-5p	MIMAT0000063	SYNE2	23224	CLASH	23622248	Yes
hsa-let-7b-5p	MIMAT0000063	PDS5A	23244	CLASH	23622248	Yes
hsa-let-7b-5p	MIMAT0000063	ADGRL2	23266	CLASH	23622248	No
hsa-let-7b-5p	MIMAT0000063	DNMBP	23268	CLASH	23622248	Yes
hsa-let-7b-5p	MIMAT0000063	CLUH	23277	CLASH//Proteomics	18668040|23622248	Yes
hsa-let-7b-5p	MIMAT0000063	ICOSLG	23308	PAR-CLIP	23592263	No
hsa-let-7b-5p	MIMAT0000063	KIAA0930	23313	PAR-CLIP	23592263	Yes
hsa-let-7b-5p	MIMAT0000063	ZCCHC11	23318	CLASH	23622248	Yes
hsa-let-7b-5p	MIMAT0000063	USP22	23326	CLASH	23622248	Yes
hsa-let-7b-5p	MIMAT0000063	VPS39	23339	Proteomics//pSILAC	18668040	Yes
hsa-let-7b-5p	MIMAT0000063	SYNE1	23345	Proteomics	18668040	Yes
hsa-let-7b-5p	MIMAT0000063	ZNF629	23361	CLASH	23622248	Yes
hsa-let-7b-5p	MIMAT0000063	PSD3	23362	CLASH	23622248	Yes
hsa-let-7b-5p	MIMAT0000063	LARP1	23367	CLASH	23622248	Yes
hsa-let-7b-5p	MIMAT0000063	RRP8	23378	Proteomics//pSILAC	18668040	Yes
hsa-let-7b-5p	MIMAT0000063	AHCYL2	23382	PAR-CLIP	23592263	Yes
hsa-let-7b-5p	MIMAT0000063	ADNP	23394	CLASH	23622248	Yes
hsa-let-7b-5p	MIMAT0000063	DICER1	23405	Immunoblot	18812516	Yes
hsa-let-7b-5p	MIMAT0000063	SF3B1	23451	CLASH	23622248	Yes
hsa-let-7b-5p	MIMAT0000063	ABCB10	23456	Proteomics	18668040	Yes
hsa-let-7b-5p	MIMAT0000063	CBX6	23466	CLASH	23622248	Yes
hsa-let-7b-5p	MIMAT0000063	CBX5	23468	CLASH//PAR-CLIP	23622248|21572407	Yes
hsa-let-7b-5p	MIMAT0000063	SEC11A	23478	Proteomics	18668040	Yes
hsa-let-7b-5p	MIMAT0000063	RBFOX2	23543	CLASH//PAR-CLIP//Proteomics	18668040|23622248|24398324|23446348|22012620|21572407|20371350	Yes
hsa-let-7b-5p	MIMAT0000063	CARHSP1	23589	Proteomics//pSILAC	18668040	Yes
hsa-let-7b-5p	MIMAT0000063	ACOT9	23597	PAR-CLIP	23592263|23446348	Yes
hsa-let-7b-5p	MIMAT0000063	MKRN2	23609	Proteomics	18668040	Yes
hsa-let-7b-5p	MIMAT0000063	KPNA6	23633	CLASH	23622248	Yes
hsa-let-7b-5p	MIMAT0000063	PLD3	23646	PAR-CLIP	26701625	Yes
hsa-let-7b-5p	MIMAT0000063	ARFIP2	23647	Proteomics	18668040	Yes
hsa-let-7b-5p	MIMAT0000063	PLXNB2	23654	CLASH	23622248	Yes
hsa-let-7b-5p	MIMAT0000063	TMEM2	23670	Proteomics//pSILAC	18668040	Yes
hsa-let-7b-5p	MIMAT0000063	RAB38	23682	Proteomics	18668040	Yes
hsa-let-7b-5p	MIMAT0000063	IFIT5	24138	Proteomics//pSILAC	18668040	Yes
hsa-let-7b-5p	MIMAT0000063	RAB3GAP2	25782	Proteomics	18668040	Yes
hsa-let-7b-5p	MIMAT0000063	CIZ1	25792	CLASH	23622248	Yes
hsa-let-7b-5p	MIMAT0000063	ARIH1	25820	PAR-CLIP	21572407	Yes
hsa-let-7b-5p	MIMAT0000063	NIPBL	25836	Proteomics	18668040	Yes
hsa-let-7b-5p	MIMAT0000063	YIPF3	25844	CLASH	23622248	Yes
hsa-let-7b-5p	MIMAT0000063	POLR1A	25885	Proteomics	18668040	Yes
hsa-let-7b-5p	MIMAT0000063	INTS7	25896	HITS-CLIP//Proteomics	18668040|23706177	Yes
hsa-let-7b-5p	MIMAT0000063	AHCTF1	25909	Proteomics	18668040	Yes
hsa-let-7b-5p	MIMAT0000063	GEMIN5	25929	Proteomics	18668040	Yes
hsa-let-7b-5p	MIMAT0000063	PTPN23	25930	CLASH	23622248	Yes
hsa-let-7b-5p	MIMAT0000063	VIRMA	25962	CLASH	23622248	No
hsa-let-7b-5p	MIMAT0000063	MMACHC	25974	CLASH	23622248	Yes
hsa-let-7b-5p	MIMAT0000063	RPAP1	26015	CLASH	23622248	Yes
hsa-let-7b-5p	MIMAT0000063	LRIG1	26018	Luciferase reporter assay//Microarray//qRT-PCR	22995917	Yes
hsa-let-7b-5p	MIMAT0000063	PTCD1	26024	Proteomics	18668040	No
hsa-let-7b-5p	MIMAT0000063	IPCEF1	26034	CLASH	23622248	No
hsa-let-7b-5p	MIMAT0000063	PPP1R16B	26051	CLASH	23622248	No
hsa-let-7b-5p	MIMAT0000063	DNM3	26052	Proteomics	18668040	Yes
hsa-let-7b-5p	MIMAT0000063	ANKRD17	26057	CLASH	23622248	Yes
hsa-let-7b-5p	MIMAT0000063	APPL1	26060	CLASH	23622248	Yes
hsa-let-7b-5p	MIMAT0000063	CHTOP	26097	HITS-CLIP	23313552	Yes
hsa-let-7b-5p	MIMAT0000063	SZRD1	26099	CLASH	23622248	Yes
hsa-let-7b-5p	MIMAT0000063	GAPVD1	26130	Proteomics	18668040	Yes
hsa-let-7b-5p	MIMAT0000063	SERBP1	26135	CLASH	23622248	Yes
hsa-let-7b-5p	MIMAT0000063	TES	26136	Proteomics	18668040	Yes
hsa-let-7b-5p	MIMAT0000063	INTS1	26173	CLASH	23622248	Yes
hsa-let-7b-5p	MIMAT0000063	FBXW2	26190	CLASH//PAR-CLIP	23622248|23446348|20371350	Yes
hsa-let-7b-5p	MIMAT0000063	MYCBP	26292	Proteomics	18668040	Yes
hsa-let-7b-5p	MIMAT0000063	CNNM3	26505	CLASH	23622248	Yes
hsa-let-7b-5p	MIMAT0000063	TIMM9	26520	Proteomics	18668040	Yes
hsa-let-7b-5p	MIMAT0000063	AGO1	26523	CLASH//Immunohistochemistry//Immunoprecipitaion//Luciferase reporter assay//Northern blot//qRT-PCR//Western blot	23622248|23426184	Yes
hsa-let-7b-5p	MIMAT0000063	AATF	26574	CLASH	23622248	Yes
hsa-let-7b-5p	MIMAT0000063	CKAP2	26586	CLASH	23622248	Yes
hsa-let-7b-5p	MIMAT0000063	RANBP6	26953	Proteomics	18668040	Yes
hsa-let-7b-5p	MIMAT0000063	AP3M1	26985	CLASH	23622248	Yes
hsa-let-7b-5p	MIMAT0000063	PABPC1	26986	CLASH	23622248	Yes
hsa-let-7b-5p	MIMAT0000063	TRUB2	26995	Proteomics	18668040	Yes
hsa-let-7b-5p	MIMAT0000063	NPTN	27020	CLASH	23622248	Yes
hsa-let-7b-5p	MIMAT0000063	VPS41	27072	CLASH	23622248	Yes
hsa-let-7b-5p	MIMAT0000063	EIF2AK1	27102	CLASH	23622248	Yes
hsa-let-7b-5p	MIMAT0000063	AFF4	27125	CLASH	23622248	Yes
hsa-let-7b-5p	MIMAT0000063	PALD1	27143	CLASH	23622248	Yes
hsa-let-7b-5p	MIMAT0000063	BRPF3	27154	CLASH	23622248	Yes
hsa-let-7b-5p	MIMAT0000063	AGO2	27161	CLASH	23622248	Yes
hsa-let-7b-5p	MIMAT0000063	SALL3	27164	PAR-CLIP	21572407	No
hsa-let-7b-5p	MIMAT0000063	DISC1	27185	PAR-CLIP	23592263|26701625|27292025	No
hsa-let-7b-5p	MIMAT0000063	CHMP2A	27243	Proteomics//pSILAC	18668040	Yes
hsa-let-7b-5p	MIMAT0000063	RNF115	27246	CLASH	23622248	Yes
hsa-let-7b-5p	MIMAT0000063	NFU1	27247	CLASH	23622248	Yes
hsa-let-7b-5p	MIMAT0000063	TOX3	27324	CLASH	23622248	Yes
hsa-let-7b-5p	MIMAT0000063	PRPF19	27339	CLASH	23622248	Yes
hsa-let-7b-5p	MIMAT0000063	RRP7A	27341	Proteomics	18668040	Yes
hsa-let-7b-5p	MIMAT0000063	POLL	27343	PAR-CLIP	26701625	Yes
hsa-let-7b-5p	MIMAT0000063	MCAT	27349	Proteomics	18668040	Yes
hsa-let-7b-5p	MIMAT0000063	MAT2B	27430	Proteomics	18668040	Yes
hsa-let-7b-5p	MIMAT0000063	OSTM1	28962	CLASH	23622248	Yes
hsa-let-7b-5p	MIMAT0000063	BZW2	28969	Proteomics	18668040	Yes
hsa-let-7b-5p	MIMAT0000063	C19orf53	28974	PAR-CLIP	23592263|26701625	Yes
hsa-let-7b-5p	MIMAT0000063	DBNL	28988	CLASH	23622248	Yes
hsa-let-7b-5p	MIMAT0000063	THYN1	29087	PAR-CLIP	20371350	Yes
hsa-let-7b-5p	MIMAT0000063	COMMD9	29099	Proteomics//pSILAC	18668040	Yes
hsa-let-7b-5p	MIMAT0000063	UHRF1	29128	Proteomics//pSILAC	18668040	Yes
hsa-let-7b-5p	MIMAT0000063	ABT1	29777	HITS-CLIP//PAR-CLIP	23592263|24398324|21572407|23313552|27292025	Yes
hsa-let-7b-5p	MIMAT0000063	PARVB	29780	Proteomics	18668040	Yes
hsa-let-7b-5p	MIMAT0000063	CPSF1	29894	Proteomics	18668040	Yes
hsa-let-7b-5p	MIMAT0000063	SNX12	29934	CLASH	23622248	Yes
hsa-let-7b-5p	MIMAT0000063	SLC25A24	29957	Proteomics//pSILAC	18668040	Yes
hsa-let-7b-5p	MIMAT0000063	NOP53	29997	Proteomics	18668040	No
hsa-let-7b-5p	MIMAT0000063	ERO1A	30001	PAR-CLIP//Proteomics	18668040|26701625	No
hsa-let-7b-5p	MIMAT0000063	SOCS7	30837	PAR-CLIP	26701625	Yes
hsa-let-7b-5p	MIMAT0000063	EHD4	30844	Proteomics	18668040	Yes
hsa-let-7b-5p	MIMAT0000063	TMED5	50999	HITS-CLIP//PAR-CLIP//Proteomics	18668040|23592263|24906430	Yes
hsa-let-7b-5p	MIMAT0000063	TRNT1	51095	Proteomics	18668040	Yes
hsa-let-7b-5p	MIMAT0000063	SH3GLB1	51100	Proteomics	18668040	Yes
hsa-let-7b-5p	MIMAT0000063	LACTB2	51110	CLASH	23622248	Yes
hsa-let-7b-5p	MIMAT0000063	NAA20	51126	CLASH//PAR-CLIP	23622248|23592263	Yes
hsa-let-7b-5p	MIMAT0000063	RNFT1	51136	PAR-CLIP	24398324	Yes
hsa-let-7b-5p	MIMAT0000063	VPS28	51160	CLASH	23622248	Yes
hsa-let-7b-5p	MIMAT0000063	PLEKHO1	51177	PAR-CLIP	22291592|20371350	Yes
hsa-let-7b-5p	MIMAT0000063	IPO11	51194	CLASH	23622248	Yes
hsa-let-7b-5p	MIMAT0000063	CPA4	51200	HITS-CLIP	23706177	No
hsa-let-7b-5p	MIMAT0000063	NUSAP1	51203	CLASH	23622248	Yes
hsa-let-7b-5p	MIMAT0000063	HGH1	51236	pSILAC	18668040	No
hsa-let-7b-5p	MIMAT0000063	MRPL37	51253	CLASH	23622248	Yes
hsa-let-7b-5p	MIMAT0000063	C1RL	51279	PAR-CLIP	23592263	Yes
hsa-let-7b-5p	MIMAT0000063	ERGIC2	51290	Proteomics	18668040	Yes
hsa-let-7b-5p	MIMAT0000063	THEM6	51337	PAR-CLIP	23592263|24398324	Yes
hsa-let-7b-5p	MIMAT0000063	RWDD1	51389	HITS-CLIP	23824327	Yes
hsa-let-7b-5p	MIMAT0000063	DDX41	51428	Proteomics	18668040	Yes
hsa-let-7b-5p	MIMAT0000063	SFMBT1	51460	CLASH	23622248	Yes
hsa-let-7b-5p	MIMAT0000063	NCKIPSD	51517	HITS-CLIP//PAR-CLIP	23446348|23706177	Yes
hsa-let-7b-5p	MIMAT0000063	TRMO	51531	PAR-CLIP	23446348	No
hsa-let-7b-5p	MIMAT0000063	MTFP1	51537	Proteomics	18668040	Yes
hsa-let-7b-5p	MIMAT0000063	ZNF581	51545	CLASH	23622248	Yes
hsa-let-7b-5p	MIMAT0000063	FAM49B	51571	Proteomics	18668040	Yes
hsa-let-7b-5p	MIMAT0000063	GDE1	51573	Proteomics//pSILAC	18668040	Yes
hsa-let-7b-5p	MIMAT0000063	ERGIC3	51614	Proteomics	18668040	Yes
hsa-let-7b-5p	MIMAT0000063	TAF9B	51616	Proteomics//pSILAC	18668040	Yes
hsa-let-7b-5p	MIMAT0000063	MRPS33	51650	Proteomics//pSILAC	18668040	Yes
hsa-let-7b-5p	MIMAT0000063	CHMP3	51652	Proteomics	18668040	Yes
hsa-let-7b-5p	MIMAT0000063	WBP11	51729	CLASH	23622248	Yes
hsa-let-7b-5p	MIMAT0000063	FGFRL1	53834	CLASH	23622248	Yes
hsa-let-7b-5p	MIMAT0000063	CHRAC1	54108	Proteomics	18668040	Yes
hsa-let-7b-5p	MIMAT0000063	TERF2IP	54386	CLASH	23622248	Yes
hsa-let-7b-5p	MIMAT0000063	SLC38A2	54407	Proteomics	18668040	Yes
hsa-let-7b-5p	MIMAT0000063	XRN1	54464	Proteomics	18668040	Yes
hsa-let-7b-5p	MIMAT0000063	MIOS	54468	Proteomics	18668040	Yes
hsa-let-7b-5p	MIMAT0000063	MIEF1	54471	PAR-CLIP	23592263|24398324|21572407|20371350	Yes
hsa-let-7b-5p	MIMAT0000063	NLE1	54475	Proteomics	18668040	Yes
hsa-let-7b-5p	MIMAT0000063	CHPF2	54480	Proteomics//pSILAC	18668040	Yes
hsa-let-7b-5p	MIMAT0000063	FAM105A	54491	HITS-CLIP//PAR-CLIP//Proteomics//pSILAC	18668040|23592263|23446348|23706177	Yes
hsa-let-7b-5p	MIMAT0000063	MIER2	54531	CLASH	23622248	Yes
hsa-let-7b-5p	MIMAT0000063	DDX49	54555	Proteomics	18668040	Yes
hsa-let-7b-5p	MIMAT0000063	CCNJ	54619	Microarray	17699775	Yes
hsa-let-7b-5p	MIMAT0000063	ARL15	54622	Proteomics//pSILAC	18668040	Yes
hsa-let-7b-5p	MIMAT0000063	TBC1D13	54662	Proteomics	18668040	Yes
hsa-let-7b-5p	MIMAT0000063	WDR74	54663	Proteomics	18668040	Yes
hsa-let-7b-5p	MIMAT0000063	MANSC1	54682	CLASH	23622248	Yes
hsa-let-7b-5p	MIMAT0000063	RBFOX1	54715	Proteomics	18668040	Yes
hsa-let-7b-5p	MIMAT0000063	PPP1R12C	54776	CLASH	23622248	Yes
hsa-let-7b-5p	MIMAT0000063	NSMCE4A	54780	Proteomics	18668040	Yes
hsa-let-7b-5p	MIMAT0000063	HAUS6	54801	CLASH	23622248	Yes
hsa-let-7b-5p	MIMAT0000063	WDR55	54853	CLASH	23622248	Yes
hsa-let-7b-5p	MIMAT0000063	TOR4A	54863	CLASH	23622248	Yes
hsa-let-7b-5p	MIMAT0000063	GPATCH4	54865	Proteomics	18668040	Yes
hsa-let-7b-5p	MIMAT0000063	PIGG	54872	CLASH	23622248	Yes
hsa-let-7b-5p	MIMAT0000063	BCOR	54880	CLASH	23622248	Yes
hsa-let-7b-5p	MIMAT0000063	NSUN2	54888	CLASH	23622248	Yes
hsa-let-7b-5p	MIMAT0000063	NCAPG2	54892	Proteomics//pSILAC	18668040	Yes
hsa-let-7b-5p	MIMAT0000063	CDKAL1	54901	HITS-CLIP//Proteomics//pSILAC	18668040|23706177	Yes
hsa-let-7b-5p	MIMAT0000063	SEMA4C	54910	PAR-CLIP	24398324|23446348|20371350	Yes
hsa-let-7b-5p	MIMAT0000063	DNAAF5	54919	Proteomics	18668040	No
hsa-let-7b-5p	MIMAT0000063	DUSP23	54935	Proteomics//pSILAC	18668040	Yes
hsa-let-7b-5p	MIMAT0000063	DNAJC28	54943	HITS-CLIP	23313552	Yes
hsa-let-7b-5p	MIMAT0000063	C1orf27	54953	Proteomics//pSILAC	18668040	Yes
hsa-let-7b-5p	MIMAT0000063	PARP16	54956	PAR-CLIP	20371350	Yes
hsa-let-7b-5p	MIMAT0000063	INTS11	54973	Proteomics	18668040	No
hsa-let-7b-5p	MIMAT0000063	SLC35F6	54978	Proteomics//pSILAC	18668040	Yes
hsa-let-7b-5p	MIMAT0000063	PIH1D1	55011	Proteomics	18668040	Yes
hsa-let-7b-5p	MIMAT0000063	USP47	55031	PAR-CLIP	27292025	Yes
hsa-let-7b-5p	MIMAT0000063	PDPR	55066	Proteomics	18668040	Yes
hsa-let-7b-5p	MIMAT0000063	OXR1	55074	CLASH	23622248	Yes
hsa-let-7b-5p	MIMAT0000063	CCDC186	55088	CLASH	23622248	No
hsa-let-7b-5p	MIMAT0000063	GPATCH1	55094	CLASH	23622248	Yes
hsa-let-7b-5p	MIMAT0000063	ARHGAP17	55114	Proteomics	18668040	Yes
hsa-let-7b-5p	MIMAT0000063	FIGN	55137	HITS-CLIP//PAR-CLIP	23446348|21572407|20371350|23706177	Yes
hsa-let-7b-5p	MIMAT0000063	ANKZF1	55139	Proteomics	18668040	Yes
hsa-let-7b-5p	MIMAT0000063	CDCA8	55143	Proteomics	18668040	Yes
hsa-let-7b-5p	MIMAT0000063	SDAD1	55153	Proteomics	18668040	Yes
hsa-let-7b-5p	MIMAT0000063	TMEM33	55161	Proteomics	18668040	Yes
hsa-let-7b-5p	MIMAT0000063	KLHL11	55175	CLASH	23622248	Yes
hsa-let-7b-5p	MIMAT0000063	MRM3	55178	Proteomics	18668040	No
hsa-let-7b-5p	MIMAT0000063	ARL8B	55207	HITS-CLIP	23706177	Yes
hsa-let-7b-5p	MIMAT0000063	SETD5	55209	CLASH	23622248	Yes
hsa-let-7b-5p	MIMAT0000063	BBS7	55212	CLASH	23622248	Yes
hsa-let-7b-5p	MIMAT0000063	C11orf57	55216	PAR-CLIP	23592263|21572407	Yes
hsa-let-7b-5p	MIMAT0000063	LRRC20	55222	PAR-CLIP	23592263	Yes
hsa-let-7b-5p	MIMAT0000063	MOB1A	55233	Proteomics	18668040	Yes
hsa-let-7b-5p	MIMAT0000063	SLC38A7	55238	HITS-CLIP	23706177	Yes
hsa-let-7b-5p	MIMAT0000063	STEAP3	55240	CLASH	23622248	No
hsa-let-7b-5p	MIMAT0000063	QRSL1	55278	Proteomics	18668040	Yes
hsa-let-7b-5p	MIMAT0000063	TBC1D19	55296	PAR-CLIP	22291592	Yes
hsa-let-7b-5p	MIMAT0000063	SYNJ2BP	55333	PAR-CLIP	23592263|26701625	Yes
hsa-let-7b-5p	MIMAT0000063	WDR33	55339	Proteomics	18668040	Yes
hsa-let-7b-5p	MIMAT0000063	LSG1	55341	Proteomics	18668040	Yes
hsa-let-7b-5p	MIMAT0000063	TMEM63B	55362	CLASH	23622248	Yes
hsa-let-7b-5p	MIMAT0000063	LGR4	55366	Flow//Luciferase reporter assay//qRT-PCR//Western blot	27179410	Yes
hsa-let-7b-5p	MIMAT0000063	YOD1	55432	PAR-CLIP	23446348|21572407|20371350	Yes
hsa-let-7b-5p	MIMAT0000063	NDUFAF7	55471	Proteomics	18668040	Yes
hsa-let-7b-5p	MIMAT0000063	DHTKD1	55526	CLASH	23622248	Yes
hsa-let-7b-5p	MIMAT0000063	FOXRED1	55572	Proteomics	18668040	Yes
hsa-let-7b-5p	MIMAT0000063	CDV3	55573	PAR-CLIP	21572407	Yes
hsa-let-7b-5p	MIMAT0000063	SUPT20H	55578	CLASH	23622248	Yes
hsa-let-7b-5p	MIMAT0000063	KIF27	55582	PAR-CLIP	22100165	Yes
hsa-let-7b-5p	MIMAT0000063	UBE2Q1	55585	CLASH	23622248	Yes
hsa-let-7b-5p	MIMAT0000063	OTUB1	55611	CLASH	23622248	Yes
hsa-let-7b-5p	MIMAT0000063	TRMT1	55621	Proteomics//pSILAC	18668040	Yes
hsa-let-7b-5p	MIMAT0000063	LRRC40	55631	Proteomics	18668040	Yes
hsa-let-7b-5p	MIMAT0000063	CHD7	55636	CLASH	23622248	Yes
hsa-let-7b-5p	MIMAT0000063	BCAS4	55653	CLASH	23622248	Yes
hsa-let-7b-5p	MIMAT0000063	YEATS2	55689	CLASH	23622248	Yes
hsa-let-7b-5p	MIMAT0000063	RBM22	55696	CLASH	23622248	Yes
hsa-let-7b-5p	MIMAT0000063	IARS2	55699	CLASH	23622248	Yes
hsa-let-7b-5p	MIMAT0000063	MAP7D1	55700	Proteomics//pSILAC	18668040	Yes
hsa-let-7b-5p	MIMAT0000063	POLR3B	55703	Proteomics	18668040	Yes
hsa-let-7b-5p	MIMAT0000063	IPO9	55705	HITS-CLIP	23313552	Yes
hsa-let-7b-5p	MIMAT0000063	TENM3	55714	CLASH	23622248	Yes
hsa-let-7b-5p	MIMAT0000063	SLF2	55719	CLASH	23622248	No
hsa-let-7b-5p	MIMAT0000063	FAM222B	55731	PAR-CLIP	21572407	Yes
hsa-let-7b-5p	MIMAT0000063	DNAJC11	55735	Proteomics	18668040	Yes
hsa-let-7b-5p	MIMAT0000063	CNDP2	55748	Proteomics	18668040	Yes
hsa-let-7b-5p	MIMAT0000063	RIOK2	55781	Proteomics	18668040	Yes
hsa-let-7b-5p	MIMAT0000063	TXLNG	55787	PAR-CLIP	21572407	Yes
hsa-let-7b-5p	MIMAT0000063	DDX28	55794	Proteomics	18668040	Yes
hsa-let-7b-5p	MIMAT0000063	UTP6	55813	Proteomics	18668040	Yes
hsa-let-7b-5p	MIMAT0000063	DBNDD2	55861	CLASH	23622248	No
hsa-let-7b-5p	MIMAT0000063	ECHDC1	55862	PAR-CLIP	21572407	Yes
hsa-let-7b-5p	MIMAT0000063	NXT2	55916	Microarray	17699775	Yes
hsa-let-7b-5p	MIMAT0000063	YLPM1	56252	CLASH	23622248	Yes
hsa-let-7b-5p	MIMAT0000063	LRRC8A	56262	Proteomics	18668040	Yes
hsa-let-7b-5p	MIMAT0000063	KYAT3	56267	Proteomics//pSILAC	18668040	No
hsa-let-7b-5p	MIMAT0000063	DIABLO	56616	PAR-CLIP	23446348|20371350	Yes
hsa-let-7b-5p	MIMAT0000063	SAR1A	56681	HITS-CLIP	23706177	Yes
hsa-let-7b-5p	MIMAT0000063	ZC3HAV1	56829	CLASH	23622248	Yes
hsa-let-7b-5p	MIMAT0000063	RAD18	56852	PAR-CLIP	21572407	Yes
hsa-let-7b-5p	MIMAT0000063	DPYSL5	56896	CLASH	23622248	Yes
hsa-let-7b-5p	MIMAT0000063	C1GALT1	56913	CLASH	23622248	Yes
hsa-let-7b-5p	MIMAT0000063	SMARCAD1	56916	PAR-CLIP	24398324|20371350	Yes
hsa-let-7b-5p	MIMAT0000063	DHX33	56919	Proteomics	18668040	Yes
hsa-let-7b-5p	MIMAT0000063	C5orf15	56951	CLASH	23622248	Yes
hsa-let-7b-5p	MIMAT0000063	ATXN7L3	56970	PAR-CLIP	23592263	Yes
hsa-let-7b-5p	MIMAT0000063	YAE1D1	57002	PAR-CLIP	23592263	Yes
hsa-let-7b-5p	MIMAT0000063	PITHD1	57095	Proteomics	18668040	Yes
hsa-let-7b-5p	MIMAT0000063	C12orf4	57102	PAR-CLIP	23446348	Yes
hsa-let-7b-5p	MIMAT0000063	MRPL47	57129	Proteomics	18668040	Yes
hsa-let-7b-5p	MIMAT0000063	RALGAPB	57148	CLASH	23622248	Yes
hsa-let-7b-5p	MIMAT0000063	SPRYD7	57213	Proteomics	18668040	Yes
hsa-let-7b-5p	MIMAT0000063	NHSL1	57224	CLASH	23622248	Yes
hsa-let-7b-5p	MIMAT0000063	SCYL1	57410	Proteomics//pSILAC	18668040	Yes
hsa-let-7b-5p	MIMAT0000063	BIRC6	57448	qRT-PCR	17942906	Yes
hsa-let-7b-5p	MIMAT0000063	KIAA1143	57456	PAR-CLIP	26701625	Yes
hsa-let-7b-5p	MIMAT0000063	SCAF4	57466	Proteomics	18668040	Yes
hsa-let-7b-5p	MIMAT0000063	LRRC47	57470	Proteomics	18668040	Yes
hsa-let-7b-5p	MIMAT0000063	KIDINS220	57498	Proteomics	18668040	Yes
hsa-let-7b-5p	MIMAT0000063	MTUS1	57509	CLASH//PAR-CLIP	23622248|23592263|24398324|23446348|26701625	Yes
hsa-let-7b-5p	MIMAT0000063	XPO5	57510	Proteomics	18668040	Yes
hsa-let-7b-5p	MIMAT0000063	MIB1	57534	CLASH	23622248	Yes
hsa-let-7b-5p	MIMAT0000063	KIAA1328	57536	HITS-CLIP	23313552	Yes
hsa-let-7b-5p	MIMAT0000063	PDP2	57546	CLASH//PAR-CLIP	23622248|23592263	Yes
hsa-let-7b-5p	MIMAT0000063	CEP126	57562	CLASH	23622248	No
hsa-let-7b-5p	MIMAT0000063	ZNF687	57592	CLASH	23622248	Yes
hsa-let-7b-5p	MIMAT0000063	KIAA1549	57670	CLASH	23622248	Yes
hsa-let-7b-5p	MIMAT0000063	KIAA1586	57691	CLASH	23622248	Yes
hsa-let-7b-5p	MIMAT0000063	ZNF317	57693	CLASH	23622248	Yes
hsa-let-7b-5p	MIMAT0000063	IGDCC4	57722	PAR-CLIP	23446348|21572407|20371350|26701625	Yes
hsa-let-7b-5p	MIMAT0000063	NCOA5	57727	CLASH	23622248	Yes
hsa-let-7b-5p	MIMAT0000063	RAB40C	57799	PAR-CLIP	23592263	Yes
hsa-let-7b-5p	MIMAT0000063	RAP2C	57826	Proteomics	18668040	Yes
hsa-let-7b-5p	MIMAT0000063	TRAPPC1	58485	CLASH	23622248	Yes
hsa-let-7b-5p	MIMAT0000063	ABHD17C	58489	PAR-CLIP	20371350	Yes
hsa-let-7b-5p	MIMAT0000063	TLNRD1	59274	CLASH	23622248	No
hsa-let-7b-5p	MIMAT0000063	CACNG8	59283	CLASH	23622248	Yes
hsa-let-7b-5p	MIMAT0000063	SLC25A19	60386	Proteomics	18668040	Yes
hsa-let-7b-5p	MIMAT0000063	SPCS3	60559	Proteomics//pSILAC	18668040	Yes
hsa-let-7b-5p	MIMAT0000063	BCORL1	63035	CLASH	23622248	Yes
hsa-let-7b-5p	MIMAT0000063	GALNT11	63917	CLASH	23622248	Yes
hsa-let-7b-5p	MIMAT0000063	PRSS22	64063	HITS-CLIP	23313552	No
hsa-let-7b-5p	MIMAT0000063	XYLT2	64132	CLASH	23622248	Yes
hsa-let-7b-5p	MIMAT0000063	ERAP2	64167	CLASH	23622248	Yes
hsa-let-7b-5p	MIMAT0000063	DNAJC1	64215	Proteomics	18668040	Yes
hsa-let-7b-5p	MIMAT0000063	NSD1	64324	PAR-CLIP	24398324	Yes
hsa-let-7b-5p	MIMAT0000063	NXN	64359	Proteomics//pSILAC	18668040	Yes
hsa-let-7b-5p	MIMAT0000063	ZNF106	64397	CLASH	23622248	Yes
hsa-let-7b-5p	MIMAT0000063	GZF1	64412	Microarray	17699775	Yes
hsa-let-7b-5p	MIMAT0000063	NOM1	64434	PAR-CLIP	23592263|23446348	Yes
hsa-let-7b-5p	MIMAT0000063	CPEB1	64506	Luciferase reporter assay//Microarray//qRT-PCR	22995917	Yes
hsa-let-7b-5p	MIMAT0000063	ANAPC1	64682	Microarray//Proteomics//pSILAC//qRT-PCR//Western blot	18668040|26540468	Yes
hsa-let-7b-5p	MIMAT0000063	NUCKS1	64710	CLASH	23622248	Yes
hsa-let-7b-5p	MIMAT0000063	TBC1D15	64786	Proteomics	18668040	Yes
hsa-let-7b-5p	MIMAT0000063	ELOVL1	64834	Proteomics	18668040	Yes
hsa-let-7b-5p	MIMAT0000063	TUT1	64852	CLASH	23622248	Yes
hsa-let-7b-5p	MIMAT0000063	AIDA	64853	CLASH	23622248	Yes
hsa-let-7b-5p	MIMAT0000063	CCDC71	64925	CLASH	23622248	Yes
hsa-let-7b-5p	MIMAT0000063	NT5DC2	64943	CLASH	23622248	Yes
hsa-let-7b-5p	MIMAT0000063	MRPS24	64951	Proteomics//pSILAC	18668040	No
hsa-let-7b-5p	MIMAT0000063	MRPS11	64963	CLASH	23622248	Yes
hsa-let-7b-5p	MIMAT0000063	NOL6	65083	Proteomics	18668040	Yes
hsa-let-7b-5p	MIMAT0000063	MARCKSL1	65108	PAR-CLIP	26701625	Yes
hsa-let-7b-5p	MIMAT0000063	WNK1	65125	CLASH	23622248	Yes
hsa-let-7b-5p	MIMAT0000063	PYCR3	65263	Proteomics	18668040	No
hsa-let-7b-5p	MIMAT0000063	PLEKHA3	65977	PAR-CLIP	21572407	Yes
hsa-let-7b-5p	MIMAT0000063	PHACTR4	65979	HITS-CLIP	23706177	Yes
hsa-let-7b-5p	MIMAT0000063	GGCT	79017	Proteomics//pSILAC	18668040	Yes
hsa-let-7b-5p	MIMAT0000063	PDCL3	79031	CLASH	23622248	Yes
hsa-let-7b-5p	MIMAT0000063	NABP2	79035	CLASH	23622248	Yes
hsa-let-7b-5p	MIMAT0000063	KXD1	79036	CLASH	23622248	Yes
hsa-let-7b-5p	MIMAT0000063	ASPSCR1	79058	CLASH	23622248	Yes
hsa-let-7b-5p	MIMAT0000063	ATG9A	79065	PAR-CLIP//Proteomics	18668040|23592263|26701625|27292025	Yes
hsa-let-7b-5p	MIMAT0000063	FTO	79068	CLASH	23622248	Yes
hsa-let-7b-5p	MIMAT0000063	DCTPP1	79077	Proteomics//pSILAC	18668040	Yes
hsa-let-7b-5p	MIMAT0000063	ZNF426	79088	CLASH	23622248	Yes
hsa-let-7b-5p	MIMAT0000063	EFHD2	79180	PAR-CLIP	23592263	Yes
hsa-let-7b-5p	MIMAT0000063	WDR25	79446	CLASH	23622248	Yes
hsa-let-7b-5p	MIMAT0000063	ADIPOR2	79602	CLASH//PAR-CLIP	23622248|21572407	Yes
hsa-let-7b-5p	MIMAT0000063	RHBDF2	79651	PAR-CLIP	26701625	Yes
hsa-let-7b-5p	MIMAT0000063	MSANTD2	79684	CLASH	23622248	Yes
hsa-let-7b-5p	MIMAT0000063	IPO4	79711	CLASH//Proteomics//pSILAC	18668040|23622248	Yes
hsa-let-7b-5p	MIMAT0000063	LIN28A	79727	Luciferase reporter assay//Reporter assay	15131085	No
hsa-let-7b-5p	MIMAT0000063	NARS2	79731	Proteomics	18668040	Yes
hsa-let-7b-5p	MIMAT0000063	GEMIN7	79760	Proteomics//pSILAC	18668040	Yes
hsa-let-7b-5p	MIMAT0000063	ISOC2	79763	CLASH	23622248	Yes
hsa-let-7b-5p	MIMAT0000063	ZFHX4	79776	CLASH	23622248	Yes
hsa-let-7b-5p	MIMAT0000063	C12orf49	79794	CLASH	23622248	Yes
hsa-let-7b-5p	MIMAT0000063	NAA40	79829	Proteomics//pSILAC	18668040	Yes
hsa-let-7b-5p	MIMAT0000063	FAM57A	79850	CLASH	23622248	Yes
hsa-let-7b-5p	MIMAT0000063	CCDC134	79879	Proteomics	18668040	Yes
hsa-let-7b-5p	MIMAT0000063	MRM1	79922	Proteomics//pSILAC	18668040	Yes
hsa-let-7b-5p	MIMAT0000063	WLS	79971	Proteomics	18668040	No
hsa-let-7b-5p	MIMAT0000063	CPED1	79974	Microarray	17699775	No
hsa-let-7b-5p	MIMAT0000063	DOCK5	80005	Proteomics//pSILAC	18668040	No
hsa-let-7b-5p	MIMAT0000063	NAA25	80018	Proteomics//pSILAC	18668040	Yes
hsa-let-7b-5p	MIMAT0000063	FOXRED2	80020	CLASH	23622248	Yes
hsa-let-7b-5p	MIMAT0000063	ZNF556	80032	HITS-CLIP	23824327	No
hsa-let-7b-5p	MIMAT0000063	ZNF606	80095	CLASH	23622248	Yes
hsa-let-7b-5p	MIMAT0000063	PTGES2	80142	CLASH	23622248	Yes
hsa-let-7b-5p	MIMAT0000063	SIKE1	80143	CLASH	23622248	Yes
hsa-let-7b-5p	MIMAT0000063	NAA15	80155	Proteomics	18668040	Yes
hsa-let-7b-5p	MIMAT0000063	OPA3	80207	PAR-CLIP	23592263|26701625	Yes
hsa-let-7b-5p	MIMAT0000063	NAA50	80218	Proteomics	18668040	Yes
hsa-let-7b-5p	MIMAT0000063	PAAF1	80227	Proteomics	18668040	Yes
hsa-let-7b-5p	MIMAT0000063	WDR26	80232	CLASH	23622248	Yes
hsa-let-7b-5p	MIMAT0000063	EDEM3	80267	HITS-CLIP//Proteomics//pSILAC	18668040|23313552	Yes
hsa-let-7b-5p	MIMAT0000063	WDCP	80304	CLASH	23622248	No
hsa-let-7b-5p	MIMAT0000063	TRABD	80305	CLASH//Proteomics//pSILAC	18668040|23622248	Yes
hsa-let-7b-5p	MIMAT0000063	MED28	80306	CLASH	23622248	Yes
hsa-let-7b-5p	MIMAT0000063	FLAD1	80308	CLASH//Proteomics	18668040|23622248	Yes
hsa-let-7b-5p	MIMAT0000063	CPEB4	80315	Luciferase reporter assay//Microarray//qRT-PCR	22995917	Yes
hsa-let-7b-5p	MIMAT0000063	PUS1	80324	Proteomics	18668040	Yes
hsa-let-7b-5p	MIMAT0000063	REEP4	80346	Proteomics	18668040	Yes
hsa-let-7b-5p	MIMAT0000063	SLC19A3	80704	HITS-CLIP	23706177	No
hsa-let-7b-5p	MIMAT0000063	AARSD1	80755	Proteomics//pSILAC	18668040	No
hsa-let-7b-5p	MIMAT0000063	CPTP	80772	CLASH	23622248	No
hsa-let-7b-5p	MIMAT0000063	LIMD2	80774	PAR-CLIP	23592263	Yes
hsa-let-7b-5p	MIMAT0000063	INTS5	80789	Proteomics	18668040	Yes
hsa-let-7b-5p	MIMAT0000063	SLC25A32	81034	Proteomics//pSILAC	18668040	Yes
hsa-let-7b-5p	MIMAT0000063	COLEC12	81035	PAR-CLIP	21572407	Yes
hsa-let-7b-5p	MIMAT0000063	SLC38A1	81539	Proteomics	18668040	Yes
hsa-let-7b-5p	MIMAT0000063	GDPD5	81544	CLASH	23622248	Yes
hsa-let-7b-5p	MIMAT0000063	RCC1L	81554	Proteomics	18668040	No
hsa-let-7b-5p	MIMAT0000063	INTS14	81556	Proteomics	18668040	No
hsa-let-7b-5p	MIMAT0000063	C1orf21	81563	PAR-CLIP	20371350	Yes
hsa-let-7b-5p	MIMAT0000063	ANP32E	81611	Proteomics	18668040	Yes
hsa-let-7b-5p	MIMAT0000063	C6orf62	81688	CLASH	23622248	Yes
hsa-let-7b-5p	MIMAT0000063	ZNF611	81856	HITS-CLIP//PAR-CLIP	21572407|20371350|23706177	Yes
hsa-let-7b-5p	MIMAT0000063	MED25	81857	CLASH	23622248	Yes
hsa-let-7b-5p	MIMAT0000063	EMC6	83460	Proteomics	18668040	Yes
hsa-let-7b-5p	MIMAT0000063	DNAL1	83544	PAR-CLIP	21572407|27292025	Yes
hsa-let-7b-5p	MIMAT0000063	UCK1	83549	CLASH	23622248	Yes
hsa-let-7b-5p	MIMAT0000063	ATAD3B	83858	Proteomics//pSILAC	18668040	Yes
hsa-let-7b-5p	MIMAT0000063	CDCA7	83879	Microarray	17699775	Yes
hsa-let-7b-5p	MIMAT0000063	HASPIN	83903	HITS-CLIP//PAR-CLIP	21572407|20371350|23706177	No
hsa-let-7b-5p	MIMAT0000063	KREMEN1	83999	PAR-CLIP	23592263|26701625	Yes
hsa-let-7b-5p	MIMAT0000063	EMILIN2	84034	HITS-CLIP//PAR-CLIP	20371350|23706177	Yes
hsa-let-7b-5p	MIMAT0000063	SLC10A7	84068	PAR-CLIP	24398324|21572407|20371350	Yes
hsa-let-7b-5p	MIMAT0000063	WDR75	84128	Proteomics	18668040	Yes
hsa-let-7b-5p	MIMAT0000063	TOMM40L	84134	PAR-CLIP	26701625|27292025	Yes
hsa-let-7b-5p	MIMAT0000063	UTP15	84135	Proteomics	18668040	Yes
hsa-let-7b-5p	MIMAT0000063	ZNF644	84146	PAR-CLIP	23446348	Yes
hsa-let-7b-5p	MIMAT0000063	ANTXR1	84168	CLASH	23622248	Yes
hsa-let-7b-5p	MIMAT0000063	POLR1B	84172	Proteomics	18668040	Yes
hsa-let-7b-5p	MIMAT0000063	FAM96A	84191	Proteomics//pSILAC	18668040	Yes
hsa-let-7b-5p	MIMAT0000063	ZCCHC9	84240	CLASH	23622248	Yes
hsa-let-7b-5p	MIMAT0000063	NOA1	84273	PAR-CLIP	23592263|23446348	Yes
hsa-let-7b-5p	MIMAT0000063	FAM213A	84293	Proteomics	18668040	Yes
hsa-let-7b-5p	MIMAT0000063	LLPH	84298	Proteomics	18668040	Yes
hsa-let-7b-5p	MIMAT0000063	MIEN1	84299	CLASH	23622248	Yes
hsa-let-7b-5p	MIMAT0000063	CCDC115	84317	Proteomics//pSILAC	18668040	Yes
hsa-let-7b-5p	MIMAT0000063	LZIC	84328	Proteomics	18668040	Yes
hsa-let-7b-5p	MIMAT0000063	GFM2	84340	Proteomics	18668040	Yes
hsa-let-7b-5p	MIMAT0000063	CYSTM1	84418	CLASH	23622248	Yes
hsa-let-7b-5p	MIMAT0000063	RAB11FIP4	84440	PAR-CLIP	24398324	Yes
hsa-let-7b-5p	MIMAT0000063	ZBTB37	84614	PAR-CLIP	20371350	Yes
hsa-let-7b-5p	MIMAT0000063	USP38	84640	PAR-CLIP	21572407	Yes
hsa-let-7b-5p	MIMAT0000063	FAM126A	84668	CLASH	23622248	Yes
hsa-let-7b-5p	MIMAT0000063	GTPBP3	84705	Proteomics//pSILAC	18668040	Yes
hsa-let-7b-5p	MIMAT0000063	PRRC2B	84726	CLASH	23622248	Yes
hsa-let-7b-5p	MIMAT0000063	FUT10	84750	PAR-CLIP	23592263|26701625	Yes
hsa-let-7b-5p	MIMAT0000063	TUBA1C	84790	CLASH	23622248	Yes
hsa-let-7b-5p	MIMAT0000063	IL17RC	84818	CLASH	23622248	Yes
hsa-let-7b-5p	MIMAT0000063	PLXDC2	84898	Proteomics	18668040	Yes
hsa-let-7b-5p	MIMAT0000063	FAM136A	84908	CLASH	23622248	Yes
hsa-let-7b-5p	MIMAT0000063	ZNF587	84914	PAR-CLIP	23592263	Yes
hsa-let-7b-5p	MIMAT0000063	PPP1R15B	84919	PAR-CLIP	23592263|27292025	Yes
hsa-let-7b-5p	MIMAT0000063	FAM104A	84923	PAR-CLIP	20371350	Yes
hsa-let-7b-5p	MIMAT0000063	ZNF566	84924	PAR-CLIP	23446348|21572407|20371350	Yes
hsa-let-7b-5p	MIMAT0000063	MPND	84954	CLASH	23622248	Yes
hsa-let-7b-5p	MIMAT0000063	FBXL20	84961	PAR-CLIP	21572407	Yes
hsa-let-7b-5p	MIMAT0000063	REPS1	85021	CLASH	23622248	Yes
hsa-let-7b-5p	MIMAT0000063	HIST1H2BK	85236	PAR-CLIP	23592263|27292025	Yes
hsa-let-7b-5p	MIMAT0000063	ZCCHC3	85364	PAR-CLIP	23446348|26701625	Yes
hsa-let-7b-5p	MIMAT0000063	EAF1	85403	CLASH	23622248	Yes
hsa-let-7b-5p	MIMAT0000063	MIDN	90007	CLASH//PAR-CLIP	23622248|26701625	Yes
hsa-let-7b-5p	MIMAT0000063	ZNF799	90576	HITS-CLIP	23313552	Yes
hsa-let-7b-5p	MIMAT0000063	PIP4P1	90809	CLASH	23622248	No
hsa-let-7b-5p	MIMAT0000063	ADCK2	90956	CLASH	23622248	Yes
hsa-let-7b-5p	MIMAT0000063	DHX57	90957	CLASH//Proteomics//pSILAC	18668040|23622248	Yes
hsa-let-7b-5p	MIMAT0000063	FMNL3	91010	PAR-CLIP	22100165	Yes
hsa-let-7b-5p	MIMAT0000063	L3MBTL4	91133	CLASH	23622248	Yes
hsa-let-7b-5p	MIMAT0000063	YTHDC1	91746	CLASH	23622248	Yes
hsa-let-7b-5p	MIMAT0000063	NEK9	91754	CLASH	23622248	Yes
hsa-let-7b-5p	MIMAT0000063	C11orf52	91894	CLASH	23622248	No
hsa-let-7b-5p	MIMAT0000063	ZC3HAV1L	92092	PAR-CLIP	23592263	No
hsa-let-7b-5p	MIMAT0000063	OXNAD1	92106	Proteomics	18668040	Yes
hsa-let-7b-5p	MIMAT0000063	MTSS1L	92154	CLASH	23622248	Yes
hsa-let-7b-5p	MIMAT0000063	NAF1	92345	Proteomics	18668040	Yes
hsa-let-7b-5p	MIMAT0000063	MOB1B	92597	Proteomics	18668040	Yes
hsa-let-7b-5p	MIMAT0000063	TIMM50	92609	CLASH	23622248	Yes
hsa-let-7b-5p	MIMAT0000063	MGME1	92667	Proteomics//pSILAC	18668040	Yes
hsa-let-7b-5p	MIMAT0000063	SLC38A5	92745	Proteomics	18668040	Yes
hsa-let-7b-5p	MIMAT0000063	MARS2	92935	PAR-CLIP//pSILAC	18668040|26701625	Yes
hsa-let-7b-5p	MIMAT0000063	IGSF8	93185	CLASH	23622248	Yes
hsa-let-7b-5p	MIMAT0000063	SDR42E1	93517	PAR-CLIP	24398324	No
hsa-let-7b-5p	MIMAT0000063	ZFAND4	93550	HITS-CLIP//PAR-CLIP	23706177|23313552|27292025	Yes
hsa-let-7b-5p	MIMAT0000063	MFSD3	113655	CLASH	23622248	Yes
hsa-let-7b-5p	MIMAT0000063	TOE1	114034	Proteomics	18668040	Yes
hsa-let-7b-5p	MIMAT0000063	BTBD9	114781	CLASH	23622248	Yes
hsa-let-7b-5p	MIMAT0000063	MBD6	114785	CLASH	23622248	Yes
hsa-let-7b-5p	MIMAT0000063	OSBPL10	114884	Proteomics	18668040	Yes
hsa-let-7b-5p	MIMAT0000063	KCTD12	115207	Proteomics	18668040	Yes
hsa-let-7b-5p	MIMAT0000063	CTHRC1	115908	Luciferase reporter assay//qRT-PCR//Western blot	25510669	Yes
hsa-let-7b-5p	MIMAT0000063	TSEN15	116461	CLASH	23622248	Yes
hsa-let-7b-5p	MIMAT0000063	DCD	117159	Proteomics	18668040	No
hsa-let-7b-5p	MIMAT0000063	RFFL	117584	CLASH	23622248	No
hsa-let-7b-5p	MIMAT0000063	PDZD8	118987	PAR-CLIP	21572407	Yes
hsa-let-7b-5p	MIMAT0000063	LRIG3	121227	PAR-CLIP	21572407|20371350	Yes
hsa-let-7b-5p	MIMAT0000063	NAA30	122830	PAR-CLIP	21572407	Yes
hsa-let-7b-5p	MIMAT0000063	MSI2	124540	PAR-CLIP	21572407	Yes
hsa-let-7b-5p	MIMAT0000063	C19orf47	126526	PAR-CLIP	21572407|20371350	Yes
hsa-let-7b-5p	MIMAT0000063	GABPB2	126626	CLASH	23622248	Yes
hsa-let-7b-5p	MIMAT0000063	TBC1D20	128637	CLASH	23622248	Yes
hsa-let-7b-5p	MIMAT0000063	PIGU	128869	Proteomics	18668040	Yes
hsa-let-7b-5p	MIMAT0000063	NUP35	129401	Proteomics	18668040	Yes
hsa-let-7b-5p	MIMAT0000063	TRIM71	131405	PAR-CLIP	20371350	Yes
hsa-let-7b-5p	MIMAT0000063	FAM131A	131408	CLASH	23622248	Yes
hsa-let-7b-5p	MIMAT0000063	FAM43A	131583	PAR-CLIP	23592263|20371350	Yes
hsa-let-7b-5p	MIMAT0000063	GRPEL2	134266	CLASH//PAR-CLIP//Proteomics//pSILAC	18668040|23622248|23592263|24398324|23446348|21572407|20371350|26701625	Yes
hsa-let-7b-5p	MIMAT0000063	C5orf24	134553	CLASH	23622248	Yes
hsa-let-7b-5p	MIMAT0000063	PM20D2	135293	PAR-CLIP	21572407	Yes
hsa-let-7b-5p	MIMAT0000063	MTPN	136319	Reporter assay	15806104	No
hsa-let-7b-5p	MIMAT0000063	UBXN2B	137886	PAR-CLIP	21572407	Yes
hsa-let-7b-5p	MIMAT0000063	GPAT4	137964	PAR-CLIP	26701625	No
hsa-let-7b-5p	MIMAT0000063	BRI3BP	140707	HITS-CLIP	23706177	Yes
hsa-let-7b-5p	MIMAT0000063	SMCR8	140775	PAR-CLIP	24398324|23446348|21572407|26701625|27292025	Yes
hsa-let-7b-5p	MIMAT0000063	E2F7	144455	CLASH	23622248	Yes
hsa-let-7b-5p	MIMAT0000063	ZNF578	147660	HITS-CLIP	23706177	Yes
hsa-let-7b-5p	MIMAT0000063	ZNF417	147687	HITS-CLIP	23313552	Yes
hsa-let-7b-5p	MIMAT0000063	ZNF738	148203	HITS-CLIP	23706177	Yes
hsa-let-7b-5p	MIMAT0000063	SLC30A7	148867	Proteomics	18668040	Yes
hsa-let-7b-5p	MIMAT0000063	C1orf210	149466	HITS-CLIP//PAR-CLIP	23446348|21572407|23706177	No
hsa-let-7b-5p	MIMAT0000063	DTX3L	151636	HITS-CLIP	23706177	Yes
hsa-let-7b-5p	MIMAT0000063	CMC1	152100	Proteomics	18668040	Yes
hsa-let-7b-5p	MIMAT0000063	DAB2IP	153090	CLASH	23622248	Yes
hsa-let-7b-5p	MIMAT0000063	CEP120	153241	PAR-CLIP	23592263	Yes
hsa-let-7b-5p	MIMAT0000063	TMEM167A	153339	Proteomics	18668040	Yes
hsa-let-7b-5p	MIMAT0000063	TMEM65	157378	Proteomics	18668040	Yes
hsa-let-7b-5p	MIMAT0000063	RDH10	157506	Luciferase reporter assay//Proteomics//pSILAC	18668040	Yes
hsa-let-7b-5p	MIMAT0000063	ANKRD46	157567	PAR-CLIP	22100165|26701625	Yes
hsa-let-7b-5p	MIMAT0000063	FAM84B	157638	CLASH	23622248	Yes
hsa-let-7b-5p	MIMAT0000063	USP54	159195	CLASH	23622248	Yes
hsa-let-7b-5p	MIMAT0000063	TMTC3	160418	PAR-CLIP//Proteomics	18668040|23592263	Yes
hsa-let-7b-5p	MIMAT0000063	IFNLR1	163702	PAR-CLIP	23592263	No
hsa-let-7b-5p	MIMAT0000063	AGO3	192669	Microarray	17699775	Yes
hsa-let-7b-5p	MIMAT0000063	TMEM201	199953	CLASH//Proteomics	18668040|23622248	Yes
hsa-let-7b-5p	MIMAT0000063	TXLNA	200081	CLASH//PAR-CLIP	23622248|21572407	Yes
hsa-let-7b-5p	MIMAT0000063	IBA57	200205	CLASH	23622248	Yes
hsa-let-7b-5p	MIMAT0000063	KLHDC8B	200942	PAR-CLIP	23592263	Yes
hsa-let-7b-5p	MIMAT0000063	CENPV	201161	Proteomics	18668040	Yes
hsa-let-7b-5p	MIMAT0000063	UNC13D	201294	Proteomics	18668040	Yes
hsa-let-7b-5p	MIMAT0000063	ZNF584	201514	HITS-CLIP	23706177	Yes
hsa-let-7b-5p	MIMAT0000063	PDE12	201626	Microarray//PAR-CLIP//Proteomics	17699775|18668040|24398324|23446348|21572407|20371350	Yes
hsa-let-7b-5p	MIMAT0000063	TUBB	203068	CLASH	23622248	Yes
hsa-let-7b-5p	MIMAT0000063	HIPK1	204851	CLASH	23622248	Yes
hsa-let-7b-5p	MIMAT0000063	CCNY	219771	Proteomics	18668040	Yes
hsa-let-7b-5p	MIMAT0000063	SLC16A9	220963	PAR-CLIP	21572407	Yes
hsa-let-7b-5p	MIMAT0000063	FOXK1	221937	Proteomics	18668040	Yes
hsa-let-7b-5p	MIMAT0000063	TMED4	222068	PAR-CLIP	27292025	Yes
hsa-let-7b-5p	MIMAT0000063	SLC35F1	222553	CLASH	23622248	Yes
hsa-let-7b-5p	MIMAT0000063	AFG1L	246269	CLASH	23622248	No
hsa-let-7b-5p	MIMAT0000063	MMS22L	253714	Proteomics//pSILAC	18668040	Yes
hsa-let-7b-5p	MIMAT0000063	RNF144B	255488	PAR-CLIP	23592263	No
hsa-let-7b-5p	MIMAT0000063	ELMOD2	255520	CLASH	23622248	Yes
hsa-let-7b-5p	MIMAT0000063	MFSD8	256471	PAR-CLIP	24398324	Yes
hsa-let-7b-5p	MIMAT0000063	PGM2L1	283209	PAR-CLIP	23592263	Yes
hsa-let-7b-5p	MIMAT0000063	KCTD21	283219	PAR-CLIP	23592263	Yes
hsa-let-7b-5p	MIMAT0000063	TTC9C	283237	Proteomics//pSILAC	18668040	Yes
hsa-let-7b-5p	MIMAT0000063	ANKRD52	283373	CLASH	23622248	Yes
hsa-let-7b-5p	MIMAT0000063	SPRYD4	283377	Proteomics//pSILAC	18668040	Yes
hsa-let-7b-5p	MIMAT0000063	GATC	283459	Proteomics	18668040	Yes
hsa-let-7b-5p	MIMAT0000063	PRTG	283659	CLASH	23622248	Yes
hsa-let-7b-5p	MIMAT0000063	ZADH2	284273	CLASH//Proteomics	18668040|23622248	Yes
hsa-let-7b-5p	MIMAT0000063	ZNF841	284371	CLASH	23622248	Yes
hsa-let-7b-5p	MIMAT0000063	NBPF15	284565	CLASH	23622248	Yes
hsa-let-7b-5p	MIMAT0000063	C5orf51	285636	PAR-CLIP	23592263|24398324|23446348|21572407|20371350|26701625|27292025	Yes
hsa-let-7b-5p	MIMAT0000063	RNASE10	338879	CLASH	23622248	No
hsa-let-7b-5p	MIMAT0000063	ZBTB8OS	339487	HITS-CLIP//PAR-CLIP	23446348|23706177	Yes
hsa-let-7b-5p	MIMAT0000063	NAT8L	339983	PAR-CLIP	21572407	Yes
hsa-let-7b-5p	MIMAT0000063	ACER2	340485	PAR-CLIP	24398324	Yes
hsa-let-7b-5p	MIMAT0000063	ZNF774	342132	HITS-CLIP//PAR-CLIP	22100165|27418678	No
hsa-let-7b-5p	MIMAT0000063	ATXN1L	342371	CLASH	23622248	Yes
hsa-let-7b-5p	MIMAT0000063	MTX3	345778	HITS-CLIP	23706177	Yes
hsa-let-7b-5p	MIMAT0000063	SPATA12	353324	CLASH	23622248	No
hsa-let-7b-5p	MIMAT0000063	IRF2BP2	359948	CLASH	23622248	Yes
hsa-let-7b-5p	MIMAT0000063	NDUFA4P1	360165	PAR-CLIP	22100165	No
hsa-let-7b-5p	MIMAT0000063	NHLRC2	374354	HITS-CLIP	23313552	Yes
hsa-let-7b-5p	MIMAT0000063	DRAXIN	374946	CLASH	23622248	Yes
hsa-let-7b-5p	MIMAT0000063	NHLRC3	387921	PAR-CLIP	24398324|21572407|20371350	Yes
hsa-let-7b-5p	MIMAT0000063	BEND4	389206	PAR-CLIP	21572407|20371350	Yes
hsa-let-7b-5p	MIMAT0000063	PSMG4	389362	CLASH	23622248	Yes
hsa-let-7b-5p	MIMAT0000063	LIN28B	389421	Luciferase reporter assay//Microarray	17699775|16971064	Yes
hsa-let-7b-5p	MIMAT0000063	RBM12B	389677	PAR-CLIP//Proteomics	18668040|21572407|20371350	Yes
hsa-let-7b-5p	MIMAT0000063	NUDT19	390916	Proteomics//pSILAC	18668040	Yes
hsa-let-7b-5p	MIMAT0000063	ZNF805	390980	CLASH	23622248	Yes
hsa-let-7b-5p	MIMAT0000063	RAB19	401409	HITS-CLIP//PAR-CLIP	23706177|23313552|27292025	No
hsa-let-7b-5p	MIMAT0000063	POTEG	404785	CLASH//PAR-CLIP	23622248|26701625|27292025	No
hsa-let-7b-5p	MIMAT0000063	NOMO3	408050	CLASH	23622248	No
hsa-let-7b-5p	MIMAT0000063	FNDC9	408263	PAR-CLIP	26701625	No
hsa-let-7b-5p	MIMAT0000063	ATXN7L3B	552889	PAR-CLIP	23592263|20371350	Yes
hsa-let-7b-5p	MIMAT0000063	PRR5-ARHGAP8	553158	PAR-CLIP	27292025	No
hsa-let-7b-5p	MIMAT0000063	POTEM	641455	PAR-CLIP	26701625|27292025	No
hsa-let-7b-5p	MIMAT0000063	FAM83G	644815	PAR-CLIP	23592263|24398324	No
hsa-let-7b-5p	MIMAT0000063	ANXA8	653145	Proteomics	18668040	No
hsa-let-7b-5p	MIMAT0000063	ANXA8L1	728113	Proteomics	18668040	No
hsa-let-7b-5p	MIMAT0000063	CASTOR2	729438	PAR-CLIP	26701625	No
hsa-let-7b-5p	MIMAT0000063	POM121C	100101267	Proteomics	18668040	Yes
hsa-let-7b-5p	MIMAT0000063	TIMM23	100287932	Proteomics	18668040	Yes
hsa-let-7b-5p	MIMAT0000063	OCLN	100506658	CLASH	23622248	Yes
hsa-mir-22-3p	MIMAT0000077	ACLY	47	Luciferase reporter assay//qRT-PCR//Western blot	27317765	Yes
hsa-mir-22-3p	MIMAT0000077	AKT1	207	Luciferase reporter assay//Western blot	26364720	Yes
hsa-mir-22-3p	MIMAT0000077	BDNF	627	Luciferase reporter assay//Microarray	21168126	Yes
hsa-mir-22-3p	MIMAT0000077	BMP6	654	Luciferase reporter assay	24163368	No
hsa-mir-22-3p	MIMAT0000077	BMP7	655	Luciferase reporter assay//qRT-PCR//Western blot	19011694|24163368	Yes
hsa-mir-22-3p	MIMAT0000077	BMPR1B	658	Luciferase reporter assay	24163368	Yes
hsa-mir-22-3p	MIMAT0000077	BSG	682	Immunohistochemistry//Luciferase reporter assay//qRT-PCR//Western blot	24906624|28184176	Yes
hsa-mir-22-3p	MIMAT0000077	BTF3	689	Sequencing	20371350	Yes
hsa-mir-22-3p	MIMAT0000077	BTG1	694	Luciferase reporter assay	25449431	Yes
hsa-mir-22-3p	MIMAT0000077	BUB1B	701	CLASH	23622248	Yes
hsa-mir-22-3p	MIMAT0000077	CCNA2	890	Luciferase reporter assay	25596928	Yes
hsa-mir-22-3p	MIMAT0000077	CCNT2	905	PAR-CLIP//Sequencing	20371350|24398324	Yes
hsa-mir-22-3p	MIMAT0000077	CD151	977	Luciferase reporter assay//qRT-PCR//Western blot	24495805	Yes
hsa-mir-22-3p	MIMAT0000077	CDK6	1021	Sequencing	20371350	Yes
hsa-mir-22-3p	MIMAT0000077	CDKN1A	1026	Luciferase reporter assay//PAR-CLIP//qRT-PCR//Western blot	23582783|21572407	Yes
hsa-mir-22-3p	MIMAT0000077	CSF1R	1436	Luciferase reporter assay//qRT-PCR	24198819	No
hsa-mir-22-3p	MIMAT0000077	CSNK2A1	1457	Sequencing	20371350	Yes
hsa-mir-22-3p	MIMAT0000077	DAD1	1603	PAR-CLIP	27292025	Yes
hsa-mir-22-3p	MIMAT0000077	DDX6	1656	PAR-CLIP	22012620	Yes
hsa-mir-22-3p	MIMAT0000077	E2F2	1870	PAR-CLIP//Sequencing	20371350|26701625	Yes
hsa-mir-22-3p	MIMAT0000077	ERBB2	2064	Luciferase reporter assay	26544868	Yes
hsa-mir-22-3p	MIMAT0000077	ERBB3	2065	Luciferase reporter assay//qRT-PCR//Western blot	22484852	No
hsa-mir-22-3p	MIMAT0000077	ESR1	2099	Immunoblot//Luciferase reporter assay//qRT-PCR//Western blot	18347104|19414598	No
hsa-mir-22-3p	MIMAT0000077	MECOM	2122	5RACE//ChIP//Co-immunoprecipitation//Luciferase reporter assay//Northern blot//Western blot	27617961	Yes
hsa-mir-22-3p	MIMAT0000077	FKBP5	2289	CLASH	23622248	Yes
hsa-mir-22-3p	MIMAT0000077	GRB2	2885	PAR-CLIP	26701625	Yes
hsa-mir-22-3p	MIMAT0000077	NR3C1	2908	Sequencing	20371350	Yes
hsa-mir-22-3p	MIMAT0000077	H3F3B	3021	PAR-CLIP//Sequencing	20371350	Yes
hsa-mir-22-3p	MIMAT0000077	HIF1A	3091	Immunofluorescence//qRT-PCR//Western blot	24496460	Yes
hsa-mir-22-3p	MIMAT0000077	HMGB1	3146	Luciferase reporter assay//qRT-PCR//Western blot	23303785	Yes
hsa-mir-22-3p	MIMAT0000077	HSPA1B	3304	CLASH	23622248	Yes
hsa-mir-22-3p	MIMAT0000077	HTR2C	3358	Luciferase reporter assay//Microarray	21168126	No
hsa-mir-22-3p	MIMAT0000077	CYR61	3491	Luciferase reporter assay//qRT-PCR//Western blot	24449575	Yes
hsa-mir-22-3p	MIMAT0000077	CXCR2	3579	Flow//Gluc reporter assay//GUS reporter assay//HITS-CLIP//Immunoblot//Immunocytochemistry//Immunofluorescence//Immunohistochemistry//Immunoprecipitaion//Luciferase reporter assay//qRT-PCR//RNA immunoprecipitation assay (RIP)//Western blot	26364720	No
hsa-mir-22-3p	MIMAT0000077	INSIG1	3638	HITS-CLIP	19536157	Yes
hsa-mir-22-3p	MIMAT0000077	IRF5	3663	Luciferase reporter assay//qRT-PCR//Western blot	23303785	No
hsa-mir-22-3p	MIMAT0000077	RPSA	3921	CLASH	23622248	Yes
hsa-mir-22-3p	MIMAT0000077	LBP	3929	CLASH	23622248	No
hsa-mir-22-3p	MIMAT0000077	LGALS1	3956	Immunofluorescence//qRT-PCR//Western blot	24496460	Yes
hsa-mir-22-3p	MIMAT0000077	LGALS9	3965	Flow//Luciferase reporter assay//qRT-PCR//Western blot	26239725	Yes
hsa-mir-22-3p	MIMAT0000077	MAOA	4128	Luciferase reporter assay//Microarray	21168126	Yes
hsa-mir-22-3p	MIMAT0000077	MAX	4149	PAR-CLIP	23592263	Yes
hsa-mir-22-3p	MIMAT0000077	MMP14	4323	Luciferase reporter assay//Microarray//qRT-PCR//Western blot	26610210	Yes
hsa-mir-22-3p	MIMAT0000077	MTHFR	4524	Immunoblot//Luciferase reporter assay//qRT-PCR//Western blot	28045918	Yes
hsa-mir-22-3p	MIMAT0000077	MYO6	4646	CLASH	23622248	Yes
hsa-mir-22-3p	MIMAT0000077	NTRK2	4915	Luciferase reporter assay//qRT-PCR//Western blot	27662840	Yes
hsa-mir-22-3p	MIMAT0000077	PDHA1	5160	Sequencing	20371350	Yes
hsa-mir-22-3p	MIMAT0000077	PIK3C2A	5286	Sequencing	20371350	Yes
hsa-mir-22-3p	MIMAT0000077	PLK1	5347	Microarray//qRT-PCR//Western blot	25970317	Yes
hsa-mir-22-3p	MIMAT0000077	PPARA	5465	Luciferase reporter assay//qRT-PCR//Western blot	18347104|19011694	Yes
hsa-mir-22-3p	MIMAT0000077	PRKACA	5566	Sequencing	20371350	Yes
hsa-mir-22-3p	MIMAT0000077	PTEN	5728	Luciferase reporter assay	20388916|26544868	Yes
hsa-mir-22-3p	MIMAT0000077	PTMS	5763	Luciferase reporter assay//Microarray//Northern blot//qRT-PCR//Western blot	22493679	Yes
hsa-mir-22-3p	MIMAT0000077	PEX5	5830	CLASH	23622248	Yes
hsa-mir-22-3p	MIMAT0000077	RAB5B	5869	Chromatin immunoprecipitation//FACS//Immunohistochemistry//Luciferase reporter assay//Microarray//Next Generation Sequencing (NGS)//Northern blot//PAR-CLIP//qRT-PCR//Sequencing//Western blot	20371350|21572407|27569217	Yes
hsa-mir-22-3p	MIMAT0000077	RAP2B	5912	HITS-CLIP	23313552	Yes
hsa-mir-22-3p	MIMAT0000077	RBL1	5933	PAR-CLIP	20371350	Yes
hsa-mir-22-3p	MIMAT0000077	RGS2	5997	Luciferase reporter assay//Microarray	21168126|23349832	Yes
hsa-mir-22-3p	MIMAT0000077	RPL24	6152	CLASH	23622248	Yes
hsa-mir-22-3p	MIMAT0000077	RPL35A	6165	CLASH	23622248	Yes
hsa-mir-22-3p	MIMAT0000077	RPS2	6187	CLASH	23622248	Yes
hsa-mir-22-3p	MIMAT0000077	RPS4X	6191	CLASH	23622248	Yes
hsa-mir-22-3p	MIMAT0000077	SCD	6319	HITS-CLIP	23313552	Yes
hsa-mir-22-3p	MIMAT0000077	SRSF7	6432	Sequencing	20371350	Yes
hsa-mir-22-3p	MIMAT0000077	SLC2A1	6513	HITS-CLIP//In situ hybridization//Luciferase reporter assay//qRT-PCR//Western blot	23313552|25304371	Yes
hsa-mir-22-3p	MIMAT0000077	SNAI1	6615	Luciferase reporter assay//Microarray//qRT-PCR//Western blot	26610210	Yes
hsa-mir-22-3p	MIMAT0000077	SP1	6667	Luciferase reporter assay//qRT-PCR//Reporter assay//Western blot	23529765|21502362|27904693	Yes
hsa-mir-22-3p	MIMAT0000077	SRPK1	6732	PAR-CLIP	20371350	Yes
hsa-mir-22-3p	MIMAT0000077	STX4	6810	CLASH	23622248	Yes
hsa-mir-22-3p	MIMAT0000077	TACC1	6867	Chromatin immunoprecipitation//FACS//Immunohistochemistry//Luciferase reporter assay//Microarray//Next Generation Sequencing (NGS)//Northern blot//qRT-PCR//Western blot	27569217	Yes
hsa-mir-22-3p	MIMAT0000077	TBX3	6926	Sequencing	20371350	Yes
hsa-mir-22-3p	MIMAT0000077	TCF7	6932	//Luciferase reporter assay//qRT-PCR//Western blot	26193896	Yes
hsa-mir-22-3p	MIMAT0000077	TFRC	7037	flow//Luciferase reporter assay//Northern blot	19135902	Yes
hsa-mir-22-3p	MIMAT0000077	TIAM1	7074	Luciferase reporter assay//Western blot	23440286	Yes
hsa-mir-22-3p	MIMAT0000077	TPD52L2	7165	PAR-CLIP	23592263	Yes
hsa-mir-22-3p	MIMAT0000077	VSNL1	7447	HITS-CLIP//PAR-CLIP	21572407|20371350|23824327|27418678	No
hsa-mir-22-3p	MIMAT0000077	WNT1	7471	Immunohistochemistry//Luciferase reporter assay//Microarray//qRT-PCR//Western blot	23851184	No
hsa-mir-22-3p	MIMAT0000077	YWHAZ	7534	PAR-CLIP	24398324|23446348|20371350	Yes
hsa-mir-22-3p	MIMAT0000077	ZNF217	7764	Sequencing	20371350	Yes
hsa-mir-22-3p	MIMAT0000077	ALMS1	7840	CLASH	23622248	Yes
hsa-mir-22-3p	MIMAT0000077	NUP214	8021	CLASH	23622248	Yes
hsa-mir-22-3p	MIMAT0000077	SLC7A5	8140	PAR-CLIP	26701625	Yes
hsa-mir-22-3p	MIMAT0000077	NCOA1	8648	Luciferase reporter assay//qRT-PCR//Western blot	21798241|26244872	Yes
hsa-mir-22-3p	MIMAT0000077	TNFRSF10D	8793	PAR-CLIP	22012620	Yes
hsa-mir-22-3p	MIMAT0000077	FUBP1	8880	CLASH	23622248	Yes
hsa-mir-22-3p	MIMAT0000077	MTA1	9112	Immunofluorescence//Immunohistochemistry//Luciferase reporter assay//qRT-PCR	28231399	Yes
hsa-mir-22-3p	MIMAT0000077	VAPB	9217	CLASH	23622248	Yes
hsa-mir-22-3p	MIMAT0000077	TCEAL1	9338	Immunoblot//Luciferase reporter assay//qRT-PCR	21565979	Yes
hsa-mir-22-3p	MIMAT0000077	RBM39	9584	CLASH	23622248	Yes
hsa-mir-22-3p	MIMAT0000077	ZNF646	9726	PAR-CLIP	22100165|22291592	Yes
hsa-mir-22-3p	MIMAT0000077	IFT140	9742	PAR-CLIP	20371350	Yes
hsa-mir-22-3p	MIMAT0000077	HDAC4	9759	Luciferase reporter assay//qRT-PCR//Western blot	20842113|23349832	Yes
hsa-mir-22-3p	MIMAT0000077	HDAC6	10013	Luciferase reporter assay//qRT-PCR//Western blot	22375943|28195408	Yes
hsa-mir-22-3p	MIMAT0000077	ARPC5	10092	EMSA//Immunohistochemistry//Luciferase reporter assay//Microarray//qRT-PCR//Western blot	22447776	Yes
hsa-mir-22-3p	MIMAT0000077	NET1	10276	Luciferase reporter assay//qRT-PCR//Western blot	25041463	Yes
hsa-mir-22-3p	MIMAT0000077	BTN3A3	10384	PAR-CLIP	20371350	Yes
hsa-mir-22-3p	MIMAT0000077	ZNF460	10794	PAR-CLIP	23592263	Yes
hsa-mir-22-3p	MIMAT0000077	EFR3B	22979	HITS-CLIP	19536157	Yes
hsa-mir-22-3p	MIMAT0000077	RCOR1	23186	Luciferase reporter assay	23349832	Yes
hsa-mir-22-3p	MIMAT0000077	TBC1D12	23232	Sequencing	20371350	Yes
hsa-mir-22-3p	MIMAT0000077	WWC1	23286	PAR-CLIP	22012620	Yes
hsa-mir-22-3p	MIMAT0000077	FRAT2	23401	PAR-CLIP//Sequencing	20371350|21572407	Yes
hsa-mir-22-3p	MIMAT0000077	SIRT1	23411	Luciferase reporter assay//qRT-PCR//Western blot	26912776|26662303	Yes
hsa-mir-22-3p	MIMAT0000077	TTC33	23548	HITS-CLIP	19536157	Yes
hsa-mir-22-3p	MIMAT0000077	ELP5	23587	CLASH	23622248	Yes
hsa-mir-22-3p	MIMAT0000077	LEMD3	23592	Sequencing	20371350	Yes
hsa-mir-22-3p	MIMAT0000077	ARHGEF26	26084	PAR-CLIP	27292025	Yes
hsa-mir-22-3p	MIMAT0000077	SERBP1	26135	PAR-CLIP	23446348	Yes
hsa-mir-22-3p	MIMAT0000077	TRAF3IP1	26146	HITS-CLIP	19536157	Yes
hsa-mir-22-3p	MIMAT0000077	MYCBP	26292	Immunoblot//Luciferase reporter assay//qRT-PCR	20562918	Yes
hsa-mir-22-3p	MIMAT0000077	FOXP1	27086	Sequencing	20371350	Yes
hsa-mir-22-3p	MIMAT0000077	PIGP	51227	HITS-CLIP	23824327	Yes
hsa-mir-22-3p	MIMAT0000077	UBR5	51366	qRT-PCR//Western blot	27124677	Yes
hsa-mir-22-3p	MIMAT0000077	GINS2	51659	HITS-CLIP	23824327	Yes
hsa-mir-22-3p	MIMAT0000077	CYCS	54205	HITS-CLIP	23824327	Yes
hsa-mir-22-3p	MIMAT0000077	DDIT4	54541	PAR-CLIP	23592263|21572407	Yes
hsa-mir-22-3p	MIMAT0000077	TET2	54790	Flow//Immunofluorescence//Immunohistochemistry//In situ hybridization//Luciferase reporter assay//qRT-PCR//Western blot	23830207|23827711	Yes
hsa-mir-22-3p	MIMAT0000077	DCAF16	54876	HITS-CLIP	23313552	Yes
hsa-mir-22-3p	MIMAT0000077	LRRC20	55222	HITS-CLIP	19536157	Yes
hsa-mir-22-3p	MIMAT0000077	LRRC1	55227	Sequencing	20371350	Yes
hsa-mir-22-3p	MIMAT0000077	MIS18BP1	55320	Sequencing	20371350	Yes
hsa-mir-22-3p	MIMAT0000077	LIN7C	55327	Sequencing	20371350	Yes
hsa-mir-22-3p	MIMAT0000077	CAMK2N1	55450	HITS-CLIP	23313552	Yes
hsa-mir-22-3p	MIMAT0000077	RCC2	55920	HITS-CLIP	23313552	Yes
hsa-mir-22-3p	MIMAT0000077	ZMAT5	55954	PAR-CLIP	23592263	Yes
hsa-mir-22-3p	MIMAT0000077	RBSN	64145	Sequencing	20371350	No
hsa-mir-22-3p	MIMAT0000077	RMND5A	64795	PAR-CLIP	24398324	Yes
hsa-mir-22-3p	MIMAT0000077	PHACTR4	65979	PAR-CLIP	26701625	Yes
hsa-mir-22-3p	MIMAT0000077	EDC3	80153	Sequencing	20371350	Yes
hsa-mir-22-3p	MIMAT0000077	CTC1	80169	PAR-CLIP	23446348|20371350	Yes
hsa-mir-22-3p	MIMAT0000077	CHD9	80205	HITS-CLIP	23313552	Yes
hsa-mir-22-3p	MIMAT0000077	SPG11	80208	CLASH	23622248	Yes
hsa-mir-22-3p	MIMAT0000077	CLPTM1L	81037	CLASH	23622248	Yes
hsa-mir-22-3p	MIMAT0000077	TSC22D4	81628	Sequencing	20371350	Yes
hsa-mir-22-3p	MIMAT0000077	LONP2	83752	HITS-CLIP	23824327|27418678	Yes
hsa-mir-22-3p	MIMAT0000077	KCTD10	83892	PAR-CLIP	23592263|24398324|26701625	Yes
hsa-mir-22-3p	MIMAT0000077	ARID5B	84159	Sequencing	20371350	Yes
hsa-mir-22-3p	MIMAT0000077	GLIS2	84662	CLASH	23622248	Yes
hsa-mir-22-3p	MIMAT0000077	MTDH	92140	Luciferase reporter assay//qRT-PCR//Western blot	25323629	Yes
hsa-mir-22-3p	MIMAT0000077	SFXN1	94081	CLASH	23622248	Yes
hsa-mir-22-3p	MIMAT0000077	VASN	114990	HITS-CLIP	19536157	Yes
hsa-mir-22-3p	MIMAT0000077	KCTD12	115207	CLASH	23622248	Yes
hsa-mir-22-3p	MIMAT0000077	C15orf40	123207	PAR-CLIP	23446348|27292025	Yes
hsa-mir-22-3p	MIMAT0000077	C1orf87	127795	HITS-CLIP	23824327	No
hsa-mir-22-3p	MIMAT0000077	ACVR1C	130399	Luciferase reporter assay//Reporter assay//Western blot	21224400	Yes
hsa-mir-22-3p	MIMAT0000077	C5orf24	134553	PAR-CLIP//Sequencing	20371350|23592263|24398324|23446348|21572407	Yes
hsa-mir-22-3p	MIMAT0000077	SOGA1	140710	Sequencing	20371350	Yes
hsa-mir-22-3p	MIMAT0000077	DNHD1	144132	CLASH	23622248	Yes
hsa-mir-22-3p	MIMAT0000077	TMEM120B	144404	HITS-CLIP	23706177	Yes
hsa-mir-22-3p	MIMAT0000077	PDIK1L	149420	PAR-CLIP	21572407	Yes
hsa-mir-22-3p	MIMAT0000077	PPM1K	152926	Luciferase reporter assay//qRT-PCR//Western blot	26592513	Yes
hsa-mir-22-3p	MIMAT0000077	PRELID2	153768	PAR-CLIP	22291592	Yes
hsa-mir-22-3p	MIMAT0000077	ZNF431	170959	PAR-CLIP	27292025	Yes
hsa-mir-22-3p	MIMAT0000077	TMEM201	199953	PAR-CLIP	26701625	Yes
hsa-mir-22-3p	MIMAT0000077	IBA57	200205	PAR-CLIP	26701625	Yes
hsa-mir-22-3p	MIMAT0000077	HNRNPA3	220988	HITS-CLIP	19536157	Yes
hsa-mir-22-3p	MIMAT0000077	FOXK1	221937	PAR-CLIP	26701625	Yes
hsa-mir-22-3p	MIMAT0000077	TMED4	222068	PAR-CLIP	24398324|21572407|20371350	Yes
hsa-mir-22-3p	MIMAT0000077	BRWD3	254065	PAR-CLIP	23592263	Yes
hsa-mir-22-3p	MIMAT0000077	MALAT1	378938	Flow//Gluc reporter assay//GUS reporter assay//HITS-CLIP//Immunoblot//Immunocytochemistry//Immunofluorescence//Immunohistochemistry//Immunoprecipitaion//Luciferase reporter assay//qRT-PCR//RNA immunoprecipitation assay (RIP)//Western blot	26364720	Yes
hsa-mir-22-3p	MIMAT0000077	ZNF662	389114	PAR-CLIP	20371350|27292025	No
hsa-mir-22-3p	MIMAT0000077	RAB44	401258	PAR-CLIP	22012620	No
hsa-mir-22-3p	MIMAT0000077	TMEM178B	100507421	HITS-CLIP	23824327|27418678	Yes
hsa-mir-182-5p	MIMAT0000259	ACTN4	81	CLASH	23622248	Yes
hsa-mir-182-5p	MIMAT0000259	ACVR1B	91	CLASH	23622248	Yes
hsa-mir-182-5p	MIMAT0000259	ADCY6	112	Luciferase reporter assay//qRT-PCR	17597072|20656788	Yes
hsa-mir-182-5p	MIMAT0000259	ATF1	466	Luciferase reporter assay	23249749	Yes
hsa-mir-182-5p	MIMAT0000259	ATP5O	539	CLASH	23622248	Yes
hsa-mir-182-5p	MIMAT0000259	BAG1	573	CLASH	23622248	Yes
hsa-mir-182-5p	MIMAT0000259	BARD1	580	Luciferase reporter assay	23249749	Yes
hsa-mir-182-5p	MIMAT0000259	BCL2	596	Flow//Luciferase reporter assay//qRT-PCR//Western blot	22848417|23936432	Yes
hsa-mir-182-5p	MIMAT0000259	BDNF	627	Luciferase reporter assay//qRT-PCR//Western blotting	23704927|25955435	Yes
hsa-mir-182-5p	MIMAT0000259	ZFP36L1	677	PAR-CLIP	26701625	Yes
hsa-mir-182-5p	MIMAT0000259	VPS51	738	CLASH	23622248	Yes
hsa-mir-182-5p	MIMAT0000259	SERPINH1	871	PAR-CLIP	23592263	Yes
hsa-mir-182-5p	MIMAT0000259	CCND2	894	Flow//Luciferase reporter assay//qRT-PCR//Western blot	22848417	Yes
hsa-mir-182-5p	MIMAT0000259	CDKN1A	1026	Luciferase reporter assay//qRT-PCR//Western blot	20190813	Yes
hsa-mir-182-5p	MIMAT0000259	CDKN1B	1027	Luciferase reporter assay	23249749	Yes
hsa-mir-182-5p	MIMAT0000259	CPE	1363	HITS-CLIP	23824327	Yes
hsa-mir-182-5p	MIMAT0000259	CREB1	1385	GFP reporter assay	22325466	Yes
hsa-mir-182-5p	MIMAT0000259	CYLD	1540	Luciferase reporter assay//qRT-PCR//Western blot	23006329	Yes
hsa-mir-182-5p	MIMAT0000259	TSC22D3	1831	Luciferase reporter assay//qRT-PCR	20656788	Yes
hsa-mir-182-5p	MIMAT0000259	EIF4EBP2	1979	HITS-CLIP	23824327	Yes
hsa-mir-182-5p	MIMAT0000259	EP300	2033	Microarray	19569050	Yes
hsa-mir-182-5p	MIMAT0000259	ETV3	2117	CLASH	23622248	Yes
hsa-mir-182-5p	MIMAT0000259	FGF9	2254	Luciferase reporter assay//Western blot	22917588	Yes
hsa-mir-182-5p	MIMAT0000259	FOXF2	2295	Luciferase reporter assay	23383207	No
hsa-mir-182-5p	MIMAT0000259	FOXO1	2308	Immunohistochemistry//Luciferase reporter assay//Microarray//PAR-CLIP//qRT-PCR//Western blot	19574223|24865442|22012620	Yes
hsa-mir-182-5p	MIMAT0000259	FOXO3	2309	Luciferase reporter assay//Western blot	19188590|23262295	Yes
hsa-mir-182-5p	MIMAT0000259	GABRB1	2560	HITS-CLIP	23824327|27418678	No
hsa-mir-182-5p	MIMAT0000259	GNL1	2794	CLASH	23622248	Yes
hsa-mir-182-5p	MIMAT0000259	NR3C1	2908	HITS-CLIP	23313552	Yes
hsa-mir-182-5p	MIMAT0000259	GSK3B	2932	Immunohistochemistry//Luciferase reporter assay//Microarray//qRT-PCR//Western blot	24335145	Yes
hsa-mir-182-5p	MIMAT0000259	HOXA9	3205	PAR-CLIP	21572407	No
hsa-mir-182-5p	MIMAT0000259	IGF1R	3480	PAR-CLIP	21572407	Yes
hsa-mir-182-5p	MIMAT0000259	INCENP	3619	PAR-CLIP	21572407|20371350	Yes
hsa-mir-182-5p	MIMAT0000259	IPP	3652	HITS-CLIP	23824327	Yes
hsa-mir-182-5p	MIMAT0000259	LBR	3930	CLASH	23622248	Yes
hsa-mir-182-5p	MIMAT0000259	LOX	4015	PAR-CLIP	27292025	Yes
hsa-mir-182-5p	MIMAT0000259	SMAD4	4089	Luciferase reporter assay	23226455	Yes
hsa-mir-182-5p	MIMAT0000259	MAP3K3	4215	PAR-CLIP	21572407	Yes
hsa-mir-182-5p	MIMAT0000259	MITF	4286	Flow//Luciferase reporter assay//qRT-PCR//Western blot	17597072|22848417	Yes
hsa-mir-182-5p	MIMAT0000259	PPP1R12A	4659	PAR-CLIP	21572407	Yes
hsa-mir-182-5p	MIMAT0000259	NFIC	4782	PAR-CLIP	26701625	Yes
hsa-mir-182-5p	MIMAT0000259	NOTCH2	4853	HITS-CLIP	23824327	Yes
hsa-mir-182-5p	MIMAT0000259	NPM1	4869	PAR-CLIP	26701625	Yes
hsa-mir-182-5p	MIMAT0000259	NPTX1	4884	HITS-CLIP	23824327	Yes
hsa-mir-182-5p	MIMAT0000259	PCDH8	5100	Luciferase reporter assay	27246830	Yes
hsa-mir-182-5p	MIMAT0000259	PDK4	5166	Luciferase reporter assay//qRT-PCR//Western blot	27396327	Yes
hsa-mir-182-5p	MIMAT0000259	PFKFB3	5209	HITS-CLIP	28735896	Yes
hsa-mir-182-5p	MIMAT0000259	PFN1	5216	Luciferase reporter assay//PAR-CLIP	23430586|24398324|23446348|22012620|21572407|26701625	Yes
hsa-mir-182-5p	MIMAT0000259	PIK3C2A	5286	CLASH	23622248	Yes
hsa-mir-182-5p	MIMAT0000259	PLAGL2	5326	PAR-CLIP	27292025	Yes
hsa-mir-182-5p	MIMAT0000259	PLD1	5337	Immunofluorescence//Western blot	26787840	No
hsa-mir-182-5p	MIMAT0000259	PODXL	5420	PAR-CLIP	22012620	Yes
hsa-mir-182-5p	MIMAT0000259	PRKAA2	5563	CLASH	23622248	Yes
hsa-mir-182-5p	MIMAT0000259	PTEN	5728	Luciferase reporter assay//Microarray//qRT-PCR//Western blot	24867318	Yes
hsa-mir-182-5p	MIMAT0000259	RAB5B	5869	PAR-CLIP	26701625	Yes
hsa-mir-182-5p	MIMAT0000259	RAD17	5884	Luciferase reporter assay	23249749	Yes
hsa-mir-182-5p	MIMAT0000259	RARG	5916	Luciferase reporter assay//Western blot	19782699	Yes
hsa-mir-182-5p	MIMAT0000259	RASA2	5922	PAR-CLIP	22100165	Yes
hsa-mir-182-5p	MIMAT0000259	KDM5A	5927	HITS-CLIP	23824327	Yes
hsa-mir-182-5p	MIMAT0000259	RGS2	5997	HITS-CLIP	28735896	Yes
hsa-mir-182-5p	MIMAT0000259	RLF	6018	CLASH	23622248	Yes
hsa-mir-182-5p	MIMAT0000259	RPL5	6125	CLASH	23622248	Yes
hsa-mir-182-5p	MIMAT0000259	RPS3	6188	CLASH	23622248	Yes
hsa-mir-182-5p	MIMAT0000259	RPS4X	6191	CLASH	23622248	Yes
hsa-mir-182-5p	MIMAT0000259	RPS23	6228	PAR-CLIP	23446348|20371350	Yes
hsa-mir-182-5p	MIMAT0000259	CCL22	6367	PAR-CLIP	23592263	No
hsa-mir-182-5p	MIMAT0000259	SLC11A1	6556	HITS-CLIP	23824327	Yes
hsa-mir-182-5p	MIMAT0000259	SNAI2	6591	Luciferase reporter assay	23354685	Yes
hsa-mir-182-5p	MIMAT0000259	SMARCD3	6604	Luciferase reporter assay	23249749	Yes
hsa-mir-182-5p	MIMAT0000259	SNRPA1	6627	CLASH	23622248	Yes
hsa-mir-182-5p	MIMAT0000259	PPP1R11	6992	PAR-CLIP	23592263|27292025	Yes
hsa-mir-182-5p	MIMAT0000259	THBS1	7057	Luciferase reporter assay	24053448	Yes
hsa-mir-182-5p	MIMAT0000259	TIAM1	7074	Luciferase reporter assay//qRT-PCR//Western blot	25973950	Yes
hsa-mir-182-5p	MIMAT0000259	TP53BP1	7158	Luciferase reporter assay	23249749	Yes
hsa-mir-182-5p	MIMAT0000259	UBA1	7317	CLASH	23622248	Yes
hsa-mir-182-5p	MIMAT0000259	UBP1	7342	CLASH	23622248	Yes
hsa-mir-182-5p	MIMAT0000259	UQCRFS1	7386	Flow//Luciferase reporter assay//qRT-PCR//Western blot	27476169	Yes
hsa-mir-182-5p	MIMAT0000259	ZNF185	7739	HITS-CLIP	23313552	Yes
hsa-mir-182-5p	MIMAT0000259	EVI5	7813	CLASH//PAR-CLIP	23622248|24398324|27292025	Yes
hsa-mir-182-5p	MIMAT0000259	CUL5	8065	qRT-PCR	26847831	Yes
hsa-mir-182-5p	MIMAT0000259	USP5	8078	HITS-CLIP	23313552	Yes
hsa-mir-182-5p	MIMAT0000259	RECK	8434	Luciferase reporter assay//PAR-CLIP//qRT-PCR//Western blot	23333633|23226455|23383207|21572407|26609496	Yes
hsa-mir-182-5p	MIMAT0000259	FAM193A	8603	HITS-CLIP	19536157	Yes
hsa-mir-182-5p	MIMAT0000259	TNFRSF10A	8797	PAR-CLIP	20371350	No
hsa-mir-182-5p	MIMAT0000259	MBD4	8930	PAR-CLIP	24398324|21572407	Yes
hsa-mir-182-5p	MIMAT0000259	SLC25A14	9016	CLASH	23622248	Yes
hsa-mir-182-5p	MIMAT0000259	SYNGR2	9144	PAR-CLIP	20371350	Yes
hsa-mir-182-5p	MIMAT0000259	STK17B	9262	HITS-CLIP	23824327	Yes
hsa-mir-182-5p	MIMAT0000259	CLOCK	9575	Luciferase reporter assay//qRT-PCR	20656788	Yes
hsa-mir-182-5p	MIMAT0000259	CREB5	9586	Luciferase reporter assay	23249749	Yes
hsa-mir-182-5p	MIMAT0000259	MTSS1	9788	Luciferase reporter assay	22322863|22681717|23383207|23474751	Yes
hsa-mir-182-5p	MIMAT0000259	RBM12	10137	CLASH	23622248	Yes
hsa-mir-182-5p	MIMAT0000259	FLOT1	10211	CLASH//Immunohistochemistry//luciferase reporter assays//qRT-PCR//Western blot	23622248|24886554	Yes
hsa-mir-182-5p	MIMAT0000259	CITED2	10370	PAR-CLIP	21572407	Yes
hsa-mir-182-5p	MIMAT0000259	TUBA1B	10376	CLASH	23622248	Yes
hsa-mir-182-5p	MIMAT0000259	NDRG1	10397	Luciferase reporter assay	23874837	Yes
hsa-mir-182-5p	MIMAT0000259	USP16	10600	CLASH	23622248	Yes
hsa-mir-182-5p	MIMAT0000259	STAG2	10735	CLASH	23622248	Yes
hsa-mir-182-5p	MIMAT0000259	CHL1	10752	Luciferase reporter assay/QRTPCR///Western blot	24971532	Yes
hsa-mir-182-5p	MIMAT0000259	NUP50	10762	PAR-CLIP	20371350	Yes
hsa-mir-182-5p	MIMAT0000259	MALT1	10892	PAR-CLIP	22012620	Yes
hsa-mir-182-5p	MIMAT0000259	MORF4L1	10933	PAR-CLIP	21572407|27292025	Yes
hsa-mir-182-5p	MIMAT0000259	CHEK2	11200	Luciferase reporter assay	23249749	Yes
hsa-mir-182-5p	MIMAT0000259	CASC3	22794	CLASH	23622248	Yes
hsa-mir-182-5p	MIMAT0000259	SIN3B	23309	PAR-CLIP	23592263|26701625	Yes
hsa-mir-182-5p	MIMAT0000259	SATB2	23314	Luciferase reporter assay//QRTPCR//Western blot	24884732	Yes
hsa-mir-182-5p	MIMAT0000259	TTC28	23331	CLASH	23622248	Yes
hsa-mir-182-5p	MIMAT0000259	SYNM	23336	PAR-CLIP	22012620	Yes
hsa-mir-182-5p	MIMAT0000259	EXOSC2	23404	HITS-CLIP	23824327	Yes
hsa-mir-182-5p	MIMAT0000259	CBX6	23466	CLASH	23622248	Yes
hsa-mir-182-5p	MIMAT0000259	DDAH1	23576	PAR-CLIP	21572407	Yes
hsa-mir-182-5p	MIMAT0000259	CADM1	23705	Luciferase reporter assay//qRT-PCR//Western blot	24445397	Yes
hsa-mir-182-5p	MIMAT0000259	PNISR	25957	PAR-CLIP	21572407	Yes
hsa-mir-182-5p	MIMAT0000259	LSM14A	26065	CLASH	23622248	Yes
hsa-mir-182-5p	MIMAT0000259	PCOLCE2	26577	CLASH	23622248	Yes
hsa-mir-182-5p	MIMAT0000259	PDCD4	27250	Luciferase reporter assay//qRT-PCR//Western blot	23296900|23877371	Yes
hsa-mir-182-5p	MIMAT0000259	TNRC6A	27327	PAR-CLIP	22012620	Yes
hsa-mir-182-5p	MIMAT0000259	CTNNA3	29119	PAR-CLIP	22100165	Yes
hsa-mir-182-5p	MIMAT0000259	RBM15B	29890	CLASH	23622248	Yes
hsa-mir-182-5p	MIMAT0000259	ERO1A	30001	CLASH	23622248	No
hsa-mir-182-5p	MIMAT0000259	NTM	50863	Luciferase reporter assay//Western blot	22917588	Yes
hsa-mir-182-5p	MIMAT0000259	TUBD1	51174	PAR-CLIP	20371350	Yes
hsa-mir-182-5p	MIMAT0000259	NRN1	51299	Luciferase reporter assay	26622652	Yes
hsa-mir-182-5p	MIMAT0000259	UBE2D4	51619	PAR-CLIP	22012620|20371350	Yes
hsa-mir-182-5p	MIMAT0000259	ATP8A2	51761	PAR-CLIP	26701625	Yes
hsa-mir-182-5p	MIMAT0000259	BRWD1	54014	HITS-CLIP	23313552	Yes
hsa-mir-182-5p	MIMAT0000259	KLHL28	54813	PAR-CLIP	23592263|21572407|20371350	Yes
hsa-mir-182-5p	MIMAT0000259	SEC61A2	55176	CLASH	23622248	Yes
hsa-mir-182-5p	MIMAT0000259	FBXW7	55294	Luciferase reporter assay//Western blot	25269767	Yes
hsa-mir-182-5p	MIMAT0000259	TMEM184C	55751	CLASH	23622248	Yes
hsa-mir-182-5p	MIMAT0000259	ECHDC1	55862	PAR-CLIP	21572407	Yes
hsa-mir-182-5p	MIMAT0000259	RCC2	55920	CLASH	23622248	Yes
hsa-mir-182-5p	MIMAT0000259	TCEAL7	56849	Luciferase reporter assay//qRT-PCR//Western blot	24021963	Yes
hsa-mir-182-5p	MIMAT0000259	LRTM1	57408	HITS-CLIP	27418678	Yes
hsa-mir-182-5p	MIMAT0000259	NUFIP2	57532	CLASH	23622248	Yes
hsa-mir-182-5p	MIMAT0000259	ARRDC3	57561	Luciferase reporter assay	27109471	Yes
hsa-mir-182-5p	MIMAT0000259	CRAMP1	57585	PAR-CLIP	21572407	No
hsa-mir-182-5p	MIMAT0000259	LRRC4	64101	Immunohistochemistry//Luciferase reporter assay//qRT-PCR	24404152	Yes
hsa-mir-182-5p	MIMAT0000259	GID4	79018	HITS-CLIP	23824327|23313552|19536157|27418678|28735896	Yes
hsa-mir-182-5p	MIMAT0000259	ATP13A3	79572	CLASH	23622248	Yes
hsa-mir-182-5p	MIMAT0000259	ZFAND1	79752	HITS-CLIP	23313552	Yes
hsa-mir-182-5p	MIMAT0000259	QSER1	79832	PAR-CLIP	21572407	Yes
hsa-mir-182-5p	MIMAT0000259	ULBP2	80328	Luciferase reporter assay//qRT-PCR//Western blot	23956116	Yes
hsa-mir-182-5p	MIMAT0000259	TRIM8	81603	Luciferase reporter assay//qRT-PCR//Western blot	28280352	Yes
hsa-mir-182-5p	MIMAT0000259	PITPNM3	83394	PAR-CLIP	23592263	Yes
hsa-mir-182-5p	MIMAT0000259	SH3BGRL3	83442	PAR-CLIP	26701625	Yes
hsa-mir-182-5p	MIMAT0000259	AMMECR1L	83607	PAR-CLIP	26701625	Yes
hsa-mir-182-5p	MIMAT0000259	SESN2	83667	PAR-CLIP	23446348	Yes
hsa-mir-182-5p	MIMAT0000259	BRIP1	83990	CLASH	23622248	Yes
hsa-mir-182-5p	MIMAT0000259	SYDE2	84144	PAR-CLIP	21572407	Yes
hsa-mir-182-5p	MIMAT0000259	LZIC	84328	PAR-CLIP	20371350	Yes
hsa-mir-182-5p	MIMAT0000259	PLEKHA8	84725	HITS-CLIP	23824327	Yes
hsa-mir-182-5p	MIMAT0000259	TNKS1BP1	85456	CLASH	23622248	Yes
hsa-mir-182-5p	MIMAT0000259	FMNL3	91010	CLASH	23622248	Yes
hsa-mir-182-5p	MIMAT0000259	ZFAND4	93550	Immunofluorescence//Immunohistochemistry//Luciferase reporter assay//Microarray//qRT-PCR//Western blot	25682742	Yes
hsa-mir-182-5p	MIMAT0000259	TP53INP1	94241	Luciferase reporter assay//qRT-PCR//Western blot	24447717	Yes
hsa-mir-182-5p	MIMAT0000259	RAB3IP	117177	CLASH	23622248	Yes
hsa-mir-182-5p	MIMAT0000259	ZNF831	128611	HITS-CLIP	23824327	No
hsa-mir-182-5p	MIMAT0000259	TMEM182	130827	HITS-CLIP	27418678	Yes
hsa-mir-182-5p	MIMAT0000259	TRIM71	131405	PAR-CLIP	22012620	Yes
hsa-mir-182-5p	MIMAT0000259	IL31RA	133396	PAR-CLIP	27292025	No
hsa-mir-182-5p	MIMAT0000259	S100A16	140576	PAR-CLIP	26701625	Yes
hsa-mir-182-5p	MIMAT0000259	PPM1L	151742	HITS-CLIP	23824327	Yes
hsa-mir-182-5p	MIMAT0000259	STOML3	161003	PAR-CLIP	23592263	No
hsa-mir-182-5p	MIMAT0000259	GPR156	165829	PAR-CLIP	23592263	No
hsa-mir-182-5p	MIMAT0000259	ANO6	196527	CLASH	23622248	Yes
hsa-mir-182-5p	MIMAT0000259	GK5	256356	HITS-CLIP	23824327	Yes
hsa-mir-182-5p	MIMAT0000259	RPL7L1	285855	PAR-CLIP	23446348|21572407|20371350	Yes
hsa-mir-182-5p	MIMAT0000259	C1orf174	339448	CLASH	23622248	Yes
hsa-mir-182-5p	MIMAT0000259	ACER2	340485	PAR-CLIP	24398324	Yes
hsa-mir-182-5p	MIMAT0000259	ATXN1L	342371	PAR-CLIP	23592263	Yes
hsa-mir-182-5p	MIMAT0000259	NUP43	348995	PAR-CLIP	21572407	Yes
hsa-mir-182-5p	MIMAT0000259	MIGA1	374986	PAR-CLIP	21572407	No
hsa-mir-182-5p	MIMAT0000259	ANKRD36	375248	HITS-CLIP	23824327	Yes
hsa-mir-182-5p	MIMAT0000259	CENPS	378708	CLASH	23622248	No
hsa-mir-182-5p	MIMAT0000259	CISD2	493856	CLASH	23622248	Yes
hsa-mir-182-5p	MIMAT0000259	CASTOR2	729438	PAR-CLIP	24398324	No
hsa-mir-182-5p	MIMAT0000259	TMEM170B	100113407	PAR-CLIP	20371350	Yes
hsa-mir-182-5p	MIMAT0000259	TRAPPC3L	100128327	HITS-CLIP	23824327	No
hsa-mir-1-3p	MIMAT0000416	ABCB7	22	Proteomics	18668040	Yes
hsa-mir-1-3p	MIMAT0000416	ACADVL	37	Proteomics	18668040	Yes
hsa-mir-1-3p	MIMAT0000416	ACP2	53	Proteomics	18668040	Yes
hsa-mir-1-3p	MIMAT0000416	ACTA1	58	Proteomics	18668040	Yes
hsa-mir-1-3p	MIMAT0000416	ACTB	60	Proteomics	18668040	Yes
hsa-mir-1-3p	MIMAT0000416	ACTC1	70	Proteomics	18668040	Yes
hsa-mir-1-3p	MIMAT0000416	ACTN4	81	Microarray//Proteomics	18668037	Yes
hsa-mir-1-3p	MIMAT0000416	ACTN1	87	Microarray//Proteomics	18668037	Yes
hsa-mir-1-3p	MIMAT0000416	ADAR	103	Luciferase reporter assay//Microarray//Proteomics//pSILAC	15685193|18668040|18668037	Yes
hsa-mir-1-3p	MIMAT0000416	AP1B1	162	Microarray//Proteomics	18668040|18668037	Yes
hsa-mir-1-3p	MIMAT0000416	ALDH2	217	Proteomics	18668040	Yes
hsa-mir-1-3p	MIMAT0000416	ALPI	248	HITS-CLIP	23313552	No
hsa-mir-1-3p	MIMAT0000416	ANK1	286	PAR-CLIP	23592263|27292025	Yes
hsa-mir-1-3p	MIMAT0000416	ANPEP	290	Proteomics//pSILAC	18668040	No
hsa-mir-1-3p	MIMAT0000416	ANXA2	302	Microarray//Proteomics//pSILAC//qRT-PCR//Western blot	18668040|18668037|24310399	Yes
hsa-mir-1-3p	MIMAT0000416	APEH	327	Proteomics	18668040	Yes
hsa-mir-1-3p	MIMAT0000416	ARCN1	372	Microarray//Proteomics//pSILAC	15685193|18668040|18668037	Yes
hsa-mir-1-3p	MIMAT0000416	ARF3	377	Microarray	15685193	Yes
hsa-mir-1-3p	MIMAT0000416	ARF4	378	Microarray//Proteomics//pSILAC	15685193|18668040	Yes
hsa-mir-1-3p	MIMAT0000416	ARG1	383	Proteomics	18668040	No
hsa-mir-1-3p	MIMAT0000416	RHOC	389	Proteomics	18668040	Yes
hsa-mir-1-3p	MIMAT0000416	ASPH	444	Luciferase reporter assay	23723006	Yes
hsa-mir-1-3p	MIMAT0000416	ATP2B4	493	Proteomics	18668040	Yes
hsa-mir-1-3p	MIMAT0000416	ATP5E	514	HITS-CLIP	23824327	Yes
hsa-mir-1-3p	MIMAT0000416	ATP6V1A	523	Proteomics	18668040	Yes
hsa-mir-1-3p	MIMAT0000416	ATP6V1B2	526	Luciferase reporter assay//Microarray//Proteomics	20144220|18668040|18668037	Yes
hsa-mir-1-3p	MIMAT0000416	ATP6V1C1	528	Proteomics	18668040	Yes
hsa-mir-1-3p	MIMAT0000416	ATP6V1E1	529	Proteomics	18668040	Yes
hsa-mir-1-3p	MIMAT0000416	ATP6V0A1	535	Proteomics//pSILAC	18668040	Yes
hsa-mir-1-3p	MIMAT0000416	AXL	558	Microarray//Proteomics//pSILAC	15685193|18668040	Yes
hsa-mir-1-3p	MIMAT0000416	BAX	581	Microarray//Proteomics	18668037	Yes
hsa-mir-1-3p	MIMAT0000416	BCKDHB	594	Proteomics//pSILAC	18668040	Yes
hsa-mir-1-3p	MIMAT0000416	CCND1	595	Luciferase reporter assay//Microarray//qRT-PCR//Western blot	18668037|25047835|27247259	Yes
hsa-mir-1-3p	MIMAT0000416	HCN2	610	Luciferase reporter assay//qRT-PCR//Reporter assay//Western blot	19136465|18458081	Yes
hsa-mir-1-3p	MIMAT0000416	BDNF	627	Luciferase reporter assay	14697198	Yes
hsa-mir-1-3p	MIMAT0000416	BMP7	655	Microarray	18668037	Yes
hsa-mir-1-3p	MIMAT0000416	BRDT	676	Microarray	18668037	No
hsa-mir-1-3p	MIMAT0000416	BTC	685	Microarray	18668037	Yes
hsa-mir-1-3p	MIMAT0000416	C8A	731	PAR-CLIP	22100165	No
hsa-mir-1-3p	MIMAT0000416	CA3	761	Microarray	18668037	Yes
hsa-mir-1-3p	MIMAT0000416	CACNA2D1	781	Microarray//Proteomics	18668037	Yes
hsa-mir-1-3p	MIMAT0000416	CAD	790	Proteomics	18668040	Yes
hsa-mir-1-3p	MIMAT0000416	S100G	795	Microarray	18668037	No
hsa-mir-1-3p	MIMAT0000416	CALM1	801	Microarray//Proteomics	18668037|18668040	Yes
hsa-mir-1-3p	MIMAT0000416	CALM2	805	PAR-CLIP//Proteomics//qRT-PCR	21169019|18668040|23592263	Yes
hsa-mir-1-3p	MIMAT0000416	CALM3	808	Luciferase reporter assay//Proteomics	18668040|19188439	Yes
hsa-mir-1-3p	MIMAT0000416	CALR	811	Microarray	18668037	Yes
hsa-mir-1-3p	MIMAT0000416	CAMK2G	818	Microarray//Proteomics	18668037	Yes
hsa-mir-1-3p	MIMAT0000416	CAPG	822	Microarray	18668037	Yes
hsa-mir-1-3p	MIMAT0000416	CAPN1	823	Proteomics	18668040	Yes
hsa-mir-1-3p	MIMAT0000416	CAPZA1	829	PAR-CLIP	27292025	Yes
hsa-mir-1-3p	MIMAT0000416	CAST	831	Proteomics	18668040	Yes
hsa-mir-1-3p	MIMAT0000416	CD44	960	Proteomics	18668040	Yes
hsa-mir-1-3p	MIMAT0000416	CD63	967	Proteomics	18668040	Yes
hsa-mir-1-3p	MIMAT0000416	CDC42	998	Proteomics	18668040	Yes
hsa-mir-1-3p	MIMAT0000416	CDH2	1000	Microarray//Proteomics	18668037	Yes
hsa-mir-1-3p	MIMAT0000416	CDH4	1002	Microarray	18668037	Yes
hsa-mir-1-3p	MIMAT0000416	CDH13	1012	Proteomics	18668040	Yes
hsa-mir-1-3p	MIMAT0000416	CDK4	1019	Luciferase reporter assay//Microarray//Proteomics//qRT-PCR//Western blot	18668037|28159933|27247259	Yes
hsa-mir-1-3p	MIMAT0000416	CDK9	1025	Proteomics	18668040	Yes
hsa-mir-1-3p	MIMAT0000416	CEBPA	1050	Luciferase reporter assay	18818206	Yes
hsa-mir-1-3p	MIMAT0000416	CENPF	1063	Proteomics	18668040	Yes
hsa-mir-1-3p	MIMAT0000416	CETN3	1070	Microarray//Proteomics	18668037	Yes
hsa-mir-1-3p	MIMAT0000416	CTSC	1075	Proteomics//pSILAC	18668040	Yes
hsa-mir-1-3p	MIMAT0000416	CHML	1122	PAR-CLIP	23592263	Yes
hsa-mir-1-3p	MIMAT0000416	AP1S1	1174	Microarray	18668037	Yes
hsa-mir-1-3p	MIMAT0000416	AP2S1	1175	Proteomics	18668040	Yes
hsa-mir-1-3p	MIMAT0000416	CLCN3	1182	HITS-CLIP//Microarray//PAR-CLIP	15685193|27292025|27418678	Yes
hsa-mir-1-3p	MIMAT0000416	CLTC	1213	Proteomics	18668040	Yes
hsa-mir-1-3p	MIMAT0000416	CNN3	1266	Luciferase reporter assay//Microarray//Proteomics	20144220|18668037	Yes
hsa-mir-1-3p	MIMAT0000416	COL12A1	1303	Microarray//Proteomics	18668037	No
hsa-mir-1-3p	MIMAT0000416	COPB1	1315	Microarray//Proteomics	18668040|18668037	Yes
hsa-mir-1-3p	MIMAT0000416	CPOX	1371	Proteomics//pSILAC	18668040	Yes
hsa-mir-1-3p	MIMAT0000416	CRIP2	1397	Microarray//Proteomics	18668040|18668037	Yes
hsa-mir-1-3p	MIMAT0000416	CRK	1398	PAR-CLIP	23446348|20371350	Yes
hsa-mir-1-3p	MIMAT0000416	CRYGS	1427	Microarray	18668037	No
hsa-mir-1-3p	MIMAT0000416	CSNK2A2	1459	Proteomics	18668040	Yes
hsa-mir-1-3p	MIMAT0000416	CSRP1	1465	Microarray//Proteomics//pSILAC	18668040|18668037	Yes
hsa-mir-1-3p	MIMAT0000416	SLC25A10	1468	Proteomics	18668040	Yes
hsa-mir-1-3p	MIMAT0000416	CSTF3	1479	Proteomics	18668040	Yes
hsa-mir-1-3p	MIMAT0000416	CTBP1	1487	Proteomics	18668040	Yes
hsa-mir-1-3p	MIMAT0000416	CTBP2	1488	Microarray//Proteomics	18668037	Yes
hsa-mir-1-3p	MIMAT0000416	DBN1	1627	Microarray//Proteomics	18668040|18668037	Yes
hsa-mir-1-3p	MIMAT0000416	DDT	1652	Proteomics	18668040	Yes
hsa-mir-1-3p	MIMAT0000416	DDX5	1655	Microarray//Proteomics//pSILAC	15685193|18668040	Yes
hsa-mir-1-3p	MIMAT0000416	DDX6	1656	Proteomics	18668040	Yes
hsa-mir-1-3p	MIMAT0000416	DHX15	1665	Microarray//Proteomics//pSILAC	15685193|18668040	Yes
hsa-mir-1-3p	MIMAT0000416	DFNA5	1687	Microarray	18668037	Yes
hsa-mir-1-3p	MIMAT0000416	DSG2	1829	Microarray//Proteomics	18668040|18668037	Yes
hsa-mir-1-3p	MIMAT0000416	DTX1	1840	Microarray	18668037	Yes
hsa-mir-1-3p	MIMAT0000416	E2F5	1875	Microarray	18668037	Yes
hsa-mir-1-3p	MIMAT0000416	ECHS1	1892	Microarray//Proteomics	18668037	Yes
hsa-mir-1-3p	MIMAT0000416	EDN1	1906	ELISA//Luciferase reporter assay//Microarray//qRT-PCR//Western blot	22963810|18668037|25394359|24394957|28042875|28493075	Yes
hsa-mir-1-3p	MIMAT0000416	EGFR	1956	Proteomics//pSILAC	18668040	Yes
hsa-mir-1-3p	MIMAT0000416	EIF1AX	1964	PAR-CLIP	23592263	Yes
hsa-mir-1-3p	MIMAT0000416	EIF4E	1977	Proteomics	18668040	Yes
hsa-mir-1-3p	MIMAT0000416	EIF4G1	1981	Microarray//Proteomics	18668037	Yes
hsa-mir-1-3p	MIMAT0000416	EMD	2010	Microarray//Proteomics	18668037	Yes
hsa-mir-1-3p	MIMAT0000416	EMP3	2014	Proteomics	18668040	Yes
hsa-mir-1-3p	MIMAT0000416	CTTN	2017	Microarray//Proteomics	18668040|18668037	Yes
hsa-mir-1-3p	MIMAT0000416	SLC29A1	2030	Proteomics	18668040	Yes
hsa-mir-1-3p	MIMAT0000416	EPB41L2	2037	Microarray//Proteomics	18668040|18668037	Yes
hsa-mir-1-3p	MIMAT0000416	DMTN	2039	Microarray	18668037	Yes
hsa-mir-1-3p	MIMAT0000416	ETS1	2113	Luciferase reporter assay//qRT-PCR//Western blot	22664953	No
hsa-mir-1-3p	MIMAT0000416	F2	2147	Proteomics	18668040	No
hsa-mir-1-3p	MIMAT0000416	F2RL1	2150	Microarray	18668037	No
hsa-mir-1-3p	MIMAT0000416	FABP3	2170	ELISA//Immunoprecipitaion//Luciferase reporter assay//qRT-PCR//Western blot	23141496	Yes
hsa-mir-1-3p	MIMAT0000416	FASN	2194	qRT-PCR//Western blot	24310399	Yes
hsa-mir-1-3p	MIMAT0000416	FBLN2	2199	Microarray	15685193	Yes
hsa-mir-1-3p	MIMAT0000416	FBN1	2200	Proteomics	18668040	Yes
hsa-mir-1-3p	MIMAT0000416	FGFR2	2263	Microarray	18668037	No
hsa-mir-1-3p	MIMAT0000416	FLNA	2316	Microarray//Proteomics	18668040|18668037	Yes
hsa-mir-1-3p	MIMAT0000416	FLNB	2317	Microarray//Proteomics	18668037	Yes
hsa-mir-1-3p	MIMAT0000416	FLNC	2318	Microarray//Proteomics	18668037	Yes
hsa-mir-1-3p	MIMAT0000416	FLOT2	2319	Microarray//Proteomics	18668040|18668037	Yes
hsa-mir-1-3p	MIMAT0000416	FN1	2335	GFP reporter assay//Immunoblot//Immunofluorescence//Immunoprecipitaion//Luciferase reporter assay//Microarray//qRT-PCR//Western blot	21924268|22210864	Yes
hsa-mir-1-3p	MIMAT0000416	FOLR1	2348	Microarray//Proteomics	18668037	No
hsa-mir-1-3p	MIMAT0000416	FRG1	2483	Proteomics	18668040	Yes
hsa-mir-1-3p	MIMAT0000416	NR5A2	2494	Microarray	18668037	No
hsa-mir-1-3p	MIMAT0000416	FYB1	2533	HITS-CLIP	23824327	No
hsa-mir-1-3p	MIMAT0000416	G6PD	2539	Luciferase reporter assay//Microarray//Proteomics//pSILAC//qRT-PCR//Quantitative proteomic approach//Western blot	14697198|18668040|18668037|23921124|27861141	Yes
hsa-mir-1-3p	MIMAT0000416	GAK	2580	Proteomics//pSILAC	18668040	Yes
hsa-mir-1-3p	MIMAT0000416	GATA3	2625	Microarray	18668037	No
hsa-mir-1-3p	MIMAT0000416	GATA4	2626	Luciferase reporter assay	19188439	No
hsa-mir-1-3p	MIMAT0000416	GATA6	2627	qRT-PCR	21169019	No
hsa-mir-1-3p	MIMAT0000416	GCH1	2643	Microarray	15685193	Yes
hsa-mir-1-3p	MIMAT0000416	KAT2A	2648	Microarray	18668037	Yes
hsa-mir-1-3p	MIMAT0000416	B4GALT1	2683	Proteomics	18668040	Yes
hsa-mir-1-3p	MIMAT0000416	GJA1	2697	Luciferase reporter assay//qRT-PCR//Reporter assay//Western blot	17401374|23352489|17062625|23922949|28112313	Yes
hsa-mir-1-3p	MIMAT0000416	GJB3	2707	Microarray	18668037	No
hsa-mir-1-3p	MIMAT0000416	GLI2	2736	Microarray	18668037	Yes
hsa-mir-1-3p	MIMAT0000416	GNAI1	2770	Microarray//Proteomics	18668037	Yes
hsa-mir-1-3p	MIMAT0000416	GNAI2	2771	Microarray//Proteomics	18668037	Yes
hsa-mir-1-3p	MIMAT0000416	GNAI3	2773	Microarray//Proteomics	18668037	Yes
hsa-mir-1-3p	MIMAT0000416	GNAT2	2780	Microarray//Proteomics	18668037	Yes
hsa-mir-1-3p	MIMAT0000416	GNB1	2782	Microarray//Proteomics	18668037	Yes
hsa-mir-1-3p	MIMAT0000416	GNB2	2783	Microarray//Proteomics	18668037	Yes
hsa-mir-1-3p	MIMAT0000416	GNG5	2787	Proteomics	18668040	Yes
hsa-mir-1-3p	MIMAT0000416	GNRHR	2798	Microarray	18668037	No
hsa-mir-1-3p	MIMAT0000416	SFN	2810	Proteomics	18668040	No
hsa-mir-1-3p	MIMAT0000416	GPC1	2817	Microarray//Proteomics	18668037	Yes
hsa-mir-1-3p	MIMAT0000416	GPD2	2820	Microarray//Proteomics//pSILAC	18668040|18668037	Yes
hsa-mir-1-3p	MIMAT0000416	CXCL1	2919	Microarray	18668037	Yes
hsa-mir-1-3p	MIMAT0000416	CXCL2	2920	Microarray	18668037	Yes
hsa-mir-1-3p	MIMAT0000416	CXCL3	2921	Microarray	18668037	Yes
hsa-mir-1-3p	MIMAT0000416	PDIA3	2923	Microarray//Proteomics	18668037	Yes
hsa-mir-1-3p	MIMAT0000416	MSH6	2956	Proteomics	18668040	Yes
hsa-mir-1-3p	MIMAT0000416	GTF2H1	2965	Proteomics	18668040	Yes
hsa-mir-1-3p	MIMAT0000416	HIST1H1B	3009	Proteomics	18668040	Yes
hsa-mir-1-3p	MIMAT0000416	H3F3B	3021	Microarray//PAR-CLIP	15685193|18668037|23592263|23446348|26701625	Yes
hsa-mir-1-3p	MIMAT0000416	HADH	3033	Microarray//Proteomics	18668040|18668037	Yes
hsa-mir-1-3p	MIMAT0000416	HDAC2	3066	Proteomics	18668040	Yes
hsa-mir-1-3p	MIMAT0000416	HMOX1	3162	Proteomics	18668040	Yes
hsa-mir-1-3p	MIMAT0000416	HNRNPA1	3178	PAR-CLIP//Proteomics	18668040|21572407	Yes
hsa-mir-1-3p	MIMAT0000416	HNRNPD	3184	Proteomics	18668040	Yes
hsa-mir-1-3p	MIMAT0000416	HNRNPH1	3187	Proteomics	18668040	Yes
hsa-mir-1-3p	MIMAT0000416	HNRNPU	3192	Proteomics//pSILAC	18668040	Yes
hsa-mir-1-3p	MIMAT0000416	HSPA4	3308	Luciferase reporter assay	17715156	Yes
hsa-mir-1-3p	MIMAT0000416	HSPD1	3329	Luciferase reporter assay//Proteomics	17715156|23226300|18668040	Yes
hsa-mir-1-3p	MIMAT0000416	DNAJB1	3337	Proteomics//pSILAC	18668040	Yes
hsa-mir-1-3p	MIMAT0000416	IFIT2	3433	Microarray	18668037	Yes
hsa-mir-1-3p	MIMAT0000416	IFIT1	3434	Microarray	18668037	Yes
hsa-mir-1-3p	MIMAT0000416	IFIT3	3437	Microarray	18668037	Yes
hsa-mir-1-3p	MIMAT0000416	IGF1	3479	Luciferase reporter assay//qRT-PCR//Western blot	26166810	No
hsa-mir-1-3p	MIMAT0000416	IGFBP7	3490	Proteomics	18668040	Yes
hsa-mir-1-3p	MIMAT0000416	IL6	3569	Microarray	18668037	No
hsa-mir-1-3p	MIMAT0000416	CXCL8	3576	Microarray	18668037	No
hsa-mir-1-3p	MIMAT0000416	IL11	3589	Microarray//Western blot	18668037|28186993	No
hsa-mir-1-3p	MIMAT0000416	IMPDH1	3614	Proteomics	18668040	Yes
hsa-mir-1-3p	MIMAT0000416	ITGA6	3655	Microarray//Proteomics	18668040|18668037	Yes
hsa-mir-1-3p	MIMAT0000416	ISG20	3669	Microarray	18668037	Yes
hsa-mir-1-3p	MIMAT0000416	ITGA1	3672	Proteomics	18668040	No
hsa-mir-1-3p	MIMAT0000416	ITGA3	3675	Proteomics	18668040	Yes
hsa-mir-1-3p	MIMAT0000416	ITGB4	3691	Proteomics//pSILAC	18668040	No
hsa-mir-1-3p	MIMAT0000416	JUP	3728	Microarray//Proteomics	18668037	Yes
hsa-mir-1-3p	MIMAT0000416	KCND1	3750	Microarray	18668037	Yes
hsa-mir-1-3p	MIMAT0000416	KCNE1	3753	5\'RACE//Luciferase reporter assay//qRT-PCR//Real time RT-PCR//Western blot	17443681|21169019	No
hsa-mir-1-3p	MIMAT0000416	KCNJ2	3759	Luciferase reporter assay//PAR-CLIP//qRT-PCR//Reporter assay//Western blot	17401374|19775284|21169019|20371350|28112313	No
hsa-mir-1-3p	MIMAT0000416	KCNN4	3783	Proteomics	18668040	No
hsa-mir-1-3p	MIMAT0000416	KIF2A	3796	Luciferase reporter assay//Microarray//Proteomics//pSILAC	15685193|18668040|18668037	Yes
hsa-mir-1-3p	MIMAT0000416	KIF5B	3799	Microarray//Proteomics	18668037	Yes
hsa-mir-1-3p	MIMAT0000416	KRAS	3845	Luciferase reporter assay//qRT-PCR//Western blot	26852690|26275461	Yes
hsa-mir-1-3p	MIMAT0000416	L1CAM	3897	Proteomics	18668040	Yes
hsa-mir-1-3p	MIMAT0000416	LASP1	3927	Immunoblot//Immunofluorescence//Immunoprecipitaion//Luciferase reporter assay//Microarray//qRT-PCR//Reporter assay//Western blot	15685193|20843712|22210864|26414725	Yes
hsa-mir-1-3p	MIMAT0000416	LCP1	3936	Microarray//Proteomics	18668037	Yes
hsa-mir-1-3p	MIMAT0000416	LETM1	3954	Proteomics	18668040	Yes
hsa-mir-1-3p	MIMAT0000416	LGALS1	3956	Proteomics	18668040	Yes
hsa-mir-1-3p	MIMAT0000416	LGALS3BP	3959	Microarray//Proteomics	18668037	Yes
hsa-mir-1-3p	MIMAT0000416	LIFR	3977	Microarray	18668037	Yes
hsa-mir-1-3p	MIMAT0000416	LIMS1	3987	Microarray//Proteomics	18668037	Yes
hsa-mir-1-3p	MIMAT0000416	LIPC	3990	Microarray	18668037	No
hsa-mir-1-3p	MIMAT0000416	FADS1	3992	Proteomics	18668040	Yes
hsa-mir-1-3p	MIMAT0000416	LMNB1	4001	Proteomics	18668040	Yes
hsa-mir-1-3p	MIMAT0000416	LNPEP	4012	Proteomics	18668040	Yes
hsa-mir-1-3p	MIMAT0000416	LRP1	4035	Proteomics//pSILAC	18668040	Yes
hsa-mir-1-3p	MIMAT0000416	TM4SF1	4071	HITS-CLIP	23313552	No
hsa-mir-1-3p	MIMAT0000416	CAPRIN1	4076	Proteomics	18668040	Yes
hsa-mir-1-3p	MIMAT0000416	MARCKS	4082	Microarray	18668037	Yes
hsa-mir-1-3p	MIMAT0000416	MAD2L1	4085	Microarray//Proteomics	18668037	Yes
hsa-mir-1-3p	MIMAT0000416	MAGEB3	4114	Microarray	18668037	No
hsa-mir-1-3p	MIMAT0000416	MCAM	4162	Proteomics	18668040	Yes
hsa-mir-1-3p	MIMAT0000416	MCM2	4171	Proteomics	18668040	Yes
hsa-mir-1-3p	MIMAT0000416	MCM3	4172	Proteomics	18668040	Yes
hsa-mir-1-3p	MIMAT0000416	MCM4	4173	Proteomics	18668040	Yes
hsa-mir-1-3p	MIMAT0000416	MCM5	4174	Proteomics	18668040	Yes
hsa-mir-1-3p	MIMAT0000416	MCM6	4175	Proteomics	18668040	Yes
hsa-mir-1-3p	MIMAT0000416	MCM7	4176	Proteomics	18668040	Yes
hsa-mir-1-3p	MIMAT0000416	MEF2A	4205	Luciferase reporter assay//qRT-PCR	19188439|21169019	Yes
hsa-mir-1-3p	MIMAT0000416	MET	4233	Luciferase reporter assay//Microarray//Proteomics//pSILAC//qRT-PCR//Western blot	19710019|18818206|18593903|18668040|21169019|18668037|25874496|27247259	Yes
hsa-mir-1-3p	MIMAT0000416	MKI67	4288	Proteomics	18668040	Yes
hsa-mir-1-3p	MIMAT0000416	MME	4311	Microarray	18668037	No
hsa-mir-1-3p	MIMAT0000416	MOBP	4336	Microarray	18668037	Yes
hsa-mir-1-3p	MIMAT0000416	MOV10	4343	Microarray//Proteomics//pSILAC	18668040|18668037	Yes
hsa-mir-1-3p	MIMAT0000416	MPL	4352	Luciferase reporter assay//Microarray//qRT-PCR//RISC analysis//Western blot	24043765	Yes
hsa-mir-1-3p	MIMAT0000416	MRE11	4361	Proteomics	18668040	No
hsa-mir-1-3p	MIMAT0000416	ABCC1	4363	Microarray//Proteomics	18668037	Yes
hsa-mir-1-3p	MIMAT0000416	MYO1B	4430	Microarray//Proteomics	18668040|18668037	Yes
hsa-mir-1-3p	MIMAT0000416	MSH2	4436	Proteomics	18668040	Yes
hsa-mir-1-3p	MIMAT0000416	COX1	4512	Immunoprecipitaion//Luciferase reporter assay	25083871	No
hsa-mir-1-3p	MIMAT0000416	ND1	4535	Immunoprecipitaion//Luciferase reporter assay	25083871	No
hsa-mir-1-3p	MIMAT0000416	MTX1	4580	Microarray//Proteomics//pSILAC	15685193|18668040	Yes
hsa-mir-1-3p	MIMAT0000416	MYO1A	4640	Microarray//Proteomics	18668037	No
hsa-mir-1-3p	MIMAT0000416	NAB1	4664	Microarray	18668037	Yes
hsa-mir-1-3p	MIMAT0000416	NAIP	4671	Luciferase reporter assay//qRT-PCR//Western blot	26459459	Yes
hsa-mir-1-3p	MIMAT0000416	NBL1	4681	Microarray	18668037	No
hsa-mir-1-3p	MIMAT0000416	NDUFS1	4719	PAR-CLIP	27292025	Yes
hsa-mir-1-3p	MIMAT0000416	NDUFS4	4724	Proteomics	18668040	Yes
hsa-mir-1-3p	MIMAT0000416	NOTCH2	4853	Microarray//Proteomics//pSILAC	18668040|18668037	Yes
hsa-mir-1-3p	MIMAT0000416	NOTCH3	4854	Immunoblot//Immunofluorescence//Immunoprecipitaion//Luciferase reporter assay//Microarray//qRT-PCR//Western blot	22210864|23055528|24244701	Yes
hsa-mir-1-3p	MIMAT0000416	PNP	4860	Luciferase reporter assay//Microarray//Proteomics//qRT-PCR//Western blot	15685193|22068816|18668037|18668040|21701775	Yes
hsa-mir-1-3p	MIMAT0000416	NT5E	4907	Proteomics	18668040	Yes
hsa-mir-1-3p	MIMAT0000416	OAT	4942	Microarray//Proteomics//pSILAC	15685193|18668040	Yes
hsa-mir-1-3p	MIMAT0000416	OXCT1	5019	Microarray//Proteomics	18668037	Yes
hsa-mir-1-3p	MIMAT0000416	OXTR	5021	Microarray	18668037	Yes
hsa-mir-1-3p	MIMAT0000416	PAFAH1B3	5050	Proteomics	18668040	Yes
hsa-mir-1-3p	MIMAT0000416	PAX3	5077	ChIP-seq//HITS-CLIP//Immunoblot//Luciferase reporter assay//Microarray//qRT-PCR//Western blot	20956382|18668037|27418678	No
hsa-mir-1-3p	MIMAT0000416	PCDH7	5099	Proteomics	18668040	Yes
hsa-mir-1-3p	MIMAT0000416	PFDN1	5201	Proteomics	18668040	Yes
hsa-mir-1-3p	MIMAT0000416	CDK14	5218	Microarray	15685193	Yes
hsa-mir-1-3p	MIMAT0000416	PGD	5226	Luciferase reporter assay//Proteomics//Quantitative proteomic approach//Western blot	18668040|23921124	Yes
hsa-mir-1-3p	MIMAT0000416	ABCB1	5243	Luciferase reporter assay//qRT-PCR	28042875	Yes
hsa-mir-1-3p	MIMAT0000416	SERPINB5	5268	Microarray//Proteomics	15685193|18668040	No
hsa-mir-1-3p	MIMAT0000416	PIK3CA	5290	Luciferase reporter assay//qRT-PCR//Western blot	24486107	Yes
hsa-mir-1-3p	MIMAT0000416	PIM1	5292	Luciferase reporter assay//Northern blot//qRT-PCR//Western blot	18818206|21051663|26820394	Yes
hsa-mir-1-3p	MIMAT0000416	PLAGL2	5326	HITS-CLIP	23313552	Yes
hsa-mir-1-3p	MIMAT0000416	PLCB3	5331	Proteomics	18668040	Yes
hsa-mir-1-3p	MIMAT0000416	PLS1	5357	Microarray//Proteomics	18668037	Yes
hsa-mir-1-3p	MIMAT0000416	PLS3	5358	Microarray//Proteomics	18668037	Yes
hsa-mir-1-3p	MIMAT0000416	PNN	5411	Proteomics	18668040	Yes
hsa-mir-1-3p	MIMAT0000416	POLD1	5424	Proteomics	18668040	Yes
hsa-mir-1-3p	MIMAT0000416	POLR2I	5438	Proteomics	18668040	Yes
hsa-mir-1-3p	MIMAT0000416	POLR2K	5440	Microarray	15685193	Yes
hsa-mir-1-3p	MIMAT0000416	POLRMT	5442	Proteomics	18668040	Yes
hsa-mir-1-3p	MIMAT0000416	PPARG	5468	Microarray	18668037	Yes
hsa-mir-1-3p	MIMAT0000416	PPIA	5478	Proteomics	18668040	Yes
hsa-mir-1-3p	MIMAT0000416	PPIB	5479	PAR-CLIP//Proteomics//pSILAC	18668040|26701625	Yes
hsa-mir-1-3p	MIMAT0000416	PPP2R1B	5519	PAR-CLIP	23592263	Yes
hsa-mir-1-3p	MIMAT0000416	PPP2R2A	5520	Proteomics	18668040	Yes
hsa-mir-1-3p	MIMAT0000416	PPP2R5A	5525	Luciferase reporter assay//Western blot	19131648	Yes
hsa-mir-1-3p	MIMAT0000416	PRKAG1	5571	Proteomics	18668040	Yes
hsa-mir-1-3p	MIMAT0000416	PRKCE	5581	Luciferase reporter assay	23226300	Yes
hsa-mir-1-3p	MIMAT0000416	PRKG2	5593	Microarray	18668037	Yes
hsa-mir-1-3p	MIMAT0000416	PSG3	5671	Microarray	18668037	No
hsa-mir-1-3p	MIMAT0000416	PSG6	5675	Microarray	18668037	No
hsa-mir-1-3p	MIMAT0000416	PSG9	5678	Microarray	18668037	No
hsa-mir-1-3p	MIMAT0000416	PSMA7	5688	PAR-CLIP	23592263|26701625|27292025	Yes
hsa-mir-1-3p	MIMAT0000416	PSME1	5720	Proteomics	18668040	Yes
hsa-mir-1-3p	MIMAT0000416	PTBP1	5725	Luciferase reporter assay//Proteomics//pSILAC//qRT-PCR//Western blot	18668040|26980745	Yes
hsa-mir-1-3p	MIMAT0000416	TWF1	5756	Luciferase reporter assay//Microarray//Northern blot//pSILAC//qRT-PCR//Western blot	15685193|18668040|20571053	Yes
hsa-mir-1-3p	MIMAT0000416	PTMA	5757	HITS-CLIP//Immunoblot//Immunofluorescence//Immunoprecipitaion//Luciferase reporter assay//Microarray//PAR-CLIP//Proteomics//pSILAC//qRT-PCR//Western blot	18668040|22210864|22059741|24398324|23446348|21572407|20371350	Yes
hsa-mir-1-3p	MIMAT0000416	PTPN1	5770	Proteomics	18668040	Yes
hsa-mir-1-3p	MIMAT0000416	PTPRD	5789	Microarray	18668037	Yes
hsa-mir-1-3p	MIMAT0000416	PTPRF	5792	Proteomics//pSILAC	18668040	Yes
hsa-mir-1-3p	MIMAT0000416	PYGB	5834	Proteomics	18668040	Yes
hsa-mir-1-3p	MIMAT0000416	MAP4K2	5871	Microarray	18668037	Yes
hsa-mir-1-3p	MIMAT0000416	RAB27B	5874	Proteomics	18668040	No
hsa-mir-1-3p	MIMAT0000416	RAB5C	5878	PAR-CLIP	23592263|23446348|21572407|20371350|26701625	Yes
hsa-mir-1-3p	MIMAT0000416	RALB	5899	Microarray//Proteomics	18668037	Yes
hsa-mir-1-3p	MIMAT0000416	RAP1B	5908	Proteomics	18668040	Yes
hsa-mir-1-3p	MIMAT0000416	RARB	5915	Luciferase reporter assay//qRT-PCR//Western blot	26332998	Yes
hsa-mir-1-3p	MIMAT0000416	RBBP5	5929	Proteomics	18668040	Yes
hsa-mir-1-3p	MIMAT0000416	RFC2	5982	Proteomics	18668040	Yes
hsa-mir-1-3p	MIMAT0000416	RFC5	5985	Proteomics	18668040	Yes
hsa-mir-1-3p	MIMAT0000416	RRBP1	6238	Proteomics//pSILAC	18668040	Yes
hsa-mir-1-3p	MIMAT0000416	RRM1	6240	Proteomics	18668040	Yes
hsa-mir-1-3p	MIMAT0000416	S100A11	6282	Proteomics	18668040	Yes
hsa-mir-1-3p	MIMAT0000416	SALL2	6297	PAR-CLIP	23592263	Yes
hsa-mir-1-3p	MIMAT0000416	SCN3A	6328	Microarray	18668037	Yes
hsa-mir-1-3p	MIMAT0000416	CCL2	6347	ELISA//Immunofluorescence//Immunohistochemistry//Luciferase reporter assay//Microarray//qRT-PCR//Western blot	18668037|27541266	Yes
hsa-mir-1-3p	MIMAT0000416	CCL14	6358	Microarray	18668037	No
hsa-mir-1-3p	MIMAT0000416	SDC4	6385	Microarray//Proteomics	15685193|18668037	Yes
hsa-mir-1-3p	MIMAT0000416	CXCL12	6387	qRT-PCR//Western blot	27035564	Yes
hsa-mir-1-3p	MIMAT0000416	SEMG2	6407	Microarray	18668037	No
hsa-mir-1-3p	MIMAT0000416	SRSF4	6429	Proteomics	18668040	Yes
hsa-mir-1-3p	MIMAT0000416	SRSF5	6430	Proteomics	18668040	Yes
hsa-mir-1-3p	MIMAT0000416	SRSF6	6431	Proteomics	18668040	Yes
hsa-mir-1-3p	MIMAT0000416	SRSF7	6432	Proteomics	18668040	Yes
hsa-mir-1-3p	MIMAT0000416	TRA2B	6434	Proteomics	18668040	Yes
hsa-mir-1-3p	MIMAT0000416	SLC8A1	6546	Luciferase reporter assay//Western blot	22362515	Yes
hsa-mir-1-3p	MIMAT0000416	SLC25A1	6576	Microarray//Proteomics//pSILAC	18668040|18668037	Yes
hsa-mir-1-3p	MIMAT0000416	SNAI2	6591	Flow//Immunoblot//Immunofluorescence//Immunohistochemistry//Luciferase reporter assay//qRT-PCR//Western blot	23142026|24760686	Yes
hsa-mir-1-3p	MIMAT0000416	SMARCA1	6594	Proteomics	18668040	Yes
hsa-mir-1-3p	MIMAT0000416	SMARCA2	6595	Proteomics	18668040	Yes
hsa-mir-1-3p	MIMAT0000416	SMARCB1	6598	Proteomics	18668040	Yes
hsa-mir-1-3p	MIMAT0000416	SMARCC1	6599	Proteomics	18668040	Yes
hsa-mir-1-3p	MIMAT0000416	SOS2	6655	CLASH	23622248	Yes
hsa-mir-1-3p	MIMAT0000416	SOX5	6660	Microarray	18668037	Yes
hsa-mir-1-3p	MIMAT0000416	SOX9	6662	Luciferase reporter assay	23352489	Yes
hsa-mir-1-3p	MIMAT0000416	SP1	6667	Luciferase reporter assay	22911796	Yes
hsa-mir-1-3p	MIMAT0000416	SPINK1	6690	Microarray	18668037	No
hsa-mir-1-3p	MIMAT0000416	SRI	6717	Proteomics	18668040	Yes
hsa-mir-1-3p	MIMAT0000416	AKR1D1	6718	Microarray	18668037	No
hsa-mir-1-3p	MIMAT0000416	SRF	6722	Western blot	20458751	Yes
hsa-mir-1-3p	MIMAT0000416	SRP19	6728	HITS-CLIP	23824327	Yes
hsa-mir-1-3p	MIMAT0000416	TROVE2	6738	Proteomics	18668040	Yes
hsa-mir-1-3p	MIMAT0000416	SSR1	6745	Proteomics	18668040	Yes
hsa-mir-1-3p	MIMAT0000416	STXBP3	6814	Proteomics	18668040	Yes
hsa-mir-1-3p	MIMAT0000416	VAMP7	6845	Proteomics	18668040	Yes
hsa-mir-1-3p	MIMAT0000416	SYPL1	6856	Proteomics	18668040	Yes
hsa-mir-1-3p	MIMAT0000416	TAT	6898	Microarray	18668037	No
hsa-mir-1-3p	MIMAT0000416	TBCD	6904	Proteomics	18668040	Yes
hsa-mir-1-3p	MIMAT0000416	GCFC2	6936	Microarray	15685193	Yes
hsa-mir-1-3p	MIMAT0000416	PRDX2	7001	Microarray//Proteomics	18668037	Yes
hsa-mir-1-3p	MIMAT0000416	TFAM	7019	PAR-CLIP	22012620	Yes
hsa-mir-1-3p	MIMAT0000416	TH	7054	Luciferase reporter assay	25512392	Yes
hsa-mir-1-3p	MIMAT0000416	THBS1	7057	Proteomics//pSILAC	18668040	Yes
hsa-mir-1-3p	MIMAT0000416	THY1	7070	Microarray//Proteomics	18668037	Yes
hsa-mir-1-3p	MIMAT0000416	TIMP3	7078	Microarray	15685193|18668037	Yes
hsa-mir-1-3p	MIMAT0000416	TKT	7086	Luciferase reporter assay//Proteomics//Quantitative proteomic approach//Western blot	18668040|23921124	Yes
hsa-mir-1-3p	MIMAT0000416	SEC62	7095	Proteomics	18668040	Yes
hsa-mir-1-3p	MIMAT0000416	TLR4	7099	Microarray	18668037	No
hsa-mir-1-3p	MIMAT0000416	TSPAN4	7106	Microarray	15685193	Yes
hsa-mir-1-3p	MIMAT0000416	TMSB4X	7114	Reporter assay	15951802	Yes
hsa-mir-1-3p	MIMAT0000416	TPD52L2	7165	Proteomics	18668040	Yes
hsa-mir-1-3p	MIMAT0000416	TPM1	7168	Microarray//Proteomics//pSILAC	18668040|18668037	Yes
hsa-mir-1-3p	MIMAT0000416	TPM2	7169	Microarray//Proteomics//pSILAC	18668040|18668037	Yes
hsa-mir-1-3p	MIMAT0000416	TPM3	7170	Microarray//Proteomics//pSILAC	18668040|18668037	Yes
hsa-mir-1-3p	MIMAT0000416	TPM4	7171	Microarray//Proteomics//pSILAC	15685193|18668040|18668037	Yes
hsa-mir-1-3p	MIMAT0000416	HSP90B1	7184	PAR-CLIP//Proteomics	18668040|23446348|20371350	Yes
hsa-mir-1-3p	MIMAT0000416	TRPS1	7227	Microarray	18668037	Yes
hsa-mir-1-3p	MIMAT0000416	TSHR	7253	Microarray	18668037	Yes
hsa-mir-1-3p	MIMAT0000416	TWIST1	7291	Luciferase reporter assay//qRT-PCR	26071255	Yes
hsa-mir-1-3p	MIMAT0000416	UBE2I	7329	Proteomics	18668040	Yes
hsa-mir-1-3p	MIMAT0000416	UBTF	7343	Proteomics	18668040	Yes
hsa-mir-1-3p	MIMAT0000416	UGT8	7368	Proteomics	18668040	No
hsa-mir-1-3p	MIMAT0000416	UTRN	7402	Proteomics	18668040	Yes
hsa-mir-1-3p	MIMAT0000416	VASP	7408	Proteomics	18668040	Yes
hsa-mir-1-3p	MIMAT0000416	VEGFA	7422	ELISA//Immunofluorescence//Immunohistochemistry//Luciferase reporter assay//Microarray//qRT-PCR//Western blot	27777493|28493075|27541266	Yes
hsa-mir-1-3p	MIMAT0000416	WEE1	7465	PAR-CLIP	23592263	Yes
hsa-mir-1-3p	MIMAT0000416	YWHAZ	7534	Proteomics//qRT-PCR//Western blot	18668040|24310399	Yes
hsa-mir-1-3p	MIMAT0000416	ZNF79	7633	HITS-CLIP	19536157	Yes
hsa-mir-1-3p	MIMAT0000416	TRIM26	7726	Proteomics	18668040	Yes
hsa-mir-1-3p	MIMAT0000416	ZNF185	7739	HITS-CLIP	23313552	Yes
hsa-mir-1-3p	MIMAT0000416	ZNF207	7756	Proteomics	18668040	Yes
hsa-mir-1-3p	MIMAT0000416	ZNF215	7762	PAR-CLIP	20371350	Yes
hsa-mir-1-3p	MIMAT0000416	PXDN	7837	Microarray//Proteomics	18668037|18668040	Yes
hsa-mir-1-3p	MIMAT0000416	SLBP	7884	Microarray	18668037	Yes
hsa-mir-1-3p	MIMAT0000416	HSD17B8	7923	Proteomics	18668040	Yes
hsa-mir-1-3p	MIMAT0000416	ADAM12	8038	Microarray	18668037	Yes
hsa-mir-1-3p	MIMAT0000416	ANP32A	8125	Proteomics	18668040	Yes
hsa-mir-1-3p	MIMAT0000416	COIL	8161	Proteomics//pSILAC	18668040	Yes
hsa-mir-1-3p	MIMAT0000416	SYMPK	8189	Proteomics	18668040	Yes
hsa-mir-1-3p	MIMAT0000416	CHAF1B	8208	Proteomics	18668040	Yes
hsa-mir-1-3p	MIMAT0000416	ARID1A	8289	Proteomics//pSILAC	18668040	Yes
hsa-mir-1-3p	MIMAT0000416	HIST3H3	8290	Proteomics	18668040	No
hsa-mir-1-3p	MIMAT0000416	PICALM	8301	Microarray//Proteomics//pSILAC	18668040|18668037	Yes
hsa-mir-1-3p	MIMAT0000416	FZD7	8324	Luciferase reporter assay//qRT-PCR//Western blot	23939491|26497855	Yes
hsa-mir-1-3p	MIMAT0000416	HIST2H2AC	8338	Proteomics	18668040	Yes
hsa-mir-1-3p	MIMAT0000416	HIST1H3B	8358	Microarray	15685193	Yes
hsa-mir-1-3p	MIMAT0000416	TAGLN2	8407	Immunohistochemistry//Luciferase reporter assay//Microarray//Proteomics//pSILAC//qRT-PCR//Reporter assay//Western blot	20144220|15685193|18668040|21304530|21745735|18668037|21701775|26414725	Yes
hsa-mir-1-3p	MIMAT0000416	STK24	8428	Proteomics	18668040	Yes
hsa-mir-1-3p	MIMAT0000416	CAVIN2	8436	Microarray	18668037	No
hsa-mir-1-3p	MIMAT0000416	CUL4B	8450	Proteomics	18668040	Yes
hsa-mir-1-3p	MIMAT0000416	ELP1	8518	Proteomics	18668040	No
hsa-mir-1-3p	MIMAT0000416	API5	8539	FACS//Luciferase reporter assay//qRT-PCR//Western blot	25433291	Yes
hsa-mir-1-3p	MIMAT0000416	PIR	8544	Proteomics	18668040	Yes
hsa-mir-1-3p	MIMAT0000416	AP3B1	8546	Proteomics//pSILAC	18668040	Yes
hsa-mir-1-3p	MIMAT0000416	PLPP2	8612	Proteomics	18668040	No
hsa-mir-1-3p	MIMAT0000416	PSMG1	8624	Proteomics//pSILAC	18668040	Yes
hsa-mir-1-3p	MIMAT0000416	SSNA1	8636	Proteomics//pSILAC	18668040	Yes
hsa-mir-1-3p	MIMAT0000416	OASL	8638	Microarray	18668037	Yes
hsa-mir-1-3p	MIMAT0000416	SRSF9	8683	Microarray//Proteomics//pSILAC//qRT-PCR	15685193|18668040|21169019|18668037	Yes
hsa-mir-1-3p	MIMAT0000416	EDF1	8721	Microarray//Proteomics	18668037	Yes
hsa-mir-1-3p	MIMAT0000416	GPAA1	8733	Proteomics	18668040	Yes
hsa-mir-1-3p	MIMAT0000416	RIPK2	8767	Microarray	18668037	Yes
hsa-mir-1-3p	MIMAT0000416	FADD	8772	Microarray	18668037	Yes
hsa-mir-1-3p	MIMAT0000416	DLK1	8788	HITS-CLIP	28735896	Yes
hsa-mir-1-3p	MIMAT0000416	SUCLA2	8803	Proteomics	18668040	Yes
hsa-mir-1-3p	MIMAT0000416	TRIM24	8805	Proteomics	18668040	Yes
hsa-mir-1-3p	MIMAT0000416	NRP1	8829	Proteomics//pSILAC	18668040	Yes
hsa-mir-1-3p	MIMAT0000416	AKAP4	8852	Microarray	18668037	No
hsa-mir-1-3p	MIMAT0000416	FUBP1	8880	Proteomics	18668040	Yes
hsa-mir-1-3p	MIMAT0000416	AP1M1	8907	Proteomics	18668040	Yes
hsa-mir-1-3p	MIMAT0000416	HERC2	8924	Proteomics	18668040	Yes
hsa-mir-1-3p	MIMAT0000416	FUBP3	8939	Proteomics	18668040	Yes
hsa-mir-1-3p	MIMAT0000416	AP3D1	8943	Proteomics//pSILAC	18668040	Yes
hsa-mir-1-3p	MIMAT0000416	H1FX	8971	Proteomics	18668040	Yes
hsa-mir-1-3p	MIMAT0000416	TRPA1	8989	Microarray	18668037	No
hsa-mir-1-3p	MIMAT0000416	CLDN12	9069	Microarray//PAR-CLIP	18668037|27292025	Yes
hsa-mir-1-3p	MIMAT0000416	ASH2L	9070	Proteomics//pSILAC	18668040	Yes
hsa-mir-1-3p	MIMAT0000416	RGN	9104	Microarray	18668037	No
hsa-mir-1-3p	MIMAT0000416	KRT75	9119	Microarray//Proteomics	18668037	No
hsa-mir-1-3p	MIMAT0000416	SCAF11	9169	Proteomics	18668040	Yes
hsa-mir-1-3p	MIMAT0000416	PDLIM7	9260	Microarray//Proteomics//pSILAC	18668040|18668037	Yes
hsa-mir-1-3p	MIMAT0000416	BCL7B	9275	PAR-CLIP	27292025	Yes
hsa-mir-1-3p	MIMAT0000416	EFTUD2	9343	Microarray//Proteomics	18668037	Yes
hsa-mir-1-3p	MIMAT0000416	ARHGAP29	9411	Microarray	15685193	Yes
hsa-mir-1-3p	MIMAT0000416	ZNF264	9422	Microarray	18668037|15685193	Yes
hsa-mir-1-3p	MIMAT0000416	GSTO1	9446	Proteomics	18668040	Yes
hsa-mir-1-3p	MIMAT0000416	AIM2	9447	Microarray	18668037	Yes
hsa-mir-1-3p	MIMAT0000416	HAND2	9464	qRT-PCR//Reporter assay	21169019|15951802	No
hsa-mir-1-3p	MIMAT0000416	IL27RA	9466	Microarray	18668037	Yes
hsa-mir-1-3p	MIMAT0000416	MPDU1	9526	Proteomics	18668040	Yes
hsa-mir-1-3p	MIMAT0000416	BAG5	9529	Proteomics	18668040	Yes
hsa-mir-1-3p	MIMAT0000416	BAG4	9530	Luciferase reporter assay//qRT-PCR	28042875	Yes
hsa-mir-1-3p	MIMAT0000416	MINPP1	9562	Proteomics	18668040	Yes
hsa-mir-1-3p	MIMAT0000416	CDC42BPB	9578	Proteomics	18668040	Yes
hsa-mir-1-3p	MIMAT0000416	RBM39	9584	Proteomics	18668040	Yes
hsa-mir-1-3p	MIMAT0000416	AKAP12	9590	Proteomics	18668040	Yes
hsa-mir-1-3p	MIMAT0000416	RIN1	9610	Microarray	18668037	Yes
hsa-mir-1-3p	MIMAT0000416	ISG15	9636	Microarray	18668037	Yes
hsa-mir-1-3p	MIMAT0000416	TTC37	9652	Proteomics	18668040	Yes
hsa-mir-1-3p	MIMAT0000416	HS2ST1	9653	Microarray	18668037	Yes
hsa-mir-1-3p	MIMAT0000416	MDC1	9656	Proteomics	18668040	Yes
hsa-mir-1-3p	MIMAT0000416	RAPGEF2	9693	Microarray	18668037	Yes
hsa-mir-1-3p	MIMAT0000416	RIMS2	9699	Microarray	18668037	Yes
hsa-mir-1-3p	MIMAT0000416	HDAC4	9759	Luciferase reporter assay//qRT-PCR//Western blot	18818206|18593903|24858276	Yes
hsa-mir-1-3p	MIMAT0000416	MATR3	9782	PAR-CLIP//Proteomics	18668040|23592263|26701625	Yes
hsa-mir-1-3p	MIMAT0000416	IST1	9798	Microarray//Proteomics	18668037	Yes
hsa-mir-1-3p	MIMAT0000416	MRPL19	9801	Microarray//Proteomics	18668037	Yes
hsa-mir-1-3p	MIMAT0000416	SFI1	9814	Microarray	18668037	Yes
hsa-mir-1-3p	MIMAT0000416	RGP1	9827	PAR-CLIP	23592263	Yes
hsa-mir-1-3p	MIMAT0000416	ZC3H11A	9877	Proteomics	18668040	Yes
hsa-mir-1-3p	MIMAT0000416	TOX4	9878	PAR-CLIP	22100165	Yes
hsa-mir-1-3p	MIMAT0000416	POM121	9883	Microarray//Proteomics//pSILAC	15685193|18668040	Yes
hsa-mir-1-3p	MIMAT0000416	NUAK1	9891	Microarray	18668037	Yes
hsa-mir-1-3p	MIMAT0000416	TELO2	9894	Proteomics	18668040	Yes
hsa-mir-1-3p	MIMAT0000416	FIG4	9896	Microarray	18668037	Yes
hsa-mir-1-3p	MIMAT0000416	MRC2	9902	Proteomics//pSILAC	18668040	Yes
hsa-mir-1-3p	MIMAT0000416	G3BP2	9908	Proteomics	18668040	Yes
hsa-mir-1-3p	MIMAT0000416	RABGAP1L	9910	Microarray	15685193	Yes
[truncated: 21,371 more rows]

## Sheet: TableS9
Supplementary Table S9. Genes targeted by 11 downregulated exosomal miRNAs and detected in a single cell RNA-seq data for ROs (GSE181737)
Gene symbol	No. of miRNA	Targeted by	Normalized cpm in ROs (GSE181737)
			D45	D80
PLAGL2	8	hsa-let-7b-5p, hsa-mir-1-3p, hsa-mir-182-5p, hsa-mir-184, hsa-mir-206, hsa-mir-22-3p, hsa-mir-320b, hsa-mir-486-5p	18.4617	36.2024
ARPP19	8	hsa-let-7b-5p, hsa-mir-1-3p, hsa-mir-182-5p, hsa-mir-1827, hsa-mir-206, hsa-mir-22-3p, hsa-mir-320b, hsa-mir-451a	266.628	202.69
MYC	7	hsa-let-7b-5p, hsa-mir-1-3p, hsa-mir-1827, hsa-mir-184, hsa-mir-22-3p, hsa-mir-320b, hsa-mir-451a	4.2761	4.54345
WNK1	7	hsa-let-7b-5p, hsa-mir-1-3p, hsa-mir-182-5p, hsa-mir-184, hsa-mir-22-3p, hsa-mir-320b, hsa-mir-486-3p	65.1741	103.975
AKT1	7	hsa-let-7b-5p, hsa-mir-1-3p, hsa-mir-182-5p, hsa-mir-184, hsa-mir-206, hsa-mir-22-3p, hsa-mir-451a	34.3927	88.8743
ZNF451	7	hsa-let-7b-5p, hsa-mir-1-3p, hsa-mir-182-5p, hsa-mir-1827, hsa-mir-22-3p, hsa-mir-320b, hsa-mir-486-5p	44.482	68.1179
SRRM2	7	hsa-let-7b-5p, hsa-mir-1-3p, hsa-mir-184, hsa-mir-22-3p, hsa-mir-320b, hsa-mir-486-3p, hsa-mir-486-5p	203.688	391.061
CCND1	6	hsa-let-7b-5p, hsa-mir-1-3p, hsa-mir-182-5p, hsa-mir-206, hsa-mir-22-3p, hsa-mir-486-3p	269.674	509.058
IGF1R	6	hsa-let-7b-5p, hsa-mir-182-5p, hsa-mir-1827, hsa-mir-206, hsa-mir-22-3p, hsa-mir-486-5p	65.3971	68.3029
MAP4	6	hsa-let-7b-5p, hsa-mir-1-3p, hsa-mir-1827, hsa-mir-22-3p, hsa-mir-486-3p, hsa-mir-486-5p	65.2443	81.3792
NRAS	6	hsa-let-7b-5p, hsa-mir-1-3p, hsa-mir-182-5p, hsa-mir-1827, hsa-mir-22-3p, hsa-mir-486-5p	50.6996	39.769
THBS1	6	hsa-let-7b-5p, hsa-mir-1-3p, hsa-mir-182-5p, hsa-mir-1827, hsa-mir-22-3p, hsa-mir-320b	0.144995	1.16419
BTG2	6	hsa-let-7b-5p, hsa-mir-1-3p, hsa-mir-182-5p, hsa-mir-1827, hsa-mir-22-3p, hsa-mir-320b	156.291	87.2855
TSC22D2	6	hsa-let-7b-5p, hsa-mir-1-3p, hsa-mir-182-5p, hsa-mir-184, hsa-mir-320b, hsa-mir-486-5p	8.52232	17.7818
PAPOLA	6	hsa-let-7b-5p, hsa-mir-1-3p, hsa-mir-182-5p, hsa-mir-1827, hsa-mir-22-3p, hsa-mir-320b	164.894	206.444
AFF4	6	hsa-let-7b-5p, hsa-mir-1-3p, hsa-mir-182-5p, hsa-mir-22-3p, hsa-mir-320b, hsa-mir-451a	53.1391	79.7409
ATXN7L3	6	hsa-let-7b-5p, hsa-mir-1-3p, hsa-mir-182-5p, hsa-mir-1827, hsa-mir-486-3p, hsa-mir-486-5p	5.67424	18.6609
NUCKS1	6	hsa-let-7b-5p, hsa-mir-1-3p, hsa-mir-182-5p, hsa-mir-22-3p, hsa-mir-320b, hsa-mir-486-5p	307.541	681.395
WDR26	6	hsa-let-7b-5p, hsa-mir-1-3p, hsa-mir-182-5p, hsa-mir-22-3p, hsa-mir-320b, hsa-mir-451a	35.7051	45.505
ANP32E	6	hsa-let-7b-5p, hsa-mir-1-3p, hsa-mir-182-5p, hsa-mir-1827, hsa-mir-206, hsa-mir-22-3p	143.901	158.2
ZCCHC3	6	hsa-let-7b-5p, hsa-mir-1-3p, hsa-mir-182-5p, hsa-mir-206, hsa-mir-22-3p, hsa-mir-320b	22.2157	55.6961
ANKRD52	6	hsa-let-7b-5p, hsa-mir-1-3p, hsa-mir-182-5p, hsa-mir-1827, hsa-mir-22-3p, hsa-mir-320b	6.09822	9.89224
C5orf51	6	hsa-let-7b-5p, hsa-mir-1-3p, hsa-mir-182-5p, hsa-mir-206, hsa-mir-22-3p, hsa-mir-320b	13.567	28.6493
FOXP1	6	hsa-let-7b-5p, hsa-mir-1-3p, hsa-mir-182-5p, hsa-mir-22-3p, hsa-mir-320b, hsa-mir-486-5p	75.4634	131.648
BCL2	6	hsa-let-7b-5p, hsa-mir-182-5p, hsa-mir-184, hsa-mir-206, hsa-mir-451a, hsa-mir-486-5p	0.338787	3.77514
NFIC	6	hsa-let-7b-5p, hsa-mir-1-3p, hsa-mir-182-5p, hsa-mir-184, hsa-mir-22-3p, hsa-mir-486-3p	15.703	43.7485
NUFIP2	6	hsa-let-7b-5p, hsa-mir-1-3p, hsa-mir-182-5p, hsa-mir-1827, hsa-mir-22-3p, hsa-mir-320b	35.9307	111.498
CALM3	6	hsa-let-7b-5p, hsa-mir-1-3p, hsa-mir-1827, hsa-mir-22-3p, hsa-mir-320b, hsa-mir-486-3p	291.644	249.603
FBN1	6	hsa-let-7b-5p, hsa-mir-1-3p, hsa-mir-182-5p, hsa-mir-22-3p, hsa-mir-486-3p, hsa-mir-486-5p	4.56624	10.7776
MET	6	hsa-let-7b-5p, hsa-mir-1-3p, hsa-mir-182-5p, hsa-mir-206, hsa-mir-22-3p, hsa-mir-486-5p	2.69757	1.174
ANP32B	6	hsa-let-7b-5p, hsa-mir-1-3p, hsa-mir-206, hsa-mir-22-3p, hsa-mir-320b, hsa-mir-486-3p	172.037	291.338
FRS2	6	hsa-let-7b-5p, hsa-mir-1-3p, hsa-mir-182-5p, hsa-mir-184, hsa-mir-206, hsa-mir-22-3p	13.2459	31.6269
CERS2	6	hsa-let-7b-5p, hsa-mir-1-3p, hsa-mir-182-5p, hsa-mir-1827, hsa-mir-206, hsa-mir-320b	25.8112	34.2106
CNOT6	6	hsa-let-7b-5p, hsa-mir-1-3p, hsa-mir-182-5p, hsa-mir-22-3p, hsa-mir-320b, hsa-mir-486-5p	27.0239	42.3545
UHMK1	6	hsa-let-7b-5p, hsa-mir-1-3p, hsa-mir-182-5p, hsa-mir-22-3p, hsa-mir-320b, hsa-mir-486-5p	18.0422	37.8338
ARHGDIA	6	hsa-let-7b-5p, hsa-mir-1-3p, hsa-mir-182-5p, hsa-mir-184, hsa-mir-22-3p, hsa-mir-486-3p	59.6597	61.8209
NDRG3	6	hsa-let-7b-5p, hsa-mir-1-3p, hsa-mir-182-5p, hsa-mir-1827, hsa-mir-22-3p, hsa-mir-486-3p	102.423	56.2412
CANX	6	hsa-let-7b-5p, hsa-mir-182-5p, hsa-mir-1827, hsa-mir-22-3p, hsa-mir-320b, hsa-mir-451a	230.032	269.261
LPP	6	hsa-let-7b-5p, hsa-mir-1-3p, hsa-mir-182-5p, hsa-mir-1827, hsa-mir-22-3p, hsa-mir-320b	9.98225	24.6109
MSL2	6	hsa-let-7b-5p, hsa-mir-1-3p, hsa-mir-182-5p, hsa-mir-1827, hsa-mir-22-3p, hsa-mir-486-5p	15.5203	16.1012
VIM	6	hsa-let-7b-5p, hsa-mir-1-3p, hsa-mir-182-5p, hsa-mir-22-3p, hsa-mir-320b, hsa-mir-486-5p	428.488	1044.1
SPEN	6	hsa-let-7b-5p, hsa-mir-1-3p, hsa-mir-182-5p, hsa-mir-22-3p, hsa-mir-320b, hsa-mir-486-5p	27.9058	78.3799
MTF2	6	hsa-let-7b-5p, hsa-mir-1-3p, hsa-mir-182-5p, hsa-mir-22-3p, hsa-mir-320b, hsa-mir-486-5p	67.9387	109.37
YWHAG	6	hsa-let-7b-5p, hsa-mir-1-3p, hsa-mir-182-5p, hsa-mir-184, hsa-mir-22-3p, hsa-mir-320b	133.582	159.806
ATP1A1	5	hsa-let-7b-5p, hsa-mir-1-3p, hsa-mir-182-5p, hsa-mir-320b, hsa-mir-486-5p	76.1502	44.2768
CCND2	5	hsa-let-7b-5p, hsa-mir-1-3p, hsa-mir-182-5p, hsa-mir-206, hsa-mir-320b	49.4736	49.3152
CDK6	5	hsa-let-7b-5p, hsa-mir-1-3p, hsa-mir-182-5p, hsa-mir-22-3p, hsa-mir-320b	16.4094	19.1572
CDKN1A	5	hsa-let-7b-5p, hsa-mir-1-3p, hsa-mir-182-5p, hsa-mir-22-3p, hsa-mir-486-3p	6.77523	20.849
CUX1	5	hsa-let-7b-5p, hsa-mir-1-3p, hsa-mir-182-5p, hsa-mir-22-3p, hsa-mir-320b	39.4605	73.0659
GNAS	5	hsa-let-7b-5p, hsa-mir-1-3p, hsa-mir-182-5p, hsa-mir-22-3p, hsa-mir-320b	422.868	1345.04
GSPT1	5	hsa-let-7b-5p, hsa-mir-182-5p, hsa-mir-1827, hsa-mir-22-3p, hsa-mir-320b	73.6715	144.263
HMGA1	5	hsa-let-7b-5p, hsa-mir-1-3p, hsa-mir-182-5p, hsa-mir-486-3p, hsa-mir-486-5p	554.891	241.402
LBR	5	hsa-let-7b-5p, hsa-mir-1-3p, hsa-mir-182-5p, hsa-mir-22-3p, hsa-mir-320b	79.7202	86.2727
MCM7	5	hsa-let-7b-5p, hsa-mir-1-3p, hsa-mir-182-5p, hsa-mir-206, hsa-mir-22-3p	60.8519	77.6968
NEDD4	5	hsa-let-7b-5p, hsa-mir-1-3p, hsa-mir-182-5p, hsa-mir-22-3p, hsa-mir-320b	7.57142	22.5833
MAPK1	5	hsa-let-7b-5p, hsa-mir-1-3p, hsa-mir-22-3p, hsa-mir-320b, hsa-mir-451a	31.0232	66.7211
SCD	5	hsa-let-7b-5p, hsa-mir-1-3p, hsa-mir-182-5p, hsa-mir-22-3p, hsa-mir-486-3p	63.8351	25.6668
SKI	5	hsa-let-7b-5p, hsa-mir-182-5p, hsa-mir-22-3p, hsa-mir-320b, hsa-mir-486-3p	18.6049	19.0648
SSR1	5	hsa-let-7b-5p, hsa-mir-1-3p, hsa-mir-182-5p, hsa-mir-1827, hsa-mir-22-3p	102.258	82.8756
STX3	5	hsa-let-7b-5p, hsa-mir-1-3p, hsa-mir-182-5p, hsa-mir-22-3p, hsa-mir-486-5p	156.331	145.238
TJP1	5	hsa-let-7b-5p, hsa-mir-1-3p, hsa-mir-182-5p, hsa-mir-22-3p, hsa-mir-320b	24.7994	95.9842
YWHAZ	5	hsa-let-7b-5p, hsa-mir-1-3p, hsa-mir-182-5p, hsa-mir-1827, hsa-mir-22-3p	436.971	385.409
ZNF148	5	hsa-let-7b-5p, hsa-mir-1-3p, hsa-mir-182-5p, hsa-mir-22-3p, hsa-mir-320b	50.6425	97.5818
HMGA2	5	hsa-let-7b-5p, hsa-mir-1-3p, hsa-mir-182-5p, hsa-mir-22-3p, hsa-mir-320b	25.8733	5.68561
SYNGR2	5	hsa-let-7b-5p, hsa-mir-1-3p, hsa-mir-182-5p, hsa-mir-1827, hsa-mir-320b	16.4545	9.61543
NOLC1	5	hsa-let-7b-5p, hsa-mir-1-3p, hsa-mir-182-5p, hsa-mir-22-3p, hsa-mir-320b	54.8211	43.2228
ZNF264	5	hsa-let-7b-5p, hsa-mir-1-3p, hsa-mir-182-5p, hsa-mir-1827, hsa-mir-320b	18.9402	24.6004
DCAF7	5	hsa-let-7b-5p, hsa-mir-182-5p, hsa-mir-22-3p, hsa-mir-320b, hsa-mir-486-3p	141.152	149.306
TGOLN2	5	hsa-let-7b-5p, hsa-mir-1-3p, hsa-mir-182-5p, hsa-mir-22-3p, hsa-mir-451a	36.6354	80.082
IGF2BP3	5	hsa-let-7b-5p, hsa-mir-1-3p, hsa-mir-22-3p, hsa-mir-320b, hsa-mir-486-3p	54.5504	58.2199
CELF1	5	hsa-let-7b-5p, hsa-mir-1-3p, hsa-mir-182-5p, hsa-mir-22-3p, hsa-mir-320b	142.484	144.557
ZNF460	5	hsa-let-7b-5p, hsa-mir-1-3p, hsa-mir-1827, hsa-mir-22-3p, hsa-mir-486-5p	3.07532	11.7729
SRCAP	5	hsa-let-7b-5p, hsa-mir-1-3p, hsa-mir-182-5p, hsa-mir-22-3p, hsa-mir-320b	10.0011	20.2324
SUPT16H	5	hsa-let-7b-5p, hsa-mir-1-3p, hsa-mir-182-5p, hsa-mir-451a, hsa-mir-486-3p	64.0772	130.615
TAB2	5	hsa-let-7b-5p, hsa-mir-1-3p, hsa-mir-182-5p, hsa-mir-22-3p, hsa-mir-486-5p	20.4877	35.3446
PDS5A	5	hsa-let-7b-5p, hsa-mir-1-3p, hsa-mir-182-5p, hsa-mir-22-3p, hsa-mir-320b	30.6632	52.6192
ADNP	5	hsa-let-7b-5p, hsa-mir-1-3p, hsa-mir-182-5p, hsa-mir-22-3p, hsa-mir-451a	144.188	116.603
DICER1	5	hsa-let-7b-5p, hsa-mir-1-3p, hsa-mir-182-5p, hsa-mir-22-3p, hsa-mir-320b	65.3713	110.871
RBFOX2	5	hsa-let-7b-5p, hsa-mir-1-3p, hsa-mir-22-3p, hsa-mir-320b, hsa-mir-486-3p	45.9427	53.4859
SERBP1	5	hsa-let-7b-5p, hsa-mir-1-3p, hsa-mir-182-5p, hsa-mir-1827, hsa-mir-22-3p	246.912	388.196
AGO1	5	hsa-let-7b-5p, hsa-mir-1-3p, hsa-mir-182-5p, hsa-mir-22-3p, hsa-mir-320b	20.8434	27.3246
SLC25A24	5	hsa-let-7b-5p, hsa-mir-1-3p, hsa-mir-182-5p, hsa-mir-22-3p, hsa-mir-320b	43.089	48.7031
SETD5	5	hsa-let-7b-5p, hsa-mir-1-3p, hsa-mir-1827, hsa-mir-22-3p, hsa-mir-320b	93.9998	108.58
NSD1	5	hsa-let-7b-5p, hsa-mir-1-3p, hsa-mir-182-5p, hsa-mir-22-3p, hsa-mir-486-3p	25.3798	68.8167
SIKE1	5	hsa-let-7b-5p, hsa-mir-1-3p, hsa-mir-1827, hsa-mir-320b, hsa-mir-486-3p	31.7233	65.2559
C6orf62	5	hsa-let-7b-5p, hsa-mir-1-3p, hsa-mir-182-5p, hsa-mir-320b, hsa-mir-486-5p	76.3634	175.146
TUBA1C	5	hsa-let-7b-5p, hsa-mir-1-3p, hsa-mir-182-5p, hsa-mir-22-3p, hsa-mir-486-3p	21.6286	44.4199
FMNL3	5	hsa-let-7b-5p, hsa-mir-1-3p, hsa-mir-182-5p, hsa-mir-22-3p, hsa-mir-486-3p	3.527	3.31268
ANKRD46	5	hsa-let-7b-5p, hsa-mir-1-3p, hsa-mir-182-5p, hsa-mir-22-3p, hsa-mir-451a	47.5758	47.3912
TUBB	5	hsa-let-7b-5p, hsa-mir-1827, hsa-mir-22-3p, hsa-mir-320b, hsa-mir-486-3p	2311.86	962.792
HIPK1	5	hsa-let-7b-5p, hsa-mir-1-3p, hsa-mir-22-3p, hsa-mir-320b, hsa-mir-486-5p	31.2847	57.5155
MMS22L	5	hsa-let-7b-5p, hsa-mir-1-3p, hsa-mir-182-5p, hsa-mir-1827, hsa-mir-320b	7.87336	9.97919
ZNF805	5	hsa-let-7b-5p, hsa-mir-1-3p, hsa-mir-182-5p, hsa-mir-1827, hsa-mir-22-3p	18.909	29.3254
BDNF	5	, hsa-mir-1-3p, hsa-mir-182-5p, hsa-mir-206, hsa-mir-22-3p, hsa-mir-320b	1.19832	5.16938
FKBP5	5	hsa-let-7b-5p, hsa-mir-1-3p, hsa-mir-182-5p, hsa-mir-1827, hsa-mir-22-3p	18.1834	18.6275
PTEN	5	, hsa-mir-1-3p, hsa-mir-182-5p, hsa-mir-22-3p, hsa-mir-320b, hsa-mir-486-5p	29.8357	54.2207
SRSF7	5	, hsa-mir-1-3p, hsa-mir-182-5p, hsa-mir-1827, hsa-mir-22-3p, hsa-mir-320b	263.235	399.877
BTN3A3	5	hsa-let-7b-5p, hsa-mir-1-3p, hsa-mir-182-5p, hsa-mir-22-3p, hsa-mir-486-5p	0.574467	10.0178
SIRT1	5	, hsa-mir-1-3p, hsa-mir-182-5p, hsa-mir-22-3p, hsa-mir-320b, hsa-mir-486-5p	22.4415	35.9998
CHD9	5	hsa-let-7b-5p, hsa-mir-1-3p, hsa-mir-182-5p, hsa-mir-22-3p, hsa-mir-320b	167.045	280.443
MTDH	5	hsa-let-7b-5p, hsa-mir-1-3p, hsa-mir-182-5p, hsa-mir-22-3p, hsa-mir-320b	177.591	391.669
SFXN1	5	hsa-let-7b-5p, hsa-mir-1-3p, hsa-mir-182-5p, hsa-mir-22-3p, hsa-mir-320b	58.499	38.3609
ZFP36L1	5	hsa-let-7b-5p, hsa-mir-1-3p, hsa-mir-182-5p, hsa-mir-22-3p, hsa-mir-320b	185.87	267.835
EIF4EBP2	5	hsa-let-7b-5p, hsa-mir-1-3p, hsa-mir-182-5p, hsa-mir-22-3p, hsa-mir-320b	80.611	74.2793
NOTCH2	5	hsa-let-7b-5p, hsa-mir-1-3p, hsa-mir-182-5p, hsa-mir-184, hsa-mir-22-3p	5.16469	11.2714
MBD4	5	hsa-let-7b-5p, hsa-mir-1-3p, hsa-mir-182-5p, hsa-mir-486-3p, hsa-mir-486-5p	50.4623	75.5641
TNRC6A	5	hsa-let-7b-5p, hsa-mir-1-3p, hsa-mir-182-5p, hsa-mir-22-3p, hsa-mir-320b	39.5503	59.6978
ARRDC3	5	hsa-let-7b-5p, hsa-mir-1-3p, hsa-mir-182-5p, hsa-mir-22-3p, hsa-mir-320b	61.0544	63.9187
AP1B1	5	hsa-let-7b-5p, hsa-mir-1-3p, hsa-mir-182-5p, hsa-mir-22-3p, hsa-mir-486-5p	29.9265	27.445
CALM1	5	hsa-let-7b-5p, hsa-mir-1-3p, hsa-mir-182-5p, hsa-mir-22-3p, hsa-mir-320b	270.718	486.061
CLTC	5	hsa-let-7b-5p, hsa-mir-1-3p, hsa-mir-182-5p, hsa-mir-22-3p, hsa-mir-320b	57.0868	111.887
CRK	5	hsa-let-7b-5p, hsa-mir-1-3p, hsa-mir-182-5p, hsa-mir-206, hsa-mir-320b	25.3286	39.233
HNRNPH1	5	, hsa-mir-1-3p, hsa-mir-182-5p, hsa-mir-22-3p, hsa-mir-451a, hsa-mir-486-5p	483.57	461.645
KIF5B	5	, hsa-mir-1-3p, hsa-mir-182-5p, hsa-mir-22-3p, hsa-mir-320b, hsa-mir-486-5p	331.905	526.158
LASP1	5	hsa-let-7b-5p, hsa-mir-1-3p, hsa-mir-182-5p, hsa-mir-206, hsa-mir-486-3p	28.1327	19.4851
PCDH7	5	hsa-let-7b-5p, hsa-mir-1-3p, hsa-mir-182-5p, hsa-mir-451a, hsa-mir-486-3p	31.8685	40.3215
PNN	5	hsa-let-7b-5p, hsa-mir-1-3p, hsa-mir-182-5p, hsa-mir-22-3p, hsa-mir-320b	116.75	363.468
SRF	5	hsa-let-7b-5p, hsa-mir-1-3p, hsa-mir-182-5p, hsa-mir-1827, hsa-mir-22-3p	25.3006	16.7432
WEE1	5	hsa-let-7b-5p, hsa-mir-1-3p, hsa-mir-206, hsa-mir-22-3p, hsa-mir-320b	15.3063	38.6718
WASF2	5	hsa-let-7b-5p, hsa-mir-1-3p, hsa-mir-182-5p, hsa-mir-1827, hsa-mir-22-3p	60.7065	56.6626
NFAT5	5	hsa-let-7b-5p, hsa-mir-1-3p, hsa-mir-1827, hsa-mir-206, hsa-mir-22-3p	11.2335	43.2147
XPO6	5	hsa-let-7b-5p, hsa-mir-1-3p, hsa-mir-182-5p, hsa-mir-1827, hsa-mir-22-3p	18.1911	35.3455
CTDNEP1	5	hsa-let-7b-5p, hsa-mir-1-3p, hsa-mir-182-5p, hsa-mir-22-3p, hsa-mir-486-3p	62.9387	135.423
CORO1C	5	hsa-let-7b-5p, hsa-mir-1-3p, hsa-mir-182-5p, hsa-mir-22-3p, hsa-mir-486-3p	89.5293	46.303
SIN3A	5	hsa-let-7b-5p, hsa-mir-1-3p, hsa-mir-182-5p, hsa-mir-22-3p, hsa-mir-486-5p	29.2	36.087
MTMR12	5	hsa-let-7b-5p, hsa-mir-1-3p, hsa-mir-182-5p, hsa-mir-22-3p, hsa-mir-486-3p	9.07763	23.8365
CAND1	5	hsa-let-7b-5p, hsa-mir-1-3p, hsa-mir-182-5p, hsa-mir-1827, hsa-mir-22-3p	48.0713	75.4002
KLHL42	5	hsa-let-7b-5p, hsa-mir-1-3p, hsa-mir-182-5p, hsa-mir-22-3p, hsa-mir-486-5p	39.706	55.5611
CREB3L2	5	hsa-let-7b-5p, hsa-mir-1-3p, hsa-mir-182-5p, hsa-mir-206, hsa-mir-22-3p	10.0151	15.6011
TNKS2	5	hsa-let-7b-5p, hsa-mir-1-3p, hsa-mir-182-5p, hsa-mir-22-3p, hsa-mir-320b	28.7366	62.1092
UBE2H	5	hsa-let-7b-5p, hsa-mir-1-3p, hsa-mir-182-5p, hsa-mir-320b, hsa-mir-451a	57.9353	73.27
SERPINE1	5	hsa-let-7b-5p, hsa-mir-1-3p, hsa-mir-182-5p, hsa-mir-22-3p, hsa-mir-486-5p	0.244549	2.32719
CRIPT	5	, hsa-mir-1-3p, hsa-mir-182-5p, hsa-mir-320b, hsa-mir-486-3p, hsa-mir-486-5p	96.5697	92.5942
AP1G1	5	, hsa-mir-1-3p, hsa-mir-182-5p, hsa-mir-22-3p, hsa-mir-320b, hsa-mir-486-3p	24.2074	45.5945
ZFHX3	5	hsa-let-7b-5p, hsa-mir-182-5p, hsa-mir-22-3p, hsa-mir-320b, hsa-mir-486-3p	25.1895	58.0961
MKNK2	5	, hsa-mir-1-3p, hsa-mir-182-5p, hsa-mir-1827, hsa-mir-486-3p, hsa-mir-486-5p	28.8179	81.0596
LUZP1	5	, hsa-mir-1-3p, hsa-mir-182-5p, hsa-mir-22-3p, hsa-mir-320b, hsa-mir-486-3p	31.0051	32.0275
SPATA2	5	hsa-let-7b-5p, hsa-mir-1-3p, hsa-mir-182-5p, hsa-mir-22-3p, hsa-mir-486-3p	8.47754	8.58212
TXNDC16	5	hsa-let-7b-5p, hsa-mir-1-3p, hsa-mir-182-5p, hsa-mir-1827, hsa-mir-486-3p	22.9048	24.6684
PHF12	5	hsa-let-7b-5p, hsa-mir-182-5p, hsa-mir-22-3p, hsa-mir-320b, hsa-mir-486-3p	15.5435	25.138
ARHGAP18	5	hsa-let-7b-5p, hsa-mir-1-3p, hsa-mir-182-5p, hsa-mir-22-3p, hsa-mir-486-3p	4.46056	32.1584
ATN1	5	hsa-let-7b-5p, hsa-mir-1-3p, hsa-mir-182-5p, hsa-mir-22-3p, hsa-mir-320b	41.9573	36.224
MCL1	5	hsa-let-7b-5p, hsa-mir-1-3p, hsa-mir-182-5p, hsa-mir-22-3p, hsa-mir-320b	92.2759	93.6994
MKLN1	5	hsa-let-7b-5p, hsa-mir-1-3p, hsa-mir-182-5p, hsa-mir-22-3p, hsa-mir-320b	33.5198	73.6711
PURB	5	hsa-let-7b-5p, hsa-mir-1-3p, hsa-mir-182-5p, hsa-mir-1827, hsa-mir-320b	24.4488	54.0131
KLHL15	5	hsa-let-7b-5p, hsa-mir-1-3p, hsa-mir-182-5p, hsa-mir-22-3p, hsa-mir-320b	9.87912	17.1115
GXYLT1	5	hsa-let-7b-5p, hsa-mir-1-3p, hsa-mir-182-5p, hsa-mir-320b, hsa-mir-486-5p	16.1309	22.4649
ATM	5	hsa-let-7b-5p, hsa-mir-1-3p, hsa-mir-182-5p, hsa-mir-1827, hsa-mir-320b	31.9832	49.2808
C3	5	hsa-let-7b-5p, hsa-mir-1-3p, hsa-mir-182-5p, hsa-mir-1827, hsa-mir-320b	0.345837	1.16212
IREB2	5	hsa-let-7b-5p, hsa-mir-1-3p, hsa-mir-182-5p, hsa-mir-1827, hsa-mir-320b	36.357	46.3623
TMED10	5	hsa-let-7b-5p, hsa-mir-1-3p, hsa-mir-182-5p, hsa-mir-1827, hsa-mir-320b	172.809	197.163
MRPS16	5	hsa-let-7b-5p, hsa-mir-1-3p, hsa-mir-182-5p, hsa-mir-1827, hsa-mir-22-3p	76.0365	125.008
SAMD4B	5	hsa-let-7b-5p, hsa-mir-1-3p, hsa-mir-182-5p, hsa-mir-1827, hsa-mir-320b	20.9867	30.3328
VCPIP1	5	hsa-let-7b-5p, hsa-mir-1-3p, hsa-mir-182-5p, hsa-mir-1827, hsa-mir-22-3p	13.1863	24.1257
LCOR	5	hsa-let-7b-5p, hsa-mir-1-3p, hsa-mir-182-5p, hsa-mir-1827, hsa-mir-320b	64.4824	78.1726
TMEM209	5	hsa-let-7b-5p, hsa-mir-1-3p, hsa-mir-1827, hsa-mir-22-3p, hsa-mir-320b	23.8854	28.2548
LENG8	5	hsa-let-7b-5p, hsa-mir-1-3p, hsa-mir-182-5p, hsa-mir-1827, hsa-mir-22-3p	52.2667	47.3315
MB21D2	5	hsa-let-7b-5p, hsa-mir-1-3p, hsa-mir-1827, hsa-mir-22-3p, hsa-mir-320b	9.97799	12.2625
RNF38	5	hsa-let-7b-5p, hsa-mir-1-3p, hsa-mir-182-5p, hsa-mir-1827, hsa-mir-22-3p	26.5308	36.761
RSBN1L	5	hsa-let-7b-5p, hsa-mir-1-3p, hsa-mir-182-5p, hsa-mir-1827, hsa-mir-320b	85.6548	206.179
TRIO	5	hsa-let-7b-5p, hsa-mir-1-3p, hsa-mir-182-5p, hsa-mir-22-3p, hsa-mir-320b	2.50794	12.636
RC3H2	5	hsa-let-7b-5p, hsa-mir-1-3p, hsa-mir-182-5p, hsa-mir-22-3p, hsa-mir-320b	10.8508	18.3075
RAB21	5	hsa-let-7b-5p, hsa-mir-1-3p, hsa-mir-182-5p, hsa-mir-320b, hsa-mir-486-5p	16.7943	50.4506
CNOT4	5	hsa-let-7b-5p, hsa-mir-1-3p, hsa-mir-182-5p, hsa-mir-22-3p, hsa-mir-320b	61.2419	75.3825
ATRX	5	hsa-let-7b-5p, hsa-mir-1-3p, hsa-mir-182-5p, hsa-mir-22-3p, hsa-mir-320b	228.004	284.583
FKBP1A	5	hsa-let-7b-5p, hsa-mir-1-3p, hsa-mir-182-5p, hsa-mir-22-3p, hsa-mir-320b	276.536	163.394
FUS	5	hsa-let-7b-5p, hsa-mir-1-3p, hsa-mir-182-5p, hsa-mir-22-3p, hsa-mir-320b	173.758	243.554
SLC7A6	5	hsa-let-7b-5p, hsa-mir-1-3p, hsa-mir-182-5p, hsa-mir-22-3p, hsa-mir-486-5p	13.135	17.1656
RAB11A	5	hsa-let-7b-5p, hsa-mir-1-3p, hsa-mir-182-5p, hsa-mir-22-3p, hsa-mir-320b	167.991	124.263
SLAIN2	5	hsa-let-7b-5p, hsa-mir-1-3p, hsa-mir-182-5p, hsa-mir-22-3p, hsa-mir-486-5p	20.9149	39.4079
KLF3	5	hsa-let-7b-5p, hsa-mir-1-3p, hsa-mir-182-5p, hsa-mir-22-3p, hsa-mir-320b	15.8897	54.2446
ODC1	5	hsa-let-7b-5p, hsa-mir-1-3p, hsa-mir-182-5p, hsa-mir-22-3p, hsa-mir-320b	153.192	235.247
MTR	5	hsa-let-7b-5p, hsa-mir-1-3p, hsa-mir-182-5p, hsa-mir-22-3p, hsa-mir-486-5p	16.1472	32.7292
SSX2IP	5	hsa-let-7b-5p, hsa-mir-1-3p, hsa-mir-182-5p, hsa-mir-22-3p, hsa-mir-320b	56.3007	86.6166
HNRNPA2B1	5	hsa-let-7b-5p, hsa-mir-182-5p, hsa-mir-22-3p, hsa-mir-320b, hsa-mir-451a	758.317	992.836
AHNAK	5	hsa-let-7b-5p, hsa-mir-1-3p, hsa-mir-182-5p, hsa-mir-22-3p, hsa-mir-486-3p	1.13308	3.35681
SLC6A8	5	hsa-let-7b-5p, hsa-mir-1-3p, hsa-mir-182-5p, hsa-mir-22-3p, hsa-mir-486-3p	33.762	43.6107
PRKAA1	5	hsa-let-7b-5p, hsa-mir-1-3p, hsa-mir-182-5p, hsa-mir-320b, hsa-mir-451a	9.52933	14.6212
RAC1	5	hsa-let-7b-5p, hsa-mir-1-3p, hsa-mir-182-5p, hsa-mir-22-3p, hsa-mir-320b	445.58	499.611
TMBIM6	5	hsa-let-7b-5p, hsa-mir-1-3p, hsa-mir-182-5p, hsa-mir-22-3p, hsa-mir-320b	478.197	432.281
TOB1	5	hsa-let-7b-5p, hsa-mir-1-3p, hsa-mir-182-5p, hsa-mir-22-3p, hsa-mir-320b	68.1411	30.6478
SAMD1	5	, hsa-mir-1-3p, hsa-mir-22-3p, hsa-mir-320b, hsa-mir-486-3p, hsa-mir-486-5p	1.17878	22.4412
BRD4	5	hsa-let-7b-5p, hsa-mir-1-3p, hsa-mir-182-5p, hsa-mir-22-3p, hsa-mir-486-5p	57.6759	116.442
DPP9	5	hsa-let-7b-5p, hsa-mir-1-3p, hsa-mir-182-5p, hsa-mir-22-3p, hsa-mir-486-5p	6.62833	21.7008
UGCG	5	hsa-let-7b-5p, hsa-mir-1-3p, hsa-mir-182-5p, hsa-mir-22-3p, hsa-mir-320b	15.7605	36.9863
YTHDF1	5	hsa-let-7b-5p, hsa-mir-1-3p, hsa-mir-182-5p, hsa-mir-22-3p, hsa-mir-320b	22.7327	50.4843
ADAMTS1	5	hsa-let-7b-5p, hsa-mir-1-3p, hsa-mir-182-5p, hsa-mir-22-3p, hsa-mir-486-3p	6.29803	15.6232
SSBP3	5	hsa-let-7b-5p, hsa-mir-1-3p, hsa-mir-182-5p, hsa-mir-22-3p, hsa-mir-451a	86.4197	135.274
GPBP1L1	5	hsa-let-7b-5p, hsa-mir-1-3p, hsa-mir-182-5p, hsa-mir-22-3p, hsa-mir-486-5p	57.0423	48.9899
UBXN7	5	hsa-let-7b-5p, hsa-mir-1-3p, hsa-mir-182-5p, hsa-mir-22-3p, hsa-mir-320b	31.7004	55.6508
ZNF367	5	hsa-let-7b-5p, hsa-mir-1-3p, hsa-mir-182-5p, hsa-mir-320b, hsa-mir-486-5p	4.96901	6.30563
BRD3	5	hsa-let-7b-5p, hsa-mir-1-3p, hsa-mir-182-5p, hsa-mir-22-3p, hsa-mir-320b	145.619	98.7078
OXSR1	5	hsa-let-7b-5p, hsa-mir-1-3p, hsa-mir-182-5p, hsa-mir-22-3p, hsa-mir-320b	24.2025	30.2477
HNRNPA0	5	hsa-let-7b-5p, hsa-mir-1-3p, hsa-mir-182-5p, hsa-mir-22-3p, hsa-mir-320b	654.993	268.807
SERTAD2	5	hsa-let-7b-5p, hsa-mir-1-3p, hsa-mir-182-5p, hsa-mir-22-3p, hsa-mir-486-5p	26.7606	28.0134
PCDH9	5	hsa-let-7b-5p, hsa-mir-1-3p, hsa-mir-182-5p, hsa-mir-22-3p, hsa-mir-451a	31.1568	37.9084
PBX1	5	hsa-let-7b-5p, hsa-mir-1-3p, hsa-mir-182-5p, hsa-mir-22-3p, hsa-mir-320b	131.916	310.714
ZFP91	5	hsa-let-7b-5p, hsa-mir-1-3p, hsa-mir-182-5p, hsa-mir-22-3p, hsa-mir-320b	31.081	61.2611
TET3	5	hsa-let-7b-5p, hsa-mir-1-3p, hsa-mir-182-5p, hsa-mir-22-3p, hsa-mir-320b	14.3556	21.6122
TRRAP	5	hsa-let-7b-5p, hsa-mir-1-3p, hsa-mir-182-5p, hsa-mir-22-3p, hsa-mir-320b	14.6821	22.003
GFPT1	5	hsa-let-7b-5p, hsa-mir-1-3p, hsa-mir-182-5p, hsa-mir-22-3p, hsa-mir-451a	29.6893	84.9926
PRMT6	5	hsa-let-7b-5p, hsa-mir-1-3p, hsa-mir-182-5p, hsa-mir-320b, hsa-mir-486-3p	38.9324	27.0365
DDX3X	5	hsa-let-7b-5p, hsa-mir-1-3p, hsa-mir-182-5p, hsa-mir-22-3p, hsa-mir-486-5p	113.629	88.3386
ARCN1	4	hsa-let-7b-5p, hsa-mir-1-3p, hsa-mir-182-5p, hsa-mir-22-3p	32.29	73.94
RHOB	4	hsa-let-7b-5p, hsa-mir-1-3p, hsa-mir-182-5p, hsa-mir-22-3p	116.396	117.099
CCNA2	4	hsa-let-7b-5p, hsa-mir-1-3p, hsa-mir-22-3p, hsa-mir-320b	16.0543	27.4831
CD59	4	hsa-let-7b-5p, hsa-mir-1-3p, hsa-mir-182-5p, hsa-mir-22-3p	97.3279	93.3668
CDKN1B	4	hsa-let-7b-5p, hsa-mir-1-3p, hsa-mir-182-5p, hsa-mir-1827	56.7268	129.323
CHD4	4	hsa-let-7b-5p, hsa-mir-1-3p, hsa-mir-22-3p, hsa-mir-320b	176.249	198.984
CSNK2A1	4	hsa-let-7b-5p, hsa-mir-1-3p, hsa-mir-182-5p, hsa-mir-22-3p	56.4418	91.5997
DFFA	4	hsa-let-7b-5p, hsa-mir-1-3p, hsa-mir-182-5p, hsa-mir-22-3p	19.7889	30.5891
TIMM8A	4	hsa-let-7b-5p, hsa-mir-1-3p, hsa-mir-1827, hsa-mir-22-3p	11.6354	19.3645
DIAPH1	4	hsa-let-7b-5p, hsa-mir-182-5p, hsa-mir-22-3p, hsa-mir-320b	6.7861	18.4882
DSP	4	hsa-let-7b-5p, hsa-mir-182-5p, hsa-mir-22-3p, hsa-mir-486-5p	3.0818	42.1581
ELK4	4	hsa-let-7b-5p, hsa-mir-182-5p, hsa-mir-22-3p, hsa-mir-320b	9.21092	17.2221
GABPB1	4	hsa-let-7b-5p, hsa-mir-1-3p, hsa-mir-182-5p, hsa-mir-1827	17.3944	26.4531
HCFC1	4	hsa-let-7b-5p, hsa-mir-1-3p, hsa-mir-182-5p, hsa-mir-22-3p	34.974	31.1645
HIF1A	4	hsa-let-7b-5p, hsa-mir-1-3p, hsa-mir-182-5p, hsa-mir-22-3p	90.9972	165.053
HNRNPF	4	hsa-let-7b-5p, hsa-mir-1-3p, hsa-mir-22-3p, hsa-mir-320b	215.201	291.098
TNPO1	4	hsa-let-7b-5p, hsa-mir-1-3p, hsa-mir-182-5p, hsa-mir-22-3p	62.1825	141.429
MCM4	4	hsa-let-7b-5p, hsa-mir-1-3p, hsa-mir-182-5p, hsa-mir-22-3p	12.2763	39.6899
MDM4	4	hsa-let-7b-5p, hsa-mir-182-5p, hsa-mir-1827, hsa-mir-486-3p	124.401	136.73
MYO1E	4	hsa-let-7b-5p, hsa-mir-1-3p, hsa-mir-22-3p, hsa-mir-320b	2.15579	5.46114
NACA	4	hsa-let-7b-5p, hsa-mir-1-3p, hsa-mir-182-5p, hsa-mir-22-3p	1448.4	1481.63
NAP1L1	4	hsa-let-7b-5p, hsa-mir-1-3p, hsa-mir-182-5p, hsa-mir-22-3p	807.85	488.193
SLC11A2	4	hsa-let-7b-5p, hsa-mir-1-3p, hsa-mir-1827, hsa-mir-320b	23.0494	23.9786
PLK1	4	hsa-let-7b-5p, hsa-mir-1-3p, hsa-mir-182-5p, hsa-mir-22-3p	6.88373	12.866
RPL18A	4	hsa-let-7b-5p, hsa-mir-1-3p, hsa-mir-1827, hsa-mir-486-3p	3768.15	2252.57
SLC20A1	4	hsa-let-7b-5p, hsa-mir-1-3p, hsa-mir-182-5p, hsa-mir-22-3p	44.8073	43.5608
SMARCB1	4	hsa-let-7b-5p, hsa-mir-1-3p, hsa-mir-182-5p, hsa-mir-206	299.59	209.643
SMARCD1	4	hsa-let-7b-5p, hsa-mir-182-5p, hsa-mir-1827, hsa-mir-22-3p	47.5014	86.4587
SOD2	4	hsa-let-7b-5p, hsa-mir-1-3p, hsa-mir-182-5p, hsa-mir-22-3p	23.5511	36.0553
SON	4	hsa-let-7b-5p, hsa-mir-1-3p, hsa-mir-22-3p, hsa-mir-320b	375.535	594.525
SP1	4	hsa-let-7b-5p, hsa-mir-1-3p, hsa-mir-182-5p, hsa-mir-22-3p	12.8972	24.7052
STK4	4	hsa-let-7b-5p, hsa-mir-1-3p, hsa-mir-182-5p, hsa-mir-320b	18.7565	40.8615
TIAM1	4	hsa-let-7b-5p, hsa-mir-182-5p, hsa-mir-22-3p, hsa-mir-486-5p	7.55705	15.2936
TLN1	4	hsa-let-7b-5p, hsa-mir-182-5p, hsa-mir-1827, hsa-mir-22-3p	8.88715	17.8516
TUBB2A	4	hsa-let-7b-5p, hsa-mir-1-3p, hsa-mir-1827, hsa-mir-486-3p	172.348	232.947
UBA1	4	hsa-let-7b-5p, hsa-mir-1-3p, hsa-mir-182-5p, hsa-mir-22-3p	165.225	112.057
UTRN	4	hsa-let-7b-5p, hsa-mir-1-3p, hsa-mir-206, hsa-mir-22-3p	12.6486	13.1201
VCL	4	hsa-let-7b-5p, hsa-mir-182-5p, hsa-mir-22-3p, hsa-mir-320b	21.2868	27.1677
YWHAE	4	hsa-let-7b-5p, hsa-mir-1-3p, hsa-mir-182-5p, hsa-mir-22-3p	489.703	424.631
ZNF207	4	hsa-let-7b-5p, hsa-mir-1-3p, hsa-mir-182-5p, hsa-mir-22-3p	73.7656	83.9114
PTP4A2	4	hsa-let-7b-5p, hsa-mir-1-3p, hsa-mir-22-3p, hsa-mir-320b	87.1002	182.928
COIL	4	hsa-let-7b-5p, hsa-mir-1-3p, hsa-mir-182-5p, hsa-mir-320b	53.1504	82.3909
TRIM24	4	hsa-let-7b-5p, hsa-mir-1-3p, hsa-mir-182-5p, hsa-mir-320b	32.6179	84.5201
WASL	4	hsa-let-7b-5p, hsa-mir-1-3p, hsa-mir-182-5p, hsa-mir-451a	32.8161	78.0827
BAZ1B	4	hsa-let-7b-5p, hsa-mir-1-3p, hsa-mir-182-5p, hsa-mir-22-3p	86.8603	135.028
CLDN12	4	hsa-let-7b-5p, hsa-mir-1-3p, hsa-mir-206, hsa-mir-320b	35.831	21.5388
MED14	4	hsa-let-7b-5p, hsa-mir-1-3p, hsa-mir-182-5p, hsa-mir-22-3p	7.27468	12.6985
TRIP12	4	hsa-let-7b-5p, hsa-mir-1-3p, hsa-mir-182-5p, hsa-mir-22-3p	29.8498	62.0664
GTF3C4	4	hsa-let-7b-5p, hsa-mir-1-3p, hsa-mir-182-5p, hsa-mir-22-3p	1.89528	10.3417
QKI	4	hsa-let-7b-5p, hsa-mir-1-3p, hsa-mir-182-5p, hsa-mir-22-3p	36.1352	131.07
SCAMP1	4	hsa-let-7b-5p, hsa-mir-1-3p, hsa-mir-182-5p, hsa-mir-22-3p	150.172	162.952
ATP6V1G1	4	hsa-let-7b-5p, hsa-mir-1-3p, hsa-mir-22-3p, hsa-mir-320b	904.305	778.588
IP6K1	4	hsa-let-7b-5p, hsa-mir-1-3p, hsa-mir-182-5p, hsa-mir-486-3p	17.1314	42.7298
ZC3H11A	4	hsa-let-7b-5p, hsa-mir-1-3p, hsa-mir-182-5p, hsa-mir-22-3p	50.3133	87.1299
SMG7	4	hsa-let-7b-5p, hsa-mir-1-3p, hsa-mir-182-5p, hsa-mir-22-3p	20.9808	38.9391
UBAP2L	4	hsa-let-7b-5p, hsa-mir-182-5p, hsa-mir-22-3p, hsa-mir-320b	42.078	48.4106
SEC16A	4	hsa-let-7b-5p, hsa-mir-1-3p, hsa-mir-182-5p, hsa-mir-486-5p	14.8229	32.3189
SCAMP3	4	hsa-let-7b-5p, hsa-mir-1-3p, hsa-mir-22-3p, hsa-mir-320b	43.4325	36.0784
RBM12	4	hsa-let-7b-5p, hsa-mir-182-5p, hsa-mir-320b, hsa-mir-486-5p	31.9768	35.7147
FARP1	4	hsa-let-7b-5p, hsa-mir-1-3p, hsa-mir-182-5p, hsa-mir-22-3p	13.709	24.1535
TUBA1B	4	hsa-let-7b-5p, hsa-mir-1-3p, hsa-mir-182-5p, hsa-mir-22-3p	1190.84	971.579
NDRG1	4	hsa-let-7b-5p, hsa-mir-1-3p, hsa-mir-182-5p, hsa-mir-1827	37.8293	31.9534
YAP1	4	hsa-let-7b-5p, hsa-mir-1-3p, hsa-mir-182-5p, hsa-mir-22-3p	14.6131	24.6794
DDX17	4	hsa-let-7b-5p, hsa-mir-1-3p, hsa-mir-182-5p, hsa-mir-22-3p	185.108	271.635
IPO8	4	hsa-let-7b-5p, hsa-mir-1-3p, hsa-mir-22-3p, hsa-mir-320b	10.3209	14.2703
IGF2BP1	4	hsa-let-7b-5p, hsa-mir-1-3p, hsa-mir-182-5p, hsa-mir-320b	69.3606	83.5769
HNRNPUL1	4	hsa-let-7b-5p, hsa-mir-22-3p, hsa-mir-320b, hsa-mir-486-3p	121.295	84.8654
FSTL1	4	hsa-let-7b-5p, hsa-mir-1-3p, hsa-mir-206, hsa-mir-22-3p	38.5862	15.5224
ATXN2L	4	hsa-let-7b-5p, hsa-mir-1-3p, hsa-mir-22-3p, hsa-mir-320b	40.0813	77.5942
CNOT1	4	hsa-let-7b-5p, hsa-mir-1-3p, hsa-mir-182-5p, hsa-mir-320b	26.4545	47.2269
RRP1B	4	hsa-let-7b-5p, hsa-mir-182-5p, hsa-mir-22-3p, hsa-mir-320b	43.9341	89.621
PEG10	4	hsa-let-7b-5p, hsa-mir-1-3p, hsa-mir-182-5p, hsa-mir-22-3p	264.247	117.715
TNRC6B	4	hsa-let-7b-5p, hsa-mir-182-5p, hsa-mir-320b, hsa-mir-486-3p	182.51	249.099
SYNE2	4	hsa-let-7b-5p, hsa-mir-1-3p, hsa-mir-182-5p, hsa-mir-22-3p	73.9912	135.923
CBX6	4	hsa-let-7b-5p, hsa-mir-1-3p, hsa-mir-182-5p, hsa-mir-22-3p	9.38309	16.8034
CBX5	4	hsa-let-7b-5p, hsa-mir-1-3p, hsa-mir-22-3p, hsa-mir-320b	141.597	160.509
INTS7	4	hsa-let-7b-5p, hsa-mir-1-3p, hsa-mir-182-5p, hsa-mir-22-3p	15.9604	18.7138
MMACHC	4	hsa-let-7b-5p, hsa-mir-1-3p, hsa-mir-182-5p, hsa-mir-1827	1.27656	1.84969
ANKRD17	4	hsa-let-7b-5p, hsa-mir-1-3p, hsa-mir-22-3p, hsa-mir-320b	50.8136	80.3362
APPL1	4	hsa-let-7b-5p, hsa-mir-1-3p, hsa-mir-182-5p, hsa-mir-320b	58.5432	122.412
SZRD1	4	hsa-let-7b-5p, hsa-mir-1-3p, hsa-mir-451a, hsa-mir-486-3p	39.7871	45.5196
FBXW2	4	hsa-let-7b-5p, hsa-mir-1-3p, hsa-mir-1827, hsa-mir-486-5p	25.2233	49.6363
AP3M1	4	hsa-let-7b-5p, hsa-mir-1-3p, hsa-mir-182-5p, hsa-mir-22-3p	43.6143	30.1458
PABPC1	4	hsa-let-7b-5p, hsa-mir-182-5p, hsa-mir-22-3p, hsa-mir-320b	705.703	243.811
NPTN	4	hsa-let-7b-5p, hsa-mir-1-3p, hsa-mir-22-3p, hsa-mir-320b	23.6755	49.1228
BRPF3	4	hsa-let-7b-5p, hsa-mir-1-3p, hsa-mir-182-5p, hsa-mir-184	11.4874	27.8329
AGO2	4	hsa-let-7b-5p, hsa-mir-1-3p, hsa-mir-184, hsa-mir-320b	7.57414	19.2933
RNF115	4	hsa-let-7b-5p, hsa-mir-1-3p, hsa-mir-182-5p, hsa-mir-1827	31.4579	93.7352
SNX12	4	hsa-let-7b-5p, hsa-mir-1-3p, hsa-mir-22-3p, hsa-mir-320b	30.7092	21.5077
ZNF581	4	hsa-let-7b-5p, hsa-mir-1-3p, hsa-mir-1827, hsa-mir-320b	29.2503	34.1572
GDE1	4	hsa-let-7b-5p, hsa-mir-1827, hsa-mir-22-3p, hsa-mir-486-3p	52.9792	82.6992
FGFRL1	4	hsa-let-7b-5p, hsa-mir-1-3p, hsa-mir-1827, hsa-mir-22-3p	4.00237	7.84572
SLC38A2	4	hsa-let-7b-5p, hsa-mir-1-3p, hsa-mir-182-5p, hsa-mir-320b	87.811	120.907
TBC1D13	4	hsa-let-7b-5p, hsa-mir-1-3p, hsa-mir-182-5p, hsa-mir-320b	10.9391	15.2323
MANSC1	4	hsa-let-7b-5p, hsa-mir-1-3p, hsa-mir-1827, hsa-mir-22-3p	7.74174	7.424
ARHGAP17	4	hsa-let-7b-5p, hsa-mir-1-3p, hsa-mir-22-3p, hsa-mir-320b	17.0819	17.9705
CDCA8	4	hsa-let-7b-5p, hsa-mir-1-3p, hsa-mir-22-3p, hsa-mir-486-5p	8.43619	17.5452
TMEM33	4	hsa-let-7b-5p, hsa-mir-1-3p, hsa-mir-182-5p, hsa-mir-1827	121.516	92.4484
MOB1A	4	hsa-let-7b-5p, hsa-mir-182-5p, hsa-mir-22-3p, hsa-mir-320b	11.1915	30.3057
YOD1	4	hsa-let-7b-5p, hsa-mir-1-3p, hsa-mir-182-5p, hsa-mir-320b	7.21529	16.1386
RBM22	4	hsa-let-7b-5p, hsa-mir-1-3p, hsa-mir-182-5p, hsa-mir-486-5p	53.1675	68.3651
MAP7D1	4	hsa-let-7b-5p, hsa-mir-1-3p, hsa-mir-22-3p, hsa-mir-320b	63.2908	44.4649
IPO9	4	hsa-let-7b-5p, hsa-mir-1-3p, hsa-mir-182-5p, hsa-mir-22-3p	76.4301	84.3115
FAM222B	4	hsa-let-7b-5p, hsa-mir-1-3p, hsa-mir-182-5p, hsa-mir-22-3p	28.4122	32.2601
NXT2	4	hsa-let-7b-5p, hsa-mir-1-3p, hsa-mir-182-5p, hsa-mir-320b	8.32734	10.0384
LRRC8A	4	hsa-let-7b-5p, hsa-mir-1-3p, hsa-mir-184, hsa-mir-486-3p	31.2443	30.1882
SAR1A	4	hsa-let-7b-5p, hsa-mir-1-3p, hsa-mir-486-3p, hsa-mir-486-5p	117.364	152.946
SMARCAD1	4	hsa-let-7b-5p, hsa-mir-1-3p, hsa-mir-182-5p, hsa-mir-22-3p	22.3858	54.9866
BIRC6	4	hsa-let-7b-5p, hsa-mir-1-3p, hsa-mir-22-3p, hsa-mir-486-5p	32.1431	68.3281
MTUS1	4	hsa-let-7b-5p, hsa-mir-1-3p, hsa-mir-182-5p, hsa-mir-22-3p	19.0287	20.2912
ADIPOR2	4	hsa-let-7b-5p, hsa-mir-1-3p, hsa-mir-22-3p, hsa-mir-486-5p	21.9878	17.3044
MSANTD2	4	hsa-let-7b-5p, hsa-mir-1-3p, hsa-mir-182-5p, hsa-mir-1827	9.57321	24.438
SLC38A1	4	hsa-let-7b-5p, hsa-mir-1-3p, hsa-mir-182-5p, hsa-mir-22-3p	296.583	341.438
ZNF644	4	hsa-let-7b-5p, hsa-mir-1-3p, hsa-mir-182-5p, hsa-mir-486-5p	72.183	118.24
LZIC	4	hsa-let-7b-5p, hsa-mir-1-3p, hsa-mir-182-5p, hsa-mir-1827	25.0212	49.4968
PRRC2B	4	hsa-let-7b-5p, hsa-mir-1-3p, hsa-mir-182-5p, hsa-mir-22-3p	71.3924	86.4736
PPP1R15B	4	hsa-let-7b-5p, hsa-mir-1-3p, hsa-mir-1827, hsa-mir-22-3p	17.2589	39.4091
ZNF566	4	hsa-let-7b-5p, hsa-mir-182-5p, hsa-mir-1827, hsa-mir-320b	23.189	37.1768
MOB1B	4	hsa-let-7b-5p, hsa-mir-1-3p, hsa-mir-182-5p, hsa-mir-22-3p	13.1838	18.8063
C5orf24	4	hsa-let-7b-5p, hsa-mir-1-3p, hsa-mir-182-5p, hsa-mir-22-3p	70.181	99.7029
UBXN2B	4	hsa-let-7b-5p, hsa-mir-182-5p, hsa-mir-22-3p, hsa-mir-320b	20.301	29.5922
SLC30A7	4	hsa-let-7b-5p, hsa-mir-1-3p, hsa-mir-182-5p, hsa-mir-1827	24.9418	32.8918
RDH10	4	hsa-let-7b-5p, hsa-mir-1-3p, hsa-mir-182-5p, hsa-mir-1827	16.9565	66.8374
AGO3	4	hsa-let-7b-5p, hsa-mir-182-5p, hsa-mir-1827, hsa-mir-22-3p	5.8897	8.99519
TMEM201	4	hsa-let-7b-5p, hsa-mir-1-3p, hsa-mir-182-5p, hsa-mir-22-3p	23.4167	21.0554
TXLNA	4	hsa-let-7b-5p, hsa-mir-22-3p, hsa-mir-320b, hsa-mir-486-3p	10.8259	29.7835
FOXK1	4	hsa-let-7b-5p, hsa-mir-1-3p, hsa-mir-182-5p, hsa-mir-22-3p	26.4821	21.636
TMED4	4	hsa-let-7b-5p, hsa-mir-1-3p, hsa-mir-1827, hsa-mir-22-3p	45.7362	76.1329
ELMOD2	4	hsa-let-7b-5p, hsa-mir-1-3p, hsa-mir-182-5p, hsa-mir-320b	29.593	36.7277
SPRYD4	4	hsa-let-7b-5p, hsa-mir-1-3p, hsa-mir-1827, hsa-mir-320b	12.2725	20.9204
NHLRC2	4	hsa-let-7b-5p, hsa-mir-1-3p, hsa-mir-1827, hsa-mir-320b	5.86093	32.4285
NHLRC3	4	hsa-let-7b-5p, hsa-mir-1-3p, hsa-mir-182-5p, hsa-mir-320b	7.85817	15.8365
RBM12B	4	hsa-let-7b-5p, hsa-mir-1-3p, hsa-mir-320b, hsa-mir-486-5p	18.1154	42.4029
ATXN7L3B	4	hsa-let-7b-5p, hsa-mir-1-3p, hsa-mir-486-3p, hsa-mir-486-5p	94.0196	152.624
ACLY	4	hsa-let-7b-5p, hsa-mir-182-5p, hsa-mir-22-3p, hsa-mir-320b	125.474	56.628
NR3C1	4	, hsa-mir-1-3p, hsa-mir-182-5p, hsa-mir-22-3p, hsa-mir-486-5p	6.94969	45.6013
H3F3B	4	, hsa-mir-1-3p, hsa-mir-206, hsa-mir-22-3p, hsa-mir-486-5p	4718.6	3812.25
MAX	4	hsa-let-7b-5p, hsa-mir-1-3p, hsa-mir-22-3p, hsa-mir-320b	48.6226	54.673
MYO6	4	hsa-let-7b-5p, hsa-mir-1-3p, hsa-mir-182-5p, hsa-mir-22-3p	70.7562	52.2863
PTMS	4	hsa-let-7b-5p, hsa-mir-1-3p, hsa-mir-22-3p, hsa-mir-486-3p	1085.86	1322.24
RAB5B	4	hsa-let-7b-5p, hsa-mir-1-3p, hsa-mir-182-5p, hsa-mir-22-3p	64.2775	37.425
RGS2	4	hsa-let-7b-5p, hsa-mir-1-3p, hsa-mir-182-5p, hsa-mir-22-3p	116.19	18.3865
TFRC	4	hsa-let-7b-5p, hsa-mir-1-3p, hsa-mir-182-5p, hsa-mir-22-3p	70.1028	35.5525
ZNF217	4	hsa-let-7b-5p, hsa-mir-1-3p, hsa-mir-182-5p, hsa-mir-22-3p	7.39286	13.4409
ALMS1	4	hsa-let-7b-5p, hsa-mir-1-3p, hsa-mir-182-5p, hsa-mir-22-3p	12.6153	22.5079
MTA1	4	hsa-let-7b-5p, hsa-mir-1-3p, hsa-mir-22-3p, hsa-mir-486-3p	15.7471	47.5585
HDAC4	4	hsa-let-7b-5p, hsa-mir-1-3p, hsa-mir-206, hsa-mir-22-3p	4.12164	9.53949
NET1	4	hsa-let-7b-5p, hsa-mir-1-3p, hsa-mir-182-5p, hsa-mir-22-3p	19.9426	23.9361
[truncated: 385 more rows]

## Sheet: TableS10
Supplementary Table S10. Gene ontology enrichment analysis of 736 genes targeted by 11 downregulated exosomal miRNAs in superior ROs
[truncated: 628 more rows]

[truncated: 1 more sheets: TableS11]
